# Supplementary material for: Comparing loss of individual fragile X proteins suggests strong links to cellular senescence and aging
Source: Cell Mol Life Sci. 2025 Oct 21;82(1):358. doi: 10.1007/s00018-025-05898-0 (PMC12540212; doi:10.1007/s00018-025-05898-0)
Supplement: Supplementary file 1 — Supplementary Material 1 (XLSX. 1.65 MB) [file 18_2025_5898_MOESM1_ESM.xlsx]

## Sheet: Legend
Supplementary Table S7: Proteomics of control and FMR1-, FXR1- and FXR2 knockout HAP1 cells (total protein)
sheet "LFQ": LFQ intensities of all proteins identified by mass spectrometry.
sheet "DEPs": Diffferentially expressed proteins between the cell lines (≥ 2 values in each condition; fold change ≥ 30% compared to the control; one-way ANOVA p-value (adjusted) < 0.05, followed by post hoc Tukey HSD).
sheet "KEGG FMR1-ko vs. Ctrl": Complete Enrichr database output of enrichment analyses from significantly up- and downregulated proteins comparing FMR1-ko cells to control cells.
sheet "KEGG FXR1-ko vs. Ctrl": Complete Enrichr database output of enrichment analyses from significantly up- and downregulated proteins comparing FXR1-ko cells to control cells.
sheet "KEGG FXR2-ko vs. Ctrl": Complete Enrichr database output of enrichment analyses from significantly up- and downregulated proteins comparing FXR2-ko cells to control cells.

## Sheet: LFQ
LFQ Ctrl_1	LFQ Ctrl_2	LFQ Ctrl_3	LFQ Ctrl_4	LFQ FMR1_1	LFQ FMR1_2	LFQ FMR1_3	LFQ FMR1_4	LFQ FXR1_1	LFQ FXR1_2	LFQ FXR1_3	LFQ FXR1_4	LFQ FXR2_1	LFQ FXR2_2	LFQ FXR2_3	LFQ FXR2_4	Peptides	Razor + unique peptides	Unique peptides	Sequence coverage [%]	Unique + razor sequence coverage [%]	Unique sequence coverage [%]	Mol. weight [kDa]	Q-value	Score	Intensity	MS/MS count	Protein IDs	Majority protein IDs	Protein names	Gene names
927310000	911270000	1095300000	881390000	989130000	1354800000	835910000	957010000	1070500000	873270000	705390000	743830000	1193900000	1047100000	1091200000	1101300000	6	6	2	39.8	39.8	6.6	20.434	0	60.455	19524000000	185	A0A024RBG1;Q9NZJ9-2;Q9NZJ9-3	A0A024RBG1;Q9NZJ9-2;Q9NZJ9-3	Diphosphoinositol polyphosphate phosphohydrolase 2	NUDT4
NaN	NaN	NaN	NaN	NaN	NaN	NaN	NaN	NaN	NaN	NaN	NaN	NaN	NaN	NaN	NaN	3	3	3	36.8	36.8	36.8	10.908	0	12.011	359150000	25	A0A096LP01	A0A096LP01		LINC00493
1188700000	844590000	752110000	734290000	1120000000	938450000	1059100000	1174700000	984310000	1057700000	1200900000	1127200000	1117600000	1035500000	1061100000	1014300000	10	10	10	58.6	58.6	58.6	28.17	0	132.51	33944000000	245	P0DPI2;A0A0B4J2D5;P0DPI2-2;A0A0B4J2D5-2	P0DPI2;A0A0B4J2D5;P0DPI2-2;A0A0B4J2D5-2		GATD3
NaN	NaN	139990000	112050000	NaN	113060000	117260000	72625000	84221000	116590000	127150000	103180000	80261000	115800000	123850000	120640000	8	8	8	22	22	22	64.177	0	26.754	2078500000	46	A0AVF1;A0AVF1-3;A0AVF1-2	A0AVF1;A0AVF1-3;A0AVF1-2	Intraflagellar transport protein 56	TTC26
827270000	482840000	584290000	513600000	1368000000	908620000	1012300000	1028900000	672340000	796730000	665710000	574640000	768560000	708690000	552580000	550720000	34	34	34	47.7	47.7	47.7	117.97	0	306.38	34752000000	515	A0AVT1;A0AVT1-2;A0AVT1-3;A0AVT1-4	A0AVT1;A0AVT1-2	Ubiquitin-like modifier-activating enzyme 6	UBA6
102050000	70906000	83542000	97508000	108850000	100460000	78467000	95030000	92263000	115650000	104000000	90125000	101110000	94593000	91876000	94505000	21	21	21	37.1	37.1	37.1	98.9	0	93.293	7942400000	381	A0FGR8-2;A0FGR8;A0FGR8-6;A0FGR8-4;A0FGR8-5	A0FGR8-2;A0FGR8;A0FGR8-6;A0FGR8-4	Extended synaptotagmin-2	ESYT2
24051000	28714000	14904000	27404000	32455000	32294000	34538000	30564000	22362000	30433000	31393000	31708000	36440000	36992000	39747000	36424000	19	19	19	37.6	37.6	37.6	71.639	0	308.91	2026200000	127	A0MZ66;A0MZ66-3;A0MZ66-4;A0MZ66-5;A0MZ66-6;A0MZ66-8;A0MZ66-2;A0MZ66-7	A0MZ66;A0MZ66-3;A0MZ66-4;A0MZ66-5;A0MZ66-6;A0MZ66-8;A0MZ66-2	Shootin-1	SHTN1
139480000	190460000	197770000	107280000	169290000	NaN	179730000	162090000	155470000	NaN	162370000	207750000	316460000	90228000	140640000	138520000	5	5	5	26.2	26.2	26.2	22.049	0	32.607	10420000000	122	A0PJW6	A0PJW6	Transmembrane protein 223	TMEM223
NaN	NaN	NaN	NaN	NaN	NaN	NaN	NaN	NaN	NaN	NaN	NaN	NaN	NaN	NaN	NaN	4	4	4	15.9	15.9	15.9	40.245	0	21.313	276770000	17	A0PK00	A0PK00	Transmembrane protein 120B	TMEM120B
NaN	19412000	18900000	18613000	NaN	NaN	NaN	NaN	NaN	20248000	20419000	NaN	NaN	NaN	16988000	19078000	6	6	6	10.2	10.2	10.2	89.374	0	6.7927	363990000	25	A1A4S6	A1A4S6	Rho GTPase-activating protein 10	ARHGAP10
46459000	34425000	25475000	37761000	29942000	40763000	29508000	49641000	52173000	43913000	44630000	27602000	42562000	40526000	40567000	47777000	9	9	8	26.5	26.5	24.8	54.173	0	18.854	1615700000	85	A1L020	A1L020	RNA-binding protein MEX3A	MEX3A
1048600000	1288200000	1144200000	914280000	978920000	976340000	1082200000	974870000	953480000	967410000	1200300000	1283300000	1026500000	962460000	1019700000	947510000	21	21	21	56.3	56.3	56.3	67.867	0	323.31	86847000000	675	A1L0T0	A1L0T0	Acetolactate synthase-like protein	ILVBL
408100000	355460000	360060000	327150000	253070000	223360000	186140000	174380000	311110000	300200000	218020000	208130000	218960000	187820000	137130000	210950000	22	22	22	34.7	34.7	34.7	101.58	0	74.23	10193000000	248	A1X283;Q5TCZ1;Q5TCZ1-3;Q5TCZ1-2	A1X283	SH3 and PX domain-containing protein 2B	SH3PXD2B
125930000	34200000	52108000	40246000	86498000	49063000	34679000	20678000	84969000	67601000	NaN	22653000	44986000	36727000	24292000	28815000	10	3	1	16.2	4.8	1.5	95.047	0	125.95	1132300000	38	A2A3N6	A2A3N6	Putative PIP5K1A and PSMD4-like protein	PIPSL
297110000	314610000	319470000	272150000	401370000	316820000	340630000	340710000	296450000	261890000	288210000	330300000	273040000	302120000	282920000	259110000	38	38	38	22	22	22	268.57	0	183.37	28219000000	465	A2RRP1;A2RRP1-2	A2RRP1;A2RRP1-2	Neuroblastoma-amplified sequence	NBAS
60583000	33694000	30292000	29942000	NaN	NaN	26309000	30156000	36566000	39504000	36515000	31110000	31356000	23415000	19421000	22476000	19	19	19	13.2	13.2	13.2	214.82	0	45.003	1778300000	139	A3KMH1;A3KMH1-3;A3KMH1-2	A3KMH1;A3KMH1-3;A3KMH1-2	von Willebrand factor A domain-containing protein 8	VWA8
191370000	126940000	112650000	131110000	148390000	99719000	93585000	80115000	94739000	74092000	99666000	92357000	88562000	66488000	65829000	84308000	24	24	24	26.3	26.3	26.3	154.31	0	70.893	4365300000	172	A3KN83;A3KN83-2;A3KN83-3;A3KN83-4;Q9Y2G9;Q9Y2G9-3	A3KN83;A3KN83-2;A3KN83-3;A3KN83-4	Protein strawberry notch homolog 1	SBNO1
NaN	113090000	105300000	110090000	NaN	90639000	108040000	143760000	NaN	70534000	86776000	93481000	NaN	70150000	81691000	99789000	11	11	11	38.2	38.2	38.2	42.932	0	17.734	4922000000	132	A4D1E9;A4D1E9-2;A4D1E9-3	A4D1E9;A4D1E9-2	GTP-binding protein 10	GTPBP10
50599000	92757000	92120000	84805000	67405000	108490000	90401000	107770000	72857000	46811000	97929000	114010000	75857000	77329000	97244000	121180000	7	7	7	13.4	13.4	13.4	83.343	0	36.424	3898100000	85	A4D1P6;A4D1P6-2;A4D1P6-3	A4D1P6;A4D1P6-2;A4D1P6-3	WD repeat-containing protein 91	WDR91
162190000	159030000	146080000	159750000	178260000	184420000	203060000	136350000	160620000	193580000	184800000	138700000	151530000	151310000	156860000	196040000	3	3	3	14.4	14.4	14.4	38.658	0	14.555	2992000000	40	A5D8V6	A5D8V6	Vacuolar protein sorting-associated protein 37C	VPS37C
NaN	NaN	NaN	NaN	NaN	NaN	NaN	NaN	NaN	NaN	NaN	NaN	NaN	NaN	NaN	NaN	4	3	3	23.3	18.1	18.1	31.135	0	10.294	1060300000	38	A5PLL7;A5PLL7-2	A5PLL7;A5PLL7-2	Transmembrane protein 189	TMEM189
1287900000	1218000000	1223500000	1207300000	1376400000	1166800000	1273800000	1201000000	1296800000	1235800000	1228500000	1194800000	1208900000	1095500000	1160900000	1153300000	68	68	1	39.4	39.4	0.6	266.94	0	323.31	97292000000	1306	A5YKK6;A5YKK6-4	A5YKK6;A5YKK6-4	CCR4-NOT transcription complex subunit 1	CNOT1
NaN	299890000	385220000	317640000	NaN	46008000	86558000	57721000	28282000	87791000	149510000	385640000	404800000	294840000	316400000	408470000	3	3	3	22.4	22.4	22.4	14.688	0	3.5307	4423600000	54	Q9GZQ8;A6NCE7;Q9H492;Q9H492-2	Q9GZQ8;A6NCE7;Q9H492;Q9H492-2	Microtubule-associated proteins 1A/1B light chain 3B;Microtubule-associated proteins 1A/1B light chain 3 beta 2;Microtubule-associated proteins 1A/1B light chain 3A	MAP1LC3B;MAP1LC3B2;MAP1LC3A
NaN	127620000	NaN	NaN	NaN	174340000	189460000	191460000	NaN	NaN	171950000	82688000	179570000	180540000	153790000	184530000	9	9	9	19.8	19.8	19.8	71.695	0	76.05	3230900000	60	A6NDB9	A6NDB9	Paralemmin-3	PALM3
123990000	161050000	159600000	177050000	95981000	130830000	156680000	132820000	113620000	134160000	123320000	118090000	91101000	113770000	153640000	113830000	9	9	9	40.2	40.2	40.2	34.006	0	43.903	3532300000	124	A6NDG6	A6NDG6	Phosphoglycolate phosphatase	PGP
69156000	74468000	61058000	60702000	56805000	70806000	54343000	53210000	62605000	63612000	57313000	52302000	58403000	52289000	50888000	65227000	9	9	9	44.2	44.2	44.2	33.62	0	76.593	1395000000	76	A6NDU8	A6NDU8	UPF0600 protein C5orf51	C5orf51
NaN	NaN	31627000	27058000	NaN	NaN	12658000	18305000	28732000	25428000	26490000	33421000	NaN	NaN	21347000	27762000	6	6	6	23.7	23.7	23.7	40.078	0	13.907	271270000	25	A6NED2	A6NED2	RCC1 domain-containing protein 1	RCCD1
219540000	90126000	NaN	144800000	172030000	NaN	148320000	137800000	152230000	NaN	146020000	129630000	246100000	162660000	NaN	141140000	5	5	5	9.6	9.6	9.6	108.44	0	8.674	3393900000	45	A6NFI3	A6NFI3	Zinc finger protein 316	ZNF316
426460000	565030000	494970000	NaN	303560000	427840000	458420000	NaN	544280000	786400000	566990000	614320000	528990000	490240000	NaN	444300000	6	6	6	23.4	23.4	23.4	49.457	0	156.52	5334700000	70	A6NGB9	A6NGB9	WAS/WASL-interacting protein family member 3	WIPF3
138880000	250750000	186770000	167890000	155050000	171100000	176760000	155260000	114250000	188040000	165290000	238210000	142460000	118790000	140140000	106300000	5	1	1	10.3	3.8	3.8	49.908	0	8.4893	3538400000	117	A6NHL2;A6NHL2-2	A6NHL2;A6NHL2-2	Tubulin alpha chain-like 3	TUBAL3
47793000	359320000	470900000	457980000	388900000	380960000	398680000	387240000	380960000	414600000	365890000	390900000	223700000	313460000	399350000	448900000	4	2	2	11.4	3.6	3.6	34.803	0	9.9195	27608000000	92	A6NHQ2	A6NHQ2	rRNA/tRNA 2-O-methyltransferase fibrillarin-like protein 1	FBLL1
1066000000	1055500000	1010000000	993480000	1170800000	1169500000	1073600000	1163700000	1118400000	1173500000	1087100000	1138700000	1060100000	967670000	1003500000	998840000	61	61	61	37	37	37	226.37	0	323.31	67161000000	940	A6NHR9;A6NHR9-2;A6NHR9-3	A6NHR9;A6NHR9-2	Structural maintenance of chromosomes flexible hinge domain-containing protein 1	SMCHD1
76956000	66541000	82315000	59046000	155080000	161220000	161590000	129530000	141140000	87940000	65374000	74630000	102790000	122400000	76184000	54811000	4	4	4	18.5	18.5	18.5	36.056	0	8.3776	2064000000	24	A6NHX0	A6NHX0	GATS-like protein 2	GATSL2
44859000	71806000	75726000	72383000	86799000	77206000	76585000	81478000	66809000	81151000	65879000	80048000	94340000	98197000	94735000	157940000	8	8	7	42.2	42.2	38.6	28.136	0	23.426	2241900000	71	A6NIH7	A6NIH7	Protein unc-119 homolog B	UNC119B
86088000	84936000	83148000	95473000	109280000	NaN	111990000	97130000	NaN	NaN	93196000	92901000	NaN	NaN	81903000	NaN	8	8	8	31.7	31.7	31.7	46.121	0	61.812	2580100000	89	A6NJ78;A6NJ78-2;P0C7V9;A6NJ78-4;A6NJ78-3	A6NJ78	Probable methyltransferase-like protein 15	METTL15
146090000	146710000	179570000	154400000	194820000	158780000	170850000	221240000	176420000	182380000	223320000	149040000	197230000	155510000	167470000	174820000	7	7	7	26.7	26.7	26.7	43.553	0	74.017	7193200000	115	A6NKF1;A6NKF1-2	A6NKF1	SAC3 domain-containing protein 1	SAC3D1
19624000	NaN	NaN	NaN	17400000	NaN	NaN	23435000	NaN	NaN	NaN	21704000	19921000	NaN	23838000	NaN	39	4	0	27.4	3.1	0	197.48	0	15.924	1129500000	49	A6NKT7	A6NKT7	RanBP2-like and GRIP domain-containing protein 3	RGPD3
NaN	70684000	59931000	51328000	NaN	49728000	NaN	58752000	NaN	NaN	65358000	75045000	NaN	69798000	69213000	69085000	2	2	2	26.1	26.1	26.1	18.091	0	14.296	3297400000	59	A6NNL5	A6NNL5	Uncharacterized protein C15orf61	C15orf61
798790000	890470000	1147000000	1206200000	619730000	743990000	792030000	446100000	1079400000	1394300000	803860000	1204000000	928720000	1876900000	1583300000	798720000	9	9	9	67.3	67.3	67.3	13.171	0	43.923	19564000000	91	A6ZKI3;Q9BWD3;Q17RB0	A6ZKI3;Q9BWD3;Q17RB0	Protein FAM127A;Protein FAM127B;Protein FAM127C	FAM127A;FAM127B;FAM127C
92842000	73917000	83982000	85952000	77815000	104530000	78543000	97927000	67308000	63046000	87542000	77306000	NaN	94644000	24119000	93631000	17	17	7	22.9	22.9	9.2	125.09	0	323.31	4687600000	171	A8CG34;A8CG34-2;A6NF01	A8CG34;A8CG34-2	Nuclear envelope pore membrane protein POM 121C	POM121C
NaN	NaN	NaN	NaN	NaN	NaN	NaN	NaN	NaN	NaN	NaN	NaN	16568000	NaN	NaN	NaN	4	4	3	9.4	9.4	7.8	71.172	0	4.5375	309220000	24	A8MTY0;O75437;Q03923;Q86V71;Q03923-2	A8MTY0	Putative zinc finger protein 724	ZNF724P
NaN	NaN	NaN	NaN	NaN	NaN	NaN	NaN	NaN	NaN	NaN	NaN	NaN	NaN	NaN	NaN	6	6	5	11.1	11.1	10	87.434	0	41.189	392710000	15	A8MVW0	A8MVW0	Protein FAM171A2	FAM171A2
312550000	234460000	380370000	186550000	159030000	304370000	304290000	249990000	352160000	349690000	350070000	303170000	254860000	274710000	331550000	245620000	3	3	3	26.3	26.3	26.3	8.496	0	14.073	14771000000	188	P62308;A8MWD9	P62308;A8MWD9	Small nuclear ribonucleoprotein G;Putative small nuclear ribonucleoprotein G-like protein 15	SNRPG;SNRPGP15
118290000	120120000	67072000	85057000	151960000	96856000	106600000	146330000	126760000	176860000	129450000	107560000	85424000	47844000	25332000	132730000	5	5	5	17.6	17.6	17.6	42.233	0	9.5176	3103200000	61	A8MXV4	A8MXV4	Nucleoside diphosphate-linked moiety X motif 19, mitochondrial	NUDT19
26059000	NaN	27824000	28260000	21590000	36261000	23690000	24556000	22375000	31845000	33966000	26105000	22207000	NaN	30423000	27438000	4	4	4	23.4	23.4	23.4	25.423	0	6.7551	487030000	17	A9UHW6;A9UHW6-2;A9UHW6-3	A9UHW6;A9UHW6-2;A9UHW6-3	MIF4G domain-containing protein	MIF4GD
85503000	77732000	85468000	61400000	56631000	33586000	NaN	NaN	75748000	50441000	70075000	93474000	76092000	62599000	79451000	76556000	11	9	9	6.3	5.7	5.7	292.7	0	32.275	3106600000	80	B2RTY4;B2RTY4-4;B2RTY4-2;B2RTY4-5;B2RTY4-3	B2RTY4;B2RTY4-4;B2RTY4-2;B2RTY4-5	Unconventional myosin-IXa	MYO9A
NaN	NaN	NaN	60917000	NaN	NaN	NaN	NaN	NaN	NaN	NaN	53297000	NaN	NaN	NaN	NaN	6	6	6	15.8	15.8	15.8	52.916	0	11.702	1339100000	51	P0CG08;B7ZAQ6;B7ZAQ6-2;B7ZAQ6-3	P0CG08;B7ZAQ6;B7ZAQ6-2;B7ZAQ6-3	Golgi pH regulator B;Golgi pH regulator A	GPR89B;GPR89A
11230000000	13406000000	11974000000	11686000000	9792100000	13740000000	11817000000	9864800000	8239700000	11160000000	11849000000	11950000000	10591000000	12036000000	11659000000	10260000000	7	7	5	4.3	4.3	3.7	205.42	0	323.31	267610000000	1065	E9PAV3;Q13765;E9PAV3-2	E9PAV3;Q13765;E9PAV3-2	Nascent polypeptide-associated complex subunit alpha, muscle-specific form;Nascent polypeptide-associated complex subunit alpha	NACA
NaN	NaN	130340000	130750000	NaN	54938000	135190000	NaN	NaN	NaN	61156000	121280000	NaN	161160000	39691000	NaN	3	3	3	32.5	32.5	32.5	14.234	0	8.0049	3669400000	60	E9PRG8	E9PRG8	Uncharacterized protein C11orf98	C11orf98
NaN	NaN	NaN	25780000	NaN	17713000	NaN	NaN	13065000	NaN	20800000	NaN	18145000	18596000	30835000	28793000	2	2	2	6.9	6.9	6.9	39.58	0.00042242	2.8309	271750000	13	O00115;O00115-2	O00115;O00115-2	Deoxyribonuclease-2-alpha	DNASE2
212240000	321540000	272460000	326110000	296530000	332740000	367540000	372950000	294220000	394120000	376160000	371550000	307230000	332310000	337090000	350200000	26	26	26	57.6	57.6	57.6	72.911	0	323.31	57489000000	1160	O00116	O00116	Alkyldihydroxyacetonephosphate synthase, peroxisomal	AGPS
61647000	70102000	77275000	76301000	67758000	63570000	64729000	59447000	63408000	71455000	76819000	73145000	110240000	80378000	71848000	80017000	13	13	12	23.7	23.7	21.5	79.954	0	30.051	7332700000	227	O00139;O00139-2;O00139-1;O00139-5;O00139-4	O00139;O00139-2;O00139-1;O00139-5;O00139-4	Kinesin-like protein KIF2A	KIF2A
2499200000	2245500000	2022700000	2014900000	1902800000	1933300000	1633100000	1620600000	1730200000	1967700000	1949400000	1734800000	1513900000	1524200000	1760300000	1710800000	23	11	11	61.1	32.6	32.6	49.129	0	156.49	39540000000	356	O00148;O00148-2;O00148-3	O00148;O00148-2;O00148-3	ATP-dependent RNA helicase DDX39A	DDX39A
263580000	236700000	275610000	268720000	167240000	148690000	168180000	150620000	153150000	197480000	141000000	159950000	148140000	132070000	144780000	172190000	11	11	11	53.5	53.5	53.5	36.071	0	323.31	10853000000	398	O00151	O00151	PDZ and LIM domain protein 1	PDLIM1
3011200000	3045500000	2722800000	2792400000	2612100000	2117200000	2582100000	2652000000	2747100000	2664200000	3063100000	3181800000	2985400000	2862900000	3116000000	3311800000	15	15	15	55	55	55	37.419	0	315.85	75210000000	677	O00154-4;O00154;O00154-6;O00154-7;O00154-5;O00154-2;O00154-3	O00154-4;O00154;O00154-6;O00154-7;O00154-5;O00154-2;O00154-3	Cytosolic acyl coenzyme A thioester hydrolase	ACOT7
487730000	531670000	498240000	450890000	570700000	650090000	603860000	608260000	480290000	470160000	465080000	529240000	648670000	653690000	617910000	608860000	34	34	34	43.5	43.5	43.5	121.68	0	323.31	54384000000	741	O00159;O00159-3;O00159-2	O00159;O00159-3;O00159-2	Unconventional myosin-Ic	MYO1C
44612000	55710000	42887000	42109000	53287000	53788000	63768000	67648000	46977000	42131000	58636000	54104000	54207000	54825000	55769000	49092000	7	7	7	46.4	46.4	46.4	23.354	0	188.09	4370000000	177	O00161;O00161-2	O00161;O00161-2	Synaptosomal-associated protein 23	SNAP23
754350000	670810000	692250000	674240000	522810000	464280000	439150000	518800000	677980000	681180000	448980000	602470000	624130000	482030000	453600000	563270000	9	9	9	55.9	55.9	55.9	31.62	0	101.46	37396000000	300	O00165;O00165-5;O00165-2;O00165-3;O00165-4;O00165-6	O00165;O00165-5;O00165-2;O00165-3	HCLS1-associated protein X-1	HAX1
132450000	172390000	160440000	197400000	98519000	150840000	157620000	129910000	314360000	314740000	219410000	233000000	278920000	344760000	173880000	278400000	14	14	14	57.9	57.9	57.9	37.636	0	135.4	6602600000	125	O00170	O00170	AH receptor-interacting protein	AIP
308570000	319820000	311870000	327910000	506990000	367870000	296600000	268780000	315760000	241820000	314820000	353700000	349370000	348110000	285050000	328700000	19	19	19	49	49	49	72.453	0	180.88	13919000000	275	O00178	O00178	GTP-binding protein 1	GTPBP1
175350000	212040000	150060000	155370000	129920000	173910000	177280000	176890000	158560000	189310000	148360000	165180000	206650000	153990000	188140000	156390000	15	15	15	32.8	32.8	32.8	67.764	0	117.48	10103000000	239	O00186	O00186	Syntaxin-binding protein 3	STXBP3
NaN	NaN	43311000	48924000	NaN	49914000	52315000	72257000	NaN	48057000	52002000	55348000	52550000	58212000	71678000	71459000	14	14	14	24.2	24.2	24.2	104.64	0	53.54	2948700000	91	O00192;O00192-2	O00192;O00192-2	Armadillo repeat protein deleted in velo-cardio-facial syndrome	ARVCF
45002000	39790000	49874000	51306000	69736000	44333000	74286000	46687000	59626000	61840000	53176000	64102000	40330000	69068000	49531000	50547000	5	5	5	26.8	26.8	26.8	20.332	0	323.31	2158900000	156	O00193	O00193	Small acidic protein	SMAP
604660000	597330000	655650000	617020000	749340000	763540000	750460000	784470000	680670000	730920000	708170000	699940000	660480000	742950000	830610000	734760000	28	28	28	32.6	32.6	32.6	121.32	0	323.31	42122000000	550	O00203;O00203-3;Q13367;Q13367-4;Q13367-3	O00203;O00203-3	AP-3 complex subunit beta-1	AP3B1
410810000	428810000	453860000	425820000	456950000	597780000	500810000	510310000	478730000	544570000	528260000	474740000	434170000	423430000	465670000	433000000	9	9	9	21.7	21.7	21.7	77.243	0	155.53	6419100000	93	O00213;O00213-2;O00213-4;O00213-6;O00213-3;O00213-5	O00213;O00213-2;O00213-4;O00213-6;O00213-3;O00213-5	Amyloid beta A4 precursor protein-binding family B member 1	APBB1
2186700000	1019900000	935140000	1051200000	2242500000	1208800000	1106200000	1017000000	1551800000	994080000	912880000	955650000	1434100000	1003700000	954070000	1025200000	6	6	6	36.7	36.7	36.7	23.705	0	144.79	62390000000	255	O00217	O00217	NADH dehydrogenase [ubiquinone] iron-sulfur protein 8, mitochondrial	NDUFS8
222560000	NaN	127150000	NaN	267730000	227970000	153580000	206800000	139890000	144970000	NaN	122310000	135440000	108920000	NaN	112480000	6	6	6	22	22	22	50.089	0	14.161	5089000000	55	O00220	O00220	Tumor necrosis factor receptor superfamily member 10A	TNFRSF10A
902220000	804060000	814780000	848000000	807820000	871440000	1003700000	892530000	859790000	794100000	765770000	724710000	883570000	906810000	825860000	801770000	23	23	23	59.7	59.7	59.7	47.463	0	216.67	44268000000	712	O00231;O00231-2	O00231;O00231-2	26S proteasome non-ATPase regulatory subunit 11	PSMD11
1646800000	1184000000	1080100000	1418600000	1605700000	1266600000	1410200000	1173500000	1411200000	1256400000	1182700000	1022100000	1214400000	1261000000	1082900000	1175500000	20	20	20	53.9	53.9	53.9	52.904	0	323.31	47970000000	554	O00232;O00232-2	O00232;O00232-2	26S proteasome non-ATPase regulatory subunit 12	PSMD12
72017000	74490000	83482000	75113000	62185000	62254000	68638000	56523000	71814000	84368000	66379000	66450000	56366000	49518000	63680000	48790000	7	7	7	35	35	35	24.682	0	152.64	2184000000	59	O00233;O00233-2;O00233-3	O00233;O00233-2	26S proteasome non-ATPase regulatory subunit 9	PSMD9
99489000	40394000	58177000	65329000	82578000	105250000	60460000	52297000	56822000	73141000	NaN	24786000	58991000	58351000	43112000	NaN	10	10	10	28.9	28.9	28.9	63.747	0	68.027	2637500000	89	O00255-3;O00255-2;O00255	O00255-3;O00255-2;O00255	Menin	MEN1
861810000	1051300000	999580000	947670000	332720000	304250000	276220000	326760000	883610000	639590000	791940000	770060000	611240000	504000000	549400000	454530000	11	10	10	59	59	59	21.671	0	323.31	69250000000	568	O00264;O00264-2	O00264;O00264-2	Membrane-associated progesterone receptor component 1	PGRMC1
1215000000	1012400000	1067900000	1049000000	934740000	662060000	874640000	776760000	926690000	868900000	980230000	959360000	917040000	981870000	947300000	798000000	27	27	27	34.5	34.5	34.5	121	0	323.31	19794000000	368	O00267;O00267-2	O00267;O00267-2	Transcription elongation factor SPT5	SUPT5H
19090000	16772000	21438000	20952000	NaN	NaN	18288000	15581000	28789000	23197000	22004000	24322000	18019000	23027000	19679000	23752000	5	5	5	6.8	6.8	6.8	110.11	0	102.11	342100000	27	O00268	O00268	Transcription initiation factor TFIID subunit 4	TAF4
544990000	507590000	483010000	593900000	430150000	434880000	482770000	537260000	466340000	512100000	568850000	564310000	508120000	494090000	653380000	634530000	9	9	9	36	36	36	36.521	0	54.302	7584300000	99	O00273;O00273-2	O00273;O00273-2	DNA fragmentation factor subunit alpha	DFFA
444220000	405230000	389830000	450080000	425670000	406880000	369160000	358470000	532380000	566170000	574270000	562940000	547810000	594200000	492250000	539370000	21	21	19	27.5	27.5	25.2	116.22	0	102.89	18857000000	324	O00291;O00291-3;O00291-4	O00291;O00291-3;O00291-4	Huntingtin-interacting protein 1	HIP1
5185800000	3765200000	4104700000	3828100000	3773800000	3494400000	3974400000	3396400000	3863500000	3620400000	3898700000	3496500000	4651200000	4442700000	4333700000	4004300000	15	15	15	82.6	82.6	82.6	26.922	0	323.31	103430000000	559	O00299	O00299	Chloride intracellular channel protein 1	CLIC1
10978000000	11022000000	8519900000	8788799000	10674000000	11375000000	10358000000	9645100000	9716400000	9019100000	9332700000	8700300000	10055000000	9821800000	9031999000	7607300000	14	14	14	55.7	55.7	55.7	37.563	0	323.31	440240000000	1408	O00303	O00303	Eukaryotic translation initiation factor 3 subunit F	EIF3F
NaN	101690000	NaN	NaN	NaN	NaN	NaN	NaN	NaN	NaN	NaN	NaN	NaN	NaN	NaN	NaN	11	10	10	17.8	16.7	16.7	98.911	0	24.057	3041200000	44	O00308;O00308-2;O00308-3;O00308-4	O00308;O00308-2;O00308-3	NEDD4-like E3 ubiquitin-protein ligase WWP2	WWP2
NaN	62621000	67762000	60198000	84536000	65733000	NaN	62317000	72039000	46962000	NaN	63385000	59870000	NaN	NaN	72410000	7	7	7	18.8	18.8	18.8	63.887	0	31.88	1343600000	39	O00311	O00311	Cell division cycle 7-related protein kinase	CDC7
94216000	96128000	75185000	105260000	105840000	102160000	97816000	95245000	103110000	102640000	97620000	72423000	84645000	91039000	79618000	85191000	13	13	13	37.9	37.9	37.9	54.122	0	59.781	4934200000	265	O00330;O00330-3;O00330-2	O00330;O00330-3	Pyruvate dehydrogenase protein X component, mitochondrial	PDHX
99384000	114840000	139990000	91627000	NaN	NaN	NaN	NaN	85880000	NaN	NaN	NaN	103360000	120540000	NaN	NaN	5	5	5	9	9	9	82.577	0	13.915	4541400000	72	O00391;O00391-2	O00391;O00391-2	Sulfhydryl oxidase 1	QSOX1
32228000	46845000	47116000	52066000	37359000	49797000	51603000	51964000	33375000	56012000	42852000	39922000	51347000	64199000	60260000	56669000	3	3	3	21.6	21.6	21.6	20.747	0	6.4707	1077400000	52	O00399	O00399	Dynactin subunit 6	DCTN6
NaN	1025200000	236340000	431460000	424580000	425790000	218330000	381650000	433180000	383870000	332140000	262960000	490010000	459890000	NaN	244620000	7	7	7	17.7	17.7	17.7	60.908	0	27.235	18819000000	129	O00400	O00400	Acetyl-coenzyme A transporter 1	SLC33A1
568090000	602280000	506980000	505020000	582280000	588290000	503950000	523620000	559420000	590450000	579500000	648510000	638970000	714960000	565090000	551430000	11	11	11	35.8	35.8	35.8	54.826	0	121.59	13129000000	104	O00401	O00401	Neural Wiskott-Aldrich syndrome protein	WASL
9917400000	10158000000	9376200000	8929300000	10710000000	11176000000	11664000000	9805100000	8749300000	8529900000	9348900000	8766500000	9215900000	9629300000	8724799000	8814500000	52	52	50	64.7	64.7	63	123.63	0	323.31	690620000000	3000	O00410;O00410-3;O00410-2	O00410;O00410-3;O00410-2	Importin-5	IPO5
174730000	201220000	191650000	184480000	214930000	208090000	196590000	192200000	222690000	227250000	220250000	217110000	226000000	249750000	216030000	187980000	29	29	29	37.2	37.2	37.2	138.62	0	135.24	21476000000	473	O00411	O00411	DNA-directed RNA polymerase, mitochondrial	POLRMT
39840000	30755000	38885000	44177000	25094000	22033000	27197000	24382000	38332000	46901000	39100000	36201000	33382000	34238000	37074000	30052000	11	11	11	19.7	19.7	19.7	82.143	0	13.277	843590000	54	O00418	O00418	Eukaryotic elongation factor 2 kinase	EEF2K
578600000	492470000	452350000	563960000	589740000	530450000	493740000	428800000	564310000	517290000	514330000	437460000	513820000	358720000	594140000	476660000	7	7	7	44.2	44.2	44.2	19.526	0	132.1	42875000000	412	O00422-2;O00422	O00422-2;O00422	Histone deacetylase complex subunit SAP18	SAP18
NaN	18155000	25049000	20797000	34205000	35076000	32620000	34057000	33313000	27994000	39240000	24976000	52827000	43169000	55516000	46296000	8	8	8	15.3	15.3	15.3	89.86	0	14.844	860610000	45	O00423;O00423-3	O00423;O00423-3	Echinoderm microtubule-associated protein-like 1	EML1
2380300000	2539100000	1827700000	2639800000	2280600000	2319600000	2364100000	2257400000	2970200000	2747300000	2199800000	2313400000	2206800000	2331400000	2309100000	2307400000	19	18	17	41.6	39.4	37.7	63.704	0	323.31	150330000000	731	O00425;O00425-2	O00425	Insulin-like growth factor 2 mRNA-binding protein 3	IGF2BP3
864180000	792660000	837440000	880510000	902790000	1019500000	980240000	949880000	1010100000	1040900000	905150000	871490000	1077300000	1097300000	1140700000	932310000	34	34	1	67.4	67.4	3	81.876	0	323.31	55231000000	773	O00429;O00429-3;O00429-6;O00429-5;O00429-7	O00429;O00429-3;O00429-6;O00429-5;O00429-7	Dynamin-1-like protein	DNM1L
448010000	409570000	459010000	444140000	513390000	572510000	505940000	459250000	376470000	424130000	567590000	605010000	585020000	645930000	519110000	478240000	11	11	11	46.7	46.7	46.7	39.336	0	58.083	9266800000	96	O00442;O00442-2	O00442;O00442-2	RNA 3-terminal phosphate cyclase	RTCA
135090000	135960000	153060000	100090000	61720000	122730000	151240000	173130000	124370000	121100000	147210000	191250000	145360000	126810000	106520000	133830000	36	36	36	30.9	30.9	30.9	190.68	0	86.366	13058000000	334	O00443;O00443-2	O00443	Phosphatidylinositol 4-phosphate 3-kinase C2 domain-containing subunit alpha	PIK3C2A
54280000	48286000	52572000	43233000	78431000	68877000	70641000	51124000	77493000	71295000	73150000	68234000	84799000	79821000	71485000	72074000	12	12	12	26	26	26	81.879	0	105.23	5611400000	200	O00461	O00461	Golgi integral membrane protein 4	GOLIM4
75005000	67193000	68223000	65782000	46547000	45027000	77268000	63631000	60877000	59536000	77458000	84690000	75159000	17038000	NaN	60304000	17	17	17	13.1	13.1	13.1	217.32	0	51.862	2061500000	147	O00468;O00468-6;O00468-3;O00468-5;O00468-4;O00468-7;O00468-2	O00468;O00468-6;O00468-3;O00468-5;O00468-4;O00468-7;O00468-2	Agrin;Agrin N-terminal 110 kDa subunit;Agrin C-terminal 110 kDa subunit;Agrin C-terminal 90 kDa fragment;Agrin C-terminal 22 kDa fragment	AGRN
243600000	274120000	253100000	268720000	560340000	549680000	513430000	489230000	329080000	278180000	325710000	313210000	195560000	193870000	208850000	237260000	18	18	18	29.2	29.2	29.2	84.685	0	72.985	10541000000	195	O00469;O00469-2;O00469-3	O00469;O00469-2;O00469-3	Procollagen-lysine,2-oxoglutarate 5-dioxygenase 2	PLOD2
149400000	204960000	198670000	187260000	235830000	240490000	266000000	219470000	272940000	260490000	179170000	186830000	192760000	218430000	175160000	211350000	15	15	15	28.7	28.7	28.7	81.852	0	77.042	6109200000	211	O00471	O00471	Exocyst complex component 5	EXOC5
475730000	891510000	682020000	635680000	978790000	711950000	801750000	748820000	849350000	593170000	653920000	552820000	798920000	592890000	563630000	461990000	2	2	2	27.2	27.2	27.2	9.3697	0	21.177	30191000000	167	O00483	O00483	Cytochrome c oxidase subunit NDUFA4	NDUFA4
958490000	1025400000	1083200000	982050000	1083200000	866750000	965990000	1088300000	1071900000	1079200000	903270000	939260000	793130000	812700000	882750000	1003600000	14	14	14	63.2	63.2	63.2	34.577	0	323.31	51071000000	477	O00487	O00487	26S proteasome non-ATPase regulatory subunit 14	PSMD14
94524000	92084000	81891000	64341000	34793000	20347000	43909000	57919000	29482000	85077000	74879000	54123000	22370000	NaN	70114000	33402000	3	3	3	32.1	32.1	32.1	15.199	0	10.419	1942100000	84	O00488	O00488	Zinc finger protein 593	ZNF593
184540000	NaN	NaN	212760000	507680000	439420000	538540000	447110000	385860000	508510000	390050000	481520000	523940000	444470000	580760000	534880000	8	8	8	21.9	21.9	21.9	64.699	0	51.877	5193200000	46	O00499;O00499-10;O00499-2;O00499-9;O00499-7;O00499-8;O00499-4;O00499-6;O00499-11;O00499-3;O00499-5	O00499;O00499-10;O00499-2;O00499-9;O00499-7;O00499-8;O00499-4;O00499-6;O00499-11;O00499-3;O00499-5	Myc box-dependent-interacting protein 1	BIN1
1889100000	1414500000	1302600000	1451100000	1473100000	1450600000	1548900000	1249800000	1463500000	1409700000	1241200000	1214100000	1312000000	1180200000	1430300000	1008200000	15	15	11	48.4	48.4	40.9	57.81	0	323.31	40680000000	339	O00505	O00505	Importin subunit alpha-4	KPNA3
NaN	NaN	19481000	9425900	29357000	17023000	18230000	NaN	16878000	14382000	13299000	NaN	NaN	NaN	NaN	NaN	8	8	8	9.7	9.7	9.7	149.29	0	13.222	232800000	26	O00512	O00512	B-cell CLL/lymphoma 9 protein	BCL9
NaN	NaN	NaN	36870000	NaN	NaN	NaN	NaN	NaN	NaN	NaN	NaN	NaN	NaN	NaN	NaN	5	5	5	7.7	7.7	7.7	84.347	0	7.5241	608330000	30	O00522;O00522-3;O00522-2	O00522;O00522-3	Krev interaction trapped protein 1	KRIT1
2068100000	1815400000	1820800000	1937000000	1871300000	1706800000	1653000000	1917400000	1723500000	1587400000	1874400000	1707800000	1867400000	1754800000	1739200000	1722900000	20	20	20	32.8	32.8	32.8	68.002	0	185.91	103730000000	911	O00541;O00541-2	O00541;O00541-2	Pescadillo homolog	PES1
385430000	488360000	463630000	443830000	548150000	547360000	686590000	559360000	473600000	470500000	385880000	459950000	477620000	489980000	494170000	531050000	6	6	1	38.6	38.6	6	32.444	0	323.31	14668000000	174	O00560;O00560-3	O00560;O00560-3	Syntenin-1	SDCBP
1371100000	968880000	1092300000	891480000	1318200000	1223800000	1049300000	1187600000	924320000	1055300000	891330000	932090000	924170000	944800000	785750000	637850000	13	13	13	31.1	31.1	31.1	78.863	0	197.08	45121000000	416	O00566	O00566	U3 small nucleolar ribonucleoprotein protein MPP10	MPHOSPH10
1006500000	1035500000	1060500000	920720000	1116500000	908930000	863290000	1078300000	909860000	886060000	1039900000	884510000	1076300000	1047300000	976020000	953950000	34	34	34	74.7	74.7	74.7	66.049	0	323.31	210430000000	1641	O00567	O00567	Nucleolar protein 56	NOP56
12516000000	13124000000	12325000000	12580000000	13405000000	12440000000	13297000000	13039000000	13437000000	13616000000	12282000000	12695000000	13684000000	12400000000	11328000000	12645000000	35	34	34	56.3	54.7	54.7	73.243	0	323.31	583640000000	1965	O00571;O00571-2;O15523;O15523-2;O15523-3;Q9NQI0;Q9NQI0-3;Q9NQI0-2;Q9NQI0-4	O00571;O00571-2;O15523;O15523-2	ATP-dependent RNA helicase DDX3X;ATP-dependent RNA helicase DDX3Y	DDX3X;DDX3Y
698650000	623480000	737470000	535600000	795310000	805660000	892170000	860680000	564310000	563150000	484770000	694670000	743470000	786730000	833840000	713530000	5	5	5	28.1	28.1	28.1	29.48	0	8.6146	11309000000	76	O00584;O00584-2	O00584	Ribonuclease T2	RNASET2
NaN	NaN	NaN	NaN	NaN	NaN	NaN	NaN	NaN	NaN	NaN	NaN	NaN	NaN	NaN	NaN	4	4	3	16.5	16.5	14.3	36.202	0	9.3478	1370400000	50	O00587;O00587-2	O00587;O00587-2	Beta-1,3-N-acetylglucosaminyltransferase manic fringe	MFNG
180600000	141740000	155480000	190850000	152150000	156850000	109460000	45346000	352950000	258490000	225330000	128750000	357820000	293900000	220060000	238590000	2	2	2	3.6	3.6	3.6	58.635	0	10.756	11261000000	143	O00592;O00592-2	O00592;O00592-2	Podocalyxin	PODXL
20294000	NaN	34548000	30638000	NaN	29678000	NaN	NaN	39586000	NaN	NaN	NaN	93879000	92973000	48031000	57475000	7	7	7	22.6	22.6	22.6	42.026	0	9.9753	1258600000	49	O00622	O00622	Protein CYR61	CYR61
NaN	NaN	NaN	NaN	NaN	NaN	NaN	NaN	NaN	NaN	NaN	NaN	NaN	NaN	NaN	NaN	4	4	4	20.1	20.1	20.1	40.797	0	21.782	623740000	54	O00623	O00623	Peroxisome assembly protein 12	PEX12
486780000	412480000	394040000	467030000	589900000	653520000	604970000	526940000	485290000	469930000	454960000	431950000	505570000	572820000	478910000	505800000	12	12	12	61	61	61	32.113	0	219.35	15567000000	197	O00625	O00625	Pirin	PIR
3106300000	2914100000	2776800000	2886000000	3640500000	2662700000	2643100000	3073500000	2853900000	3358000000	2786500000	2396300000	3043000000	2937300000	2724500000	2492700000	14	10	10	43	35.5	35.5	57.886	0	323.31	53203000000	248	O00629	O00629	Importin subunit alpha-3	KPNA4
183560000	395800000	500420000	340820000	465680000	309120000	359770000	472830000	499360000	547010000	298500000	143750000	268260000	492210000	384740000	439010000	9	9	9	43.9	43.9	43.9	35.144	0	273.64	13084000000	177	O00743;O00743-3;O00743-2	O00743;O00743-3;O00743-2	Serine/threonine-protein phosphatase 6 catalytic subunit;Serine/threonine-protein phosphatase 6 catalytic subunit, N-terminally processed	PPP6C
200730000	56454000	109020000	151580000	163130000	142030000	130910000	59904000	236370000	202910000	225700000	240760000	127380000	118240000	135200000	119680000	11	11	11	54	54	54	20.658	0	60.116	7257500000	104	O00746;O00746-2	O00746;O00746-2	Nucleoside diphosphate kinase, mitochondrial	NME4
80552000	134860000	126280000	121930000	NaN	151520000	154400000	NaN	NaN	177790000	NaN	NaN	170010000	NaN	127640000	NaN	5	5	5	3.7	3.7	3.7	184.77	0	5.9197	984880000	19	O00750	O00750	Phosphatidylinositol 4-phosphate 3-kinase C2 domain-containing subunit beta	PIK3C2B
375110000	343350000	320230000	315240000	415180000	448740000	349260000	355300000	311710000	329660000	329780000	330110000	421360000	361100000	400540000	359830000	21	21	21	30.7	30.7	30.7	113.74	0	102.87	14213000000	162	O00754;O00754-2	O00754;O00754-2	Lysosomal alpha-mannosidase;Lysosomal alpha-mannosidase A peptide;Lysosomal alpha-mannosidase B peptide;Lysosomal alpha-mannosidase C peptide;Lysosomal alpha-mannosidase D peptide;Lysosomal alpha-mannosidase E peptide	MAN2B1
596990000	477720000	509940000	584600000	646330000	623460000	624230000	540410000	671440000	578550000	538050000	507610000	621760000	482730000	609360000	487890000	11	11	11	65.4	65.4	65.4	35.102	0	323.31	17180000000	183	O00764;O00764-2;O00764-3	O00764;O00764-2;O00764-3	Pyridoxal kinase	PDXK
112580000	66400000	97707000	95432000	126480000	137400000	119330000	164730000	104110000	66985000	51502000	107040000	57131000	61531000	62456000	69299000	6	6	6	26.5	26.5	26.5	41.522	0	117.28	9778100000	184	O00767	O00767	Acyl-CoA desaturase	SCD
162100000	127570000	147540000	156320000	184870000	138470000	139840000	139640000	206920000	183520000	151290000	142170000	208450000	143840000	131000000	160930000	36	36	34	24.4	24.4	22.7	242.04	0	323.31	10884000000	437	O14497;O14497-2;O14497-3	O14497;O14497-2;O14497-3	AT-rich interactive domain-containing protein 1A	ARID1A
NaN	978280000	1078400000	868870000	994910000	1003000000	947620000	1014300000	NaN	659450000	815340000	929430000	853010000	740580000	966850000	681900000	2	2	2	41.7	41.7	41.7	12.365	0	33.448	15363000000	80	O14519;O14519-2	O14519;O14519-2	Cyclin-dependent kinase 2-associated protein 1	CDK2AP1
NaN	NaN	NaN	NaN	NaN	NaN	16672000	14839000	NaN	NaN	12317000	16769000	25159000	16342000	19100000	NaN	4	4	4	12.6	12.6	12.6	50.639	0	9.7526	333450000	46	O14524;O14524-2	O14524;O14524-2	Transmembrane protein 194A	TMEM194A
244680000	254020000	330800000	274490000	279580000	272050000	195450000	183010000	288410000	254100000	245190000	243620000	292270000	341770000	268720000	303170000	6	6	6	27	27	27	26.534	0	66.781	6152700000	113	O14530;O14530-2	O14530;O14530-2	Thioredoxin domain-containing protein 9	TXNDC9
261560000	153780000	150830000	185510000	331960000	279140000	272850000	270720000	473180000	409170000	410920000	370220000	530350000	546090000	484770000	487140000	17	17	17	53.8	53.8	53.8	61.877	0	123.39	8095300000	143	O14531	O14531	Dihydropyrimidinase-related protein 4	DPYSL4
NaN	NaN	1086900000	1166900000	NaN	NaN	NaN	NaN	NaN	NaN	NaN	NaN	NaN	NaN	NaN	NaN	3	3	3	44.7	44.7	44.7	12.615	0	72.065	29889000000	56	O14548	O14548	Cytochrome c oxidase subunit 7A-related protein, mitochondrial	COX7A2L
442050000	465890000	419910000	484750000	459920000	448130000	347720000	395770000	460760000	349030000	366610000	374720000	495420000	411600000	403270000	366770000	3	3	3	15.4	15.4	15.4	17.417	0	30.671	16938000000	159	O14561	O14561	Acyl carrier protein, mitochondrial	NDUFAB1
200960000	307460000	280720000	356130000	366780000	406020000	490250000	425820000	138090000	430410000	39929000	342660000	407050000	308620000	306000000	496890000	5	5	5	21	21	21	33.382	0	33.09	5580000000	66	O14562	O14562	Ubiquitin domain-containing protein UBFD1	UBFD1
NaN	NaN	NaN	NaN	NaN	NaN	NaN	12452000	NaN	NaN	NaN	14827000	NaN	NaN	11766000	NaN	1	1	1	5.4	5.4	5.4	23.973	0	4.6398	315180000	21	O14569	O14569	Cytochrome b561 domain-containing protein 2	CYB561D2
431000000	269890000	269930000	306250000	365850000	263380000	272230000	274860000	299430000	251810000	287270000	304880000	263570000	184210000	282910000	285700000	35	35	34	23.6	23.6	23.3	236.6	0	309.59	10228000000	213	O14578-4;O14578;O14578-3;O14578-2	O14578-4;O14578;O14578-3	Citron Rho-interacting kinase	CIT
1655800000	1239400000	1439400000	1415900000	1522800000	1449300000	1574200000	1473000000	1776500000	1643000000	1443200000	1379600000	1365900000	1356000000	1503400000	1605300000	12	12	12	53.6	53.6	53.6	34.482	0	323.31	51760000000	381	O14579;O14579-2;O14579-3	O14579;O14579-2;O14579-3	Coatomer subunit epsilon	COPE
811070000	873970000	752890000	787690000	981690000	951870000	945750000	963130000	840640000	906940000	915000000	826340000	959600000	865590000	895190000	956740000	33	33	33	36.5	36.5	36.5	130.16	0	323.31	35153000000	485	O14617;O14617-5;O14617-4;O14617-2;O14617-3	O14617;O14617-5;O14617-4;O14617-2;O14617-3	AP-3 complex subunit delta-1	AP3D1
53339000	NaN	73859000	128230000	47262000	120210000	117160000	70537000	86335000	113050000	104570000	87269000	94590000	128630000	141370000	79318000	5	5	5	25.5	25.5	25.5	29.04	0	77.733	1610500000	31	O14618	O14618	Copper chaperone for superoxide dismutase	CCS
NaN	NaN	203760000	NaN	304340000	253670000	NaN	234350000	220310000	229440000	212250000	NaN	222100000	229500000	NaN	197470000	9	8	8	22.4	20.7	20.7	75.186	0	12.545	3056900000	27	O14640;O14640-2;P54792;P54792-2	O14640;O14640-2;P54792;P54792-2	Segment polarity protein dishevelled homolog DVL-1;Putative segment polarity protein dishevelled homolog DVL1P1	DVL1;DVL1P1
332820000	172500000	422420000	317890000	294220000	361560000	185090000	349570000	233980000	341070000	322400000	349620000	245630000	310510000	254520000	298490000	11	11	9	26.8	26.8	23.1	78.947	0	100.4	7332600000	86	O14641	O14641	Segment polarity protein dishevelled homolog DVL-2	DVL2
399920000	390130000	428230000	414630000	513110000	447750000	366360000	478230000	377810000	337660000	396320000	342000000	258740000	304310000	294450000	305420000	35	34	29	27.3	26.7	23.6	196.69	0	323.31	41486000000	522	O14646;O14646-2	O14646;O14646-2	Chromodomain-helicase-DNA-binding protein 1	CHD1
NaN	112610000	143980000	81754000	110550000	67794000	117790000	NaN	63722000	53268000	133210000	122280000	79754000	80400000	107830000	59633000	27	21	21	20.7	17.2	17.2	211.34	0	189.31	11584000000	135	O14647;O14647-2;O14647-3	O14647;O14647-2	Chromodomain-helicase-DNA-binding protein 2	CHD2
NaN	NaN	NaN	NaN	NaN	NaN	NaN	NaN	NaN	NaN	NaN	NaN	NaN	NaN	NaN	NaN	5	5	5	36.3	36.3	36.3	24.775	0	77.99	10270000000	74	O14653;O14653-2;O14653-3	O14653;O14653-2;O14653-3	Golgi SNAP receptor complex member 2	GOSR2
346450000	299990000	291600000	325900000	357370000	316430000	240840000	302630000	340000000	378020000	360120000	294190000	352690000	415560000	379700000	344770000	13	13	13	50.9	50.9	50.9	37.808	0	47.67	20471000000	195	O14656;O14656-2	O14656	Torsin-1A	TOR1A
96283000	NaN	93821000	NaN	100610000	75441000	109850000	NaN	NaN	127080000	NaN	100530000	NaN	91520000	116860000	141340000	6	6	6	26.5	26.5	26.5	37.978	0	34.735	3862200000	79	O14657	O14657	Torsin-1B	TOR1B
31606000	NaN	29944000	38731000	41785000	50085000	77177000	67627000	33051000	NaN	47750000	54263000	NaN	41359000	37394000	49655000	11	11	1	52.3	52.3	4	37.031	0	138.66	2511200000	83	O14662;O14662-5;O14662-2;O14662-6	O14662;O14662-5;O14662-2;O14662-6	Syntaxin-16	STX16
43433000	37422000	39504000	39933000	51659000	35844000	38285000	45459000	37624000	25634000	38713000	29871000	52144000	38949000	43116000	42216000	21	21	21	43.7	43.7	43.7	84.141	0	151.91	7169600000	303	O14672;O14672-2	O14672	Disintegrin and metalloproteinase domain-containing protein 10	ADAM10
NaN	153080000	NaN	NaN	NaN	NaN	21720000	NaN	NaN	NaN	NaN	NaN	138750000	NaN	NaN	210340000	6	6	6	21.5	21.5	21.5	38.964	0	18.242	3620700000	86	O14681;O14681-3	O14681;O14681-3	Etoposide-induced protein 2.4 homolog	EI24
NaN	12356000	NaN	11654000	NaN	13002000	12719000	NaN	NaN	NaN	12548000	NaN	NaN	10884000	13799000	12726000	8	8	8	2.3	2.3	2.3	593.38	0	20.659	384010000	27	O14686;O14686-3	O14686;O14686-3	Histone-lysine N-methyltransferase 2D	KMT2D
NaN	NaN	NaN	NaN	NaN	NaN	NaN	NaN	NaN	NaN	NaN	NaN	NaN	NaN	NaN	NaN	33	3	3	23.5	2.4	2.4	198.99	0	5.005	293550000	22	O14715;Q99666;Q99666-2	O14715;Q99666;Q99666-2	RANBP2-like and GRIP domain-containing protein 8;RANBP2-like and GRIP domain-containing protein 5/6	RGPD8;RGPD5
157450000	NaN	NaN	202000000	NaN	199970000	207310000	143130000	167150000	NaN	150790000	172400000	NaN	NaN	171740000	NaN	6	6	6	21.7	21.7	21.7	44.596	0	18.615	2121700000	26	O14717;O14717-3;O14717-2	O14717;O14717-3;O14717-2	tRNA (cytosine(38)-C(5))-methyltransferase	TRDMT1
175680000	188590000	160220000	227770000	447360000	370460000	386990000	324270000	243780000	254140000	319910000	274170000	222430000	316300000	255020000	213740000	20	20	20	24.3	24.3	24.3	141.84	0	85.933	9697700000	147	O14727;O14727-4;O14727-5;O14727-3;O14727-2;O14727-6	O14727;O14727-4;O14727-5;O14727-3;O14727-2	Apoptotic protease-activating factor 1	APAF1
NaN	NaN	139210000	123640000	NaN	243290000	279160000	291490000	NaN	NaN	NaN	NaN	NaN	NaN	NaN	NaN	5	5	5	16.8	16.8	16.8	59.092	0	20.124	1305400000	8	O14730;O14730-2	O14730;O14730-2	Serine/threonine-protein kinase RIO3	RIOK3
NaN	NaN	31787000	11150000	NaN	NaN	17983000	NaN	39763000	29771000	25354000	NaN	NaN	NaN	49208000	9452100	3	3	3	17.4	17.4	17.4	31.321	0	78.266	177780000	21	O14732;O14732-2	O14732;O14732-2	Inositol monophosphatase 2	IMPA2
88771000	93513000	94227000	80864000	99206000	100520000	114100000	113420000	80841000	86133000	105570000	91284000	41376000	70287000	86921000	91181000	6	6	6	20.3	20.3	20.3	47.484	0	10.388	2195700000	67	O14733;O14733-4;O14733-3;O14733-2	O14733;O14733-4;O14733-3;O14733-2	Dual specificity mitogen-activated protein kinase kinase 7	MAP2K7
NaN	105170000	NaN	NaN	128660000	134620000	NaN	126530000	111360000	95920000	NaN	125360000	144320000	127130000	136750000	138410000	6	6	6	21.6	21.6	21.6	35.914	0	24.181	2545400000	50	O14734	O14734	Acyl-coenzyme A thioesterase 8	ACOT8
90357000	60658000	97456000	NaN	NaN	63058000	78091000	90882000	160410000	69200000	NaN	54708000	NaN	99192000	NaN	57228000	5	5	5	31	31	31	23.539	0	8.4985	4835800000	61	O14735;O14735-3;O14735-2	O14735;O14735-3	CDP-diacylglycerol--inositol 3-phosphatidyltransferase	CDIPT
516380000	456560000	524850000	618310000	568600000	506670000	546800000	385920000	575910000	494930000	369890000	471880000	521420000	526420000	284790000	532290000	7	7	7	56	56	56	14.285	0	108.92	20921000000	212	O14737;O14737-2	O14737;O14737-2	Programmed cell death protein 5	PDCD5
3465500000	3219900000	2979900000	2365500000	3433600000	2838500000	2604700000	2525900000	2765000000	2380600000	2462500000	2467100000	2343500000	2312100000	2318600000	2114200000	28	28	28	66.1	66.1	66.1	72.683	0	323.31	86920000000	523	O14744;O14744-2;O14744-5;O14744-3;O14744-4	O14744;O14744-2;O14744-5;O14744-3;O14744-4	Protein arginine N-methyltransferase 5;Protein arginine N-methyltransferase 5, N-terminally processed	PRMT5
118500000	126900000	117190000	101740000	98608000	97949000	63296000	69734000	86367000	102020000	90074000	98261000	83634000	101510000	77360000	111590000	9	9	9	32.4	32.4	32.4	38.868	0	175.87	4988800000	160	O14745;O14745-2	O14745;O14745-2	Na(+)/H(+) exchange regulatory cofactor NHE-RF1	SLC9A3R1
345770000	427740000	332830000	308920000	296540000	453690000	401980000	359650000	214390000	299140000	297790000	290410000	357060000	355100000	299390000	343680000	10	10	10	31.5	31.5	31.5	54.433	0	75.689	4948600000	69	O14757;O14757-2;O14757-3	O14757;O14757-2;O14757-3	Serine/threonine-protein kinase Chk1	CHEK1
12710000	9347500	NaN	14339000	12981000	11562000	24610000	30106000	13526000	NaN	20669000	22027000	11583000	16024000	13207000	17245000	5	5	5	17.5	17.5	17.5	47.878	0	120.88	1029000000	80	O14763;O14763-2;O14763-3	O14763;O14763-2	Tumor necrosis factor receptor superfamily member 10B	TNFRSF10B
NaN	419850000	205600000	353550000	NaN	350200000	221090000	257710000	547260000	423880000	460660000	427120000	315000000	330030000	226840000	334220000	8	8	5	22	22	11.1	51.789	0	23.115	6576300000	58	O14770;O14770-7;O14770-8;O14770-3;O14770-2;O14770-4;O14770-5;O14770-6;Q99687;Q99687-3;Q99687-2	O14770;O14770-7;O14770-8;O14770-3;O14770-2;O14770-4;O14770-5;O14770-6	Homeobox protein Meis2	MEIS2
NaN	NaN	NaN	NaN	127620000	165730000	203650000	168000000	NaN	NaN	140250000	160870000	127900000	NaN	175060000	NaN	5	5	5	12.9	12.9	12.9	68.009	0	7.9539	2856700000	16	O14772;O14772-2;Q59H18-3;Q59H18-4;Q59H18-1;O14772-3	O14772	Fucose-1-phosphate guanylyltransferase	FPGT
979810000	862320000	1067800000	1055900000	1210100000	1484600000	1204100000	1271600000	1495100000	1655600000	1443000000	1367300000	1876500000	1948100000	1796700000	1878700000	9	9	9	28.8	28.8	28.8	61.247	0	136.71	39835000000	242	O14773;O14773-2	O14773;O14773-2	Tripeptidyl-peptidase 1	TPP1
847470000	921090000	966320000	951740000	808170000	779600000	791970000	805030000	845240000	885740000	891370000	855600000	792320000	836030000	795340000	837980000	23	23	23	21.5	21.5	21.5	123.9	0	169.19	35372000000	445	O14776;O14776-2;Q5VWI1	O14776;O14776-2	Transcription elongation regulator 1	TCERG1
29154000	NaN	27340000	21850000	27182000	17753000	21576000	NaN	9245400	31082000	16504000	28677000	27897000	28590000	33638000	36719000	9	9	9	18.7	18.7	18.7	73.912	0	113.16	494440000	40	O14777	O14777	Kinetochore protein NDC80 homolog	NDC80
NaN	NaN	NaN	NaN	NaN	NaN	NaN	NaN	NaN	NaN	NaN	NaN	NaN	NaN	NaN	NaN	12	12	12	19.9	19.9	19.9	103.13	0	32.046	2086300000	61	O14786;O14786-3;O14786-2	O14786;O14786-3;O14786-2	Neuropilin-1	NRP1
928010000	907170000	848070000	1055000000	837810000	909050000	831130000	808000000	952490000	962990000	1208900000	1057200000	1144200000	1004600000	1427200000	1014800000	22	17	17	42.6	36	36	100.41	0	154.68	29801000000	232	O14787-2;O14787	O14787-2;O14787	Transportin-2	TNPO2
68754000	85098000	79049000	33171000	81672000	85911000	85692000	91394000	75649000	69703000	99407000	108450000	91993000	110370000	91878000	93515000	11	11	11	10.7	10.7	10.7	180.68	0	42.664	1990100000	64	O14795;O14795-2;Q9UPW8;Q8NB66	O14795;O14795-2	Protein unc-13 homolog B	UNC13B
464030000	527470000	479550000	495280000	404950000	527340000	442090000	436060000	544920000	463860000	496960000	547630000	418990000	397420000	457090000	481500000	27	27	27	24.7	24.7	24.7	155.64	0	73.044	17777000000	259	O14802	O14802	DNA-directed RNA polymerase III subunit RPC1	POLR3A
3413500000	3112800000	3156300000	3314800000	3424700000	3411900000	3410400000	3179700000	2785100000	3484300000	3488200000	2904200000	3324900000	3551700000	3561800000	3226300000	13	13	13	63.7	63.7	63.7	27.887	0	323.31	90549000000	470	O14818;O14818-2;O14818-4;Q8TAA3;Q8TAA3-2;Q8TAA3-5	O14818;O14818-2	Proteasome subunit alpha type-7	PSMA7
64600000	71572000	59087000	68810000	68843000	53100000	63974000	64254000	57694000	68023000	56376000	68973000	44885000	48907000	56580000	59074000	9	9	9	38.9	38.9	38.9	38.287	0	323.31	6972600000	336	O14828;O14828-2	O14828;O14828-2	Secretory carrier-associated membrane protein 3	SCAMP3
NaN	43750000	NaN	NaN	NaN	36480000	NaN	NaN	70371000	71342000	NaN	NaN	NaN	NaN	31038000	45825000	2	2	2	8.3	8.3	8.3	38.538	0	4.7949	1317300000	41	O14832;O14832-2	O14832;O14832-2	Phytanoyl-CoA dioxygenase, peroxisomal	PHYH
NaN	NaN	NaN	NaN	NaN	NaN	NaN	NaN	NaN	NaN	NaN	NaN	NaN	NaN	NaN	NaN	3	3	3	13.3	13.3	13.3	46.36	0	10.687	714470000	17	O14874;O14874-2;O14874-3	O14874;O14874-2;O14874-3	[3-methyl-2-oxobutanoate dehydrogenase [lipoamide]] kinase, mitochondrial	BCKDK
662790000	606520000	594840000	633420000	631700000	256800000	320220000	506350000	493120000	298370000	324290000	490750000	566460000	326370000	429090000	442390000	4	4	4	32.9	32.9	32.9	16.516	0	75.114	17260000000	204	O14880	O14880	Microsomal glutathione S-transferase 3	MGST3
114480000	103630000	131810000	123390000	132210000	133600000	117390000	140140000	95819000	129450000	111520000	99202000	83081000	89085000	88762000	112050000	7	7	7	26.4	26.4	26.4	31.585	0	72.747	3540200000	89	O14893;O14893-2;O14893-3	O14893;O14893-2;O14893-3	Gem-associated protein 2	GEMIN2
202480000	148770000	178270000	141780000	127060000	136180000	176990000	135920000	134210000	127740000	175000000	183760000	170630000	206080000	183400000	172710000	14	14	14	57.7	57.7	57.7	36.049	0	189.96	10749000000	341	O14908;O14908-2;Q8TF64	O14908;O14908-2	PDZ domain-containing protein GIPC1	GIPC1
756580000	850860000	669860000	757910000	679180000	745360000	767330000	645770000	738850000	647500000	598270000	616770000	757520000	610080000	715490000	638430000	5	5	5	52.6	52.6	52.6	21.943	0	323.31	41487000000	252	O14925;Q5SRD1;Q5SRD1-2	O14925	Mitochondrial import inner membrane translocase subunit Tim23	TIMM23
2794700000	3047200000	2700700000	2622300000	2508000000	2469600000	2738100000	2490900000	2337100000	2112600000	2818300000	2496400000	2514100000	2771100000	3098900000	2316800000	13	13	13	48.4	48.4	48.4	49.512	0	274.72	80260000000	424	O14929;O14929-2	O14929;O14929-2	Histone acetyltransferase type B catalytic subunit	HAT1
260820000	NaN	179240000	206450000	NaN	NaN	252680000	222850000	268040000	237890000	NaN	NaN	NaN	286900000	350430000	352580000	3	3	3	38.6	38.6	38.6	17.769	0	20.852	3413300000	22	O14933;O14933-2	O14933;O14933-2	Ubiquitin/ISG15-conjugating enzyme E2 L6	UBE2L6
502880000	503870000	465780000	431150000	550210000	556560000	435730000	512670000	514090000	595730000	582200000	612960000	581150000	468990000	501820000	504300000	27	27	27	38.3	38.3	38.3	105.12	0	211.07	25931000000	384	O14936;O14936-3;O14936-4;O14936-6;O14936-2;O14936-5	O14936;O14936-3;O14936-4;O14936-6;O14936-2	Peripheral plasma membrane protein CASK	CASK
NaN	52222000	NaN	NaN	NaN	NaN	63546000	54736000	67271000	44947000	52306000	58487000	65048000	42326000	63340000	70442000	15	15	15	22.7	22.7	22.7	105.99	0	25.239	2906100000	122	O14939;O14939-4;O14939-3	O14939;O14939-4	Phospholipase D2	PLD2
NaN	180340000	175150000	241010000	282050000	385600000	371650000	240530000	314010000	140120000	158340000	350850000	62197000	211600000	235410000	321430000	2	2	2	25.6	25.6	25.6	9.9062	0	28.431	15378000000	190	O14949	O14949	Cytochrome b-c1 complex subunit 8	UQCRQ
1695300000	1321600000	1203100000	1403300000	1308600000	1192300000	1232100000	1231800000	1312700000	1460500000	1414600000	1258000000	1927800000	1679000000	1634600000	1378800000	10	10	10	62.8	62.8	62.8	19.779	0	323.31	59441000000	583	O14950;P19105;P24844;P24844-2	O14950;P19105;P24844	Myosin regulatory light chain 12B;Myosin regulatory light chain 12A;Myosin regulatory light polypeptide 9	MYL12B;MYL12A;MYL9
218290000	156910000	146440000	133290000	240910000	155520000	117250000	143240000	215880000	143640000	135900000	104330000	193990000	134070000	151780000	109320000	12	12	12	19.3	19.3	19.3	86.191	0	116.25	4460100000	95	O14964;O14964-2	O14964;O14964-2	Hepatocyte growth factor-regulated tyrosine kinase substrate	HGS
107820000	90902000	74731000	81390000	57836000	60116000	68383000	82280000	86928000	74944000	67597000	66698000	84975000	63673000	67019000	75660000	12	11	11	37	35	35	45.809	0	30.442	3678700000	137	O14965	O14965	Aurora kinase A	AURKA
NaN	NaN	NaN	NaN	NaN	NaN	NaN	NaN	NaN	NaN	NaN	NaN	NaN	NaN	NaN	NaN	3	3	3	19.2	19.2	19.2	23.155	0	5.9783	444210000	20	O14966;O14966-2;O14966-3	O14966;O14966-2	Ras-related protein Rab-7L1	RAB29
NaN	NaN	122780000	65237000	157540000	155530000	70152000	123820000	163700000	112340000	86416000	128980000	177400000	174180000	126340000	NaN	10	10	10	24.1	24.1	24.1	70.038	0	41.375	4245500000	89	O14967;O14967-2	O14967	Calmegin	CLGN
184130000	NaN	143210000	NaN	124380000	NaN	NaN	93110000	178790000	116310000	125670000	111540000	175580000	171580000	NaN	144590000	6	6	6	26.3	26.3	26.3	33.01	0	35.844	1803900000	34	O14972;O14972-2	O14972;O14972-2	Down syndrome critical region protein 3	DSCR3
132720000	125030000	129140000	112300000	132280000	148510000	104520000	140910000	87599000	133080000	135820000	157570000	113940000	150430000	155630000	181050000	18	18	18	24.6	24.6	24.6	115.28	0	297.41	5279000000	163	O14974;O14974-4;O14974-3;O14974-2;O14974-5	O14974;O14974-4;O14974-3;O14974-2;O14974-5	Protein phosphatase 1 regulatory subunit 12A	PPP1R12A
494360000	485750000	529620000	402750000	911000000	758620000	780450000	804160000	400610000	471440000	457390000	484850000	414070000	499650000	540950000	518580000	23	23	23	50.2	50.2	50.2	70.311	0	100.69	45483000000	390	O14975;O14975-2	O14975;O14975-2	Very long-chain acyl-CoA synthetase	SLC27A2
1317600000	1124100000	1097800000	1203400000	1114300000	1041400000	945750000	930530000	1164700000	1007600000	964610000	1090400000	970700000	1102700000	893710000	858800000	18	18	18	18.9	18.9	18.9	143.19	0	116.76	22375000000	202	O14976;O14976-2	O14976;O14976-2	Cyclin-G-associated kinase	GAK
11103000000	11889000000	11152000000	9537400000	11292000000	10469000000	12292000000	10549000000	10516000000	9585700000	11519000000	12197000000	9855400000	11052000000	11167000000	11813000000	17	17	3	36	36	14.8	46.437	0	323.31	573820000000	2198	O14979	O14979	Heterogeneous nuclear ribonucleoprotein D-like	HNRNPDL
5209700000	5035700000	5002200000	5032200000	5119200000	4980600000	4718600000	4686100000	5273000000	4658600000	4875600000	4427800000	4856200000	4457500000	4397100000	4160900000	46	46	46	53.9	53.9	53.9	123.38	0	323.31	453840000000	2649	O14980	O14980	Exportin-1	XPO1
166750000	181960000	186650000	170530000	209300000	282320000	225780000	177990000	141130000	176390000	192780000	200690000	173430000	234830000	216060000	179960000	29	29	29	21	21	21	206.89	0	83.492	10544000000	163	O14981;O14981-2	O14981	TATA-binding protein-associated factor 172	BTAF1
47222000	73493000	80378000	73744000	59040000	66169000	59240000	49773000	88162000	86504000	89396000	82353000	69867000	70101000	88557000	95577000	15	15	15	16.4	16.4	16.4	151.61	0	52.895	2780800000	102	O15013;O15013-7;O15013-4;O15013-5;O15013-6;Q9HCE6;Q9HCE6-5;Q9HCE6-3;Q9HCE6-2	O15013;O15013-7;O15013-4;O15013-5;O15013-6	Rho guanine nucleotide exchange factor 10	ARHGEF10
11873000	19400000	18023000	23822000	22470000	26186000	31081000	30256000	22007000	31465000	24819000	27674000	29766000	29647000	24600000	34721000	11	11	11	13.6	13.6	13.6	151.19	0	21.72	1335800000	79	O15014;O15014-2	O15014	Zinc finger protein 609	ZNF609
108890000	125490000	134110000	99462000	112520000	119410000	128690000	108410000	180290000	184440000	171650000	178810000	222370000	213350000	232290000	240950000	68	62	62	41.2	38.5	38.5	271.32	0	323.31	18272000000	737	O15020;O15020-2	O15020;O15020-2	Spectrin beta chain, non-erythrocytic 2	SPTBN2
290470000	283480000	225600000	257070000	395140000	362710000	263110000	251740000	299690000	311790000	264210000	304350000	342540000	340170000	329000000	359360000	30	30	30	22.6	22.6	22.6	254.13	0	145.58	12283000000	297	O15027-5;O15027;O15027-2;O15027-4;O15027-3	O15027-5;O15027;O15027-2;O15027-4;O15027-3	Protein transport protein Sec16A	SEC16A
294950000	292180000	294770000	347730000	266970000	352950000	307830000	404220000	357170000	369620000	408760000	414960000	491570000	473620000	462520000	472900000	43	43	42	36.9	36.9	36.6	205.12	0	323.31	47959000000	640	O15031	O15031	Plexin-B2	PLXNB2
1071100000	878190000	920890000	899040000	978730000	983110000	919760000	896840000	918170000	899710000	840040000	875470000	822360000	798180000	811140000	796470000	27	27	27	39.3	39.3	39.3	118.29	0	323.31	99797000000	1059	O15042;O15042-2;O15042-3	O15042;O15042-2;O15042-3	U2 snRNP-associated SURP motif-containing protein	U2SURP
620960000	NaN	203630000	124140000	383110000	604850000	232460000	236310000	270700000	85787000	289960000	269160000	178630000	555980000	224460000	119750000	10	10	10	9	9	9	186.03	0	14.852	3760200000	44	O15047	O15047	Histone-lysine N-methyltransferase SETD1A	SETD1A
86359000	110450000	102210000	NaN	105660000	105950000	36324000	103120000	81609000	115070000	97728000	30797000	71984000	NaN	56957000	55633000	6	6	4	11.2	11.2	8.2	85.124	0	24.595	1367100000	43	O15066;Q9P2E2;O15066-2;Q9P2E2-3	O15066	Kinesin-like protein KIF3B;Kinesin-like protein KIF3B, N-terminally processed	KIF3B
3282600000	3018300000	3173900000	3509600000	3396000000	3433900000	3213600000	3423400000	3021000000	2876700000	3312800000	2761100000	2792700000	2660800000	2725600000	2707300000	43	43	43	52.4	52.4	52.4	144.73	0	323.31	238590000000	1372	O15067	O15067	Phosphoribosylformylglycinamidine synthase	PFAS
79953000	70492000	61102000	61365000	139880000	128590000	109470000	75962000	234760000	199300000	222130000	164890000	235880000	214890000	189640000	232870000	16	16	16	30.8	30.8	30.8	82.223	0	123.29	5604600000	206	O15075;O15075-2;O15075-4;O15075-3;O43602;O43602-2	O15075;O15075-2	Serine/threonine-protein kinase DCLK1	DCLK1
61018000	52321000	49206000	52431000	50200000	42484000	40287000	44327000	46919000	41947000	49884000	45375000	42912000	41216000	34902000	33553000	15	15	15	24	24	24	112.96	0	45.344	1615000000	60	O15084;O15084-1;O15084-4;O15084-2;Q8N8A2;Q8N8A2-5;Q8N8A2-3;Q8N8A2-4;Q8N8A2-2	O15084;O15084-1;O15084-4;O15084-2	Serine/threonine-protein phosphatase 6 regulatory ankyrin repeat subunit A	ANKRD28
32837000	33251000	26982000	22988000	NaN	26587000	34111000	29564000	NaN	NaN	NaN	33492000	NaN	34711000	44605000	39998000	9	9	9	8.9	8.9	8.9	167.7	0	7.3642	666870000	40	O15085;O15085-2	O15085;O15085-2	Rho guanine nucleotide exchange factor 11	ARHGEF11
NaN	NaN	NaN	NaN	NaN	11964000	NaN	NaN	NaN	NaN	16455000	NaN	19640000	NaN	26020000	26209000	4	4	4	3.3	3.3	3.3	141.42	0	3.7827	526080000	25	O15090	O15090	Zinc finger protein 536	ZNF536
439180000	471350000	538870000	426130000	408350000	462670000	504390000	459510000	361550000	412140000	481840000	522940000	351360000	359620000	461270000	302640000	16	16	16	38.4	38.4	38.4	67.315	0	131.3	21077000000	218	O15091;O15091-2;O15091-4;O15091-3	O15091;O15091-2;O15091-4	Mitochondrial ribonuclease P protein 3	KIAA0391
238650000	190160000	217940000	195110000	186690000	238090000	297240000	229970000	115890000	165250000	226940000	218890000	269440000	176500000	163540000	156790000	9	9	8	16.6	16.6	15.6	84.639	0	286.17	4610400000	70	O15111	O15111	Inhibitor of nuclear factor kappa-B kinase subunit alpha	CHUK
147350000	136440000	137040000	166720000	109740000	92231000	153760000	131100000	135210000	166890000	150150000	141800000	117680000	141110000	158650000	146660000	5	5	5	54.9	54.9	54.9	15.179	0	124.96	2224500000	141	O15116	O15116	U6 snRNA-associated Sm-like protein LSm1	LSM1
123770000	169290000	133530000	123160000	121830000	134280000	166830000	148740000	162600000	159670000	122150000	164250000	136920000	132520000	147010000	159980000	14	14	14	15.5	15.5	15.5	142.17	0	80.842	12029000000	268	O15118;O15118-2	O15118;O15118-2	Niemann-Pick C1 protein	NPC1
162750000	NaN	NaN	NaN	144340000	111860000	NaN	115730000	144080000	119080000	NaN	NaN	147780000	148490000	NaN	NaN	4	4	4	23	23	23	30.914	0	77.392	4837100000	53	O15120;O15120-2	O15120;O15120-2	1-acyl-sn-glycerol-3-phosphate acyltransferase beta	AGPAT2
446060000	547820000	610920000	463780000	379030000	620340000	402740000	394900000	394660000	199610000	431610000	348210000	458560000	416950000	342380000	394400000	4	4	4	25.1	25.1	25.1	37.866	0	146.95	20239000000	202	O15121	O15121	Sphingolipid delta(4)-desaturase DES1	DEGS1
163680000	179520000	222260000	362490000	276970000	402790000	298570000	312400000	250460000	241640000	377940000	313810000	311040000	378420000	201510000	345770000	5	5	5	26.3	26.3	26.3	37.92	0	291.68	20197000000	186	O15126;O15126-2	O15126;O15126-2	Secretory carrier-associated membrane protein 1	SCAMP1
268180000	163000000	162030000	180560000	293340000	197230000	191640000	184300000	289040000	196870000	191790000	200020000	231660000	220950000	190340000	206890000	4	4	4	10.6	10.6	10.6	36.648	0	323.31	11437000000	149	O15127	O15127	Secretory carrier-associated membrane protein 2	SCAMP2
70730000	91466000	156110000	122510000	66923000	84209000	67914000	82150000	118960000	141170000	139420000	86230000	95003000	107370000	156400000	164370000	11	10	10	49.2	43	43	40.949	0	60.928	3538300000	130	O15143	O15143	Actin-related protein 2/3 complex subunit 1B	ARPC1B
788570000	890780000	777890000	717090000	873660000	488710000	593470000	784010000	825720000	697070000	606420000	579780000	680070000	691910000	663400000	637840000	19	19	19	64.7	64.7	64.7	34.333	0	194.38	30407000000	372	O15144	O15144	Actin-related protein 2/3 complex subunit 2	ARPC2
398360000	547330000	654750000	342950000	736860000	442710000	599580000	266480000	535090000	706160000	430100000	408130000	1042500000	550890000	825040000	918830000	6	6	6	37.6	37.6	37.6	20.546	0	153.67	13741000000	135	O15145	O15145	Actin-related protein 2/3 complex subunit 3	ARPC3
NaN	NaN	NaN	NaN	NaN	NaN	NaN	NaN	NaN	NaN	NaN	NaN	NaN	NaN	NaN	NaN	2	2	2	24.6	24.6	24.6	13.289	0	32.331	2660600000	51	O15155;O15155-2	O15155;O15155-2	BET1 homolog	BET1
161020000	157810000	165290000	209200000	166910000	186760000	176710000	193960000	127360000	172580000	158400000	197800000	124210000	169640000	173470000	186830000	14	14	14	63.9	63.9	63.9	39.249	0	267.32	5485800000	215	O15160;O15160-2	O15160;O15160-2	DNA-directed RNA polymerases I and III subunit RPAC1	POLR1C
239360000	145780000	188910000	183330000	172370000	159840000	167240000	147580000	235760000	223820000	207980000	192720000	180210000	217180000	200430000	183130000	12	12	12	16	16	16	116.83	0	314.73	5566900000	219	O15164;O15164-2	O15164;O15164-2	Transcription intermediary factor 1-alpha	TRIM24
829190000	853650000	782040000	556000000	516050000	435120000	470680000	616420000	503690000	674280000	762510000	609990000	610630000	598310000	687090000	556180000	12	12	11	49.8	49.8	49.8	23.818	0	51.891	41857000000	340	O15173;O15173-2	O15173;O15173-2	Membrane-associated progesterone receptor component 2	PGRMC2
220290000	109370000	91478000	72738000	174410000	84782000	88710000	50995000	125470000	NaN	NaN	NaN	155680000	NaN	70763000	110660000	4	4	4	34.1	34.1	34.1	19.55	0	9.6829	1457800000	38	O15182	O15182	Centrin-3	CETN3
680900000	560620000	377940000	433390000	661720000	449390000	450850000	341700000	622290000	394290000	436280000	345310000	474080000	341350000	328020000	341210000	7	7	7	43.4	43.4	43.4	14.582	0	228.38	14387000000	151	O15212	O15212	Prefoldin subunit 6	PFDN6
274450000	307160000	277160000	256290000	266740000	211480000	258660000	292700000	197220000	205290000	194730000	255100000	237190000	248970000	247700000	255830000	19	19	19	38.9	38.9	38.9	68.07	0	243.12	23867000000	483	O15213	O15213	WD repeat-containing protein 46	WDR46
265760000	287970000	340500000	327270000	89183000	112070000	61647000	98973000	292290000	308280000	277180000	188720000	201910000	198730000	179560000	212000000	8	8	8	47.3	47.3	47.3	25.704	0	18.438	3560800000	42	O15217;O15217-2	O15217;O15217-2	Glutathione S-transferase A4	GSTA4
516640000	604120000	606140000	578660000	165800000	263850000	236050000	248960000	480570000	435510000	445250000	467070000	408000000	408120000	455460000	443020000	23	23	23	41.9	41.9	41.9	77.672	0	323.31	31752000000	471	O15226;O15226-2	O15226;O15226-2	NF-kappa-B-repressing factor	NKRF
821570000	912830000	893200000	832920000	589160000	668800000	498820000	527490000	628380000	673680000	751940000	597910000	470290000	405630000	500100000	480490000	22	22	22	42.6	42.6	42.6	77.187	0	177.59	43015000000	392	O15228;O15228-2	O15228;O15228-2	Dihydroxyacetone phosphate acyltransferase	GNPAT
NaN	56476000	80515000	94796000	53224000	81150000	75184000	72390000	86553000	88532000	44625000	NaN	59500000	62506000	73802000	62783000	21	21	21	9	9	9	399.73	0	63.213	3550000000	104	O15230;O15230-2	O15230	Laminin subunit alpha-5	LAMA5
NaN	NaN	NaN	30702000	NaN	32042000	NaN	34358000	NaN	40575000	NaN	61482000	NaN	NaN	NaN	NaN	1	1	1	18.6	18.6	18.6	8.0723	0.00014223	3.0579	1794700000	35	O15239	O15239	NADH dehydrogenase [ubiquinone] 1 alpha subcomplex subunit 1	NDUFA1
NaN	96055000	85127000	85685000	NaN	84266000	151490000	75862000	250440000	181790000	209600000	168720000	111240000	84500000	349140000	173690000	9	9	9	18.3	18.3	18.3	77.628	0	6.7179	2895500000	54	O15254;O15254-2	O15254;O15254-2	Peroxisomal acyl-coenzyme A oxidase 3	ACOX3
106300000	99202000	80527000	117480000	80203000	86652000	123680000	106460000	75057000	112970000	114190000	121220000	24087000	135280000	108130000	123670000	6	6	6	40.8	40.8	40.8	22.958	0	94.235	6115300000	147	O15258	O15258	Protein RER1	RER1
348440000	466300000	373120000	383050000	436100000	347700000	429430000	357510000	425820000	400110000	297590000	365270000	455920000	339470000	403700000	466270000	6	6	6	27.5	27.5	27.5	30.394	0	186.51	35725000000	568	O15260;O15260-2;O15260-3	O15260;O15260-2;O15260-3	Surfeit locus protein 4	SURF4
248530000	296660000	205600000	238680000	266210000	218040000	199790000	194200000	240090000	227410000	274400000	227920000	263690000	218920000	211540000	192500000	13	13	13	47.4	47.4	47.4	52.743	0	290.74	19420000000	356	O15269;O15269-2	O15269	Serine palmitoyltransferase 1	SPTLC1
251040000	256540000	273260000	194840000	192330000	207010000	161060000	177100000	185060000	220120000	200190000	197600000	166030000	203300000	157430000	162180000	20	20	20	48.9	48.9	48.9	62.924	0	183.16	19061000000	440	O15270	O15270	Serine palmitoyltransferase 2	SPTLC2
3216700000	3004100000	2774000000	3075100000	2873200000	3150700000	2692500000	2806400000	2641400000	2934400000	2620600000	2489600000	2707800000	2832800000	2564900000	2212800000	34	34	2	46.3	46.3	2.8	116.92	0	265.3	63081000000	480	O15294;O15294-2;O15294-4	O15294;O15294-2;O15294-4	UDP-N-acetylglucosamine--peptide N-acetylglucosaminyltransferase 110 kDa subunit	OGT
103510000	99768000	98953000	97275000	79218000	62045000	71597000	88881000	94921000	85922000	60976000	87426000	75951000	85273000	69331000	48511000	11	11	10	54.1	54.1	50.8	28.082	0	34.823	2791900000	87	O15305;O15305-2	O15305	Phosphomannomutase 2	PMM2
625270000	610300000	500290000	437550000	480130000	376160000	NaN	NaN	462660000	NaN	NaN	368190000	317950000	281790000	NaN	NaN	3	3	3	22	22	22	25.914	0	18.209	5893500000	43	O15318	O15318	DNA-directed RNA polymerase III subunit RPC7	POLR3G
NaN	NaN	NaN	25476000	NaN	NaN	31074000	NaN	NaN	NaN	18884000	NaN	NaN	NaN	NaN	NaN	7	7	7	18.6	18.6	18.6	68.86	0	14.699	1411700000	65	O15321;O15321-2	O15321;O15321-2	Transmembrane 9 superfamily member 1	TM9SF1
2216000000	1727300000	1862900000	1581600000	872990000	757940000	803100000	608370000	1885000000	1862400000	1996700000	1666300000	2048500000	2204100000	1868000000	1916100000	7	7	7	34.5	34.5	34.5	22.98	0	154.89	45851000000	532	O15347	O15347	High mobility group protein B3	HMGB3
1271900000	898620000	1209900000	962410000	1176000000	531150000	618560000	679730000	1111000000	314360000	943910000	577810000	1166700000	570470000	585050000	900290000	14	14	14	45.1	45.1	45.1	59.271	0	323.31	16108000000	215	O15355	O15355	Protein phosphatase 1G	PPM1G
208860000	200720000	188340000	184580000	207160000	254380000	160790000	218590000	206240000	225190000	182010000	161740000	212440000	186380000	128560000	147450000	15	15	14	16.8	16.8	15.7	138.6	0	138.71	4745000000	98	O15357;O15357-2;Q92835-3	O15357;O15357-2	Phosphatidylinositol 3,4,5-trisphosphate 5-phosphatase 2	INPPL1
2584300000	2615600000	2616400000	2541600000	2850900000	2654300000	2658200000	2641800000	2452000000	2508400000	2504600000	2701300000	2663700000	2360400000	2374400000	2416000000	22	22	22	57.3	57.3	57.3	63.972	0	323.31	142410000000	1031	O15371;O15371-3;O15371-2	O15371;O15371-3;O15371-2	Eukaryotic translation initiation factor 3 subunit D	EIF3D
527980000	484710000	465650000	490000000	493980000	497440000	443230000	477940000	413770000	401410000	461110000	410610000	441620000	447210000	430470000	401500000	18	18	18	63.4	63.4	63.4	39.93	0	323.31	36751000000	627	O15372	O15372	Eukaryotic translation initiation factor 3 subunit H	EIF3H
53588000	62014000	57886000	53428000	46688000	59492000	62102000	56466000	51254000	56455000	65537000	68149000	60785000	71340000	59340000	64071000	9	8	8	31.8	29.9	29.9	48.847	0	35.992	1369700000	60	O15379;O15379-2	O15379;O15379-2	Histone deacetylase 3	HDAC3
881260000	801050000	785250000	772950000	712140000	592830000	595370000	573370000	578040000	498580000	509580000	579240000	381400000	455440000	466310000	361140000	26	26	26	42.2	42.2	42.2	95.05	0	314.67	28470000000	408	O15381;O15381-5;O15381-2;O15381-3;O15381-4	O15381;O15381-5;O15381-2;O15381-3;O15381-4	Nuclear valosin-containing protein-like	NVL
699970000	1083700000	1078200000	1024800000	852850000	835420000	811080000	837430000	1079700000	1275800000	714100000	982230000	1013900000	873690000	871540000	1087400000	12	12	12	41.8	41.8	41.8	44.287	0	39.327	21070000000	160	O15382;O15382-2	O15382;O15382-2	Branched-chain-amino-acid aminotransferase, mitochondrial	BCAT2
372900000	435360000	379490000	440090000	518200000	472670000	381760000	504390000	455890000	449280000	510300000	382830000	314210000	474240000	434740000	432180000	28	27	27	35.5	34.5	34.5	119.94	0	236.03	24415000000	314	O15397;O15397-2	O15397;O15397-2	Importin-8	IPO8
232900000	141080000	202310000	NaN	281680000	186060000	343350000	331900000	161050000	167220000	260780000	187850000	205810000	NaN	NaN	213360000	6	6	6	31.4	31.4	31.4	29.815	0	136.96	11745000000	220	O15400;O15400-2	O15400;O15400-2	Syntaxin-7	STX7
NaN	NaN	NaN	NaN	17560000	NaN	NaN	NaN	NaN	NaN	NaN	NaN	NaN	NaN	NaN	NaN	11	11	11	5.1	5.1	5.1	314.52	0	12.895	578080000	29	O15417;O15417-2	O15417;O15417-2	Trinucleotide repeat-containing gene 18 protein	TNRC18
117340000	224720000	249490000	204820000	82441000	203490000	130170000	588950000	142240000	166280000	124160000	NaN	71072000	93577000	95088000	69058000	5	5	5	12.3	12.3	12.3	49.469	0	37.983	6395600000	159	O15427	O15427	Monocarboxylate transporter 4	SLC16A3
83983000	224970000	299010000	312260000	194350000	60093000	252230000	264340000	123280000	123450000	54726000	133410000	NaN	224840000	70948000	15423000	24	24	24	25.7	25.7	25.7	149.52	0	133.9	18397000000	271	O15439;O15439-2;O15439-3;O15439-4	O15439;O15439-2;O15439-3;O15439-4	Multidrug resistance-associated protein 4	ABCC4
260630000	217460000	167930000	192740000	150670000	162710000	167490000	171750000	159410000	178630000	198730000	159540000	181140000	177500000	189950000	200560000	9	9	9	32	32	32	54.985	0	323.31	10467000000	337	O15446;O15446-2	O15446;O15446-2	DNA-directed RNA polymerase I subunit RPA34	CD3EAP
209250000	131820000	192890000	236050000	284040000	524170000	380830000	440290000	288710000	321870000	289000000	265710000	272010000	377460000	284890000	253830000	11	11	11	31	31	31	60.901	0	44.802	6413600000	84	O15460;O15460-2	O15460;O15460-2	Prolyl 4-hydroxylase subunit alpha-2	P4HA2
NaN	NaN	NaN	NaN	NaN	NaN	NaN	NaN	NaN	NaN	NaN	NaN	NaN	NaN	NaN	NaN	5	5	5	16.9	16.9	16.9	73.168	0	9.8059	2414500000	44	O15484	O15484	Calpain-5	CAPN5
553620000	432050000	353530000	437500000	947810000	891920000	611150000	729230000	770030000	594700000	642480000	530060000	547450000	572740000	582940000	526100000	4	4	4	14	14	14	55.183	0	31.883	10442000000	47	O15488;O15488-5;O15488-4;O15488-3;O15488-6;O15488-2	O15488;O15488-5;O15488-4;O15488-3;O15488-6;O15488-2	Glycogenin-2	GYG2
206260000	259880000	190130000	216380000	232040000	340400000	281960000	242930000	284010000	315940000	272680000	208930000	216090000	205810000	238580000	302030000	8	8	8	55.6	55.6	55.6	22.417	0	157.04	6908100000	150	O15498;O15498-2	O15498;O15498-2	Synaptobrevin homolog YKT6	YKT6
394110000	277260000	294840000	291540000	NaN	204640000	214380000	220910000	110720000	251110000	112470000	250280000	93230000	246340000	197330000	126010000	7	7	7	31.7	31.7	31.7	44.871	0	169.47	15337000000	114	O15504;O15504-3;O15504-2	O15504;O15504-3	Nucleoporin-like protein 2	NUPL2
213880000	255690000	197130000	235300000	115880000	140120000	193280000	179810000	203480000	213230000	221040000	221100000	198530000	271170000	244810000	232640000	5	5	5	52.3	52.3	52.3	16.32	0	73.827	4874900000	87	O15511;O15511-2	O15511;O15511-2	Actin-related protein 2/3 complex subunit 5	ARPC5
114370000	111020000	117560000	111090000	96907000	114450000	108970000	89179000	115240000	125970000	116150000	109360000	98467000	111090000	102290000	96271000	8	8	8	68.3	68.3	68.3	16.311	0	205.42	1479500000	89	O15514	O15514	DNA-directed RNA polymerase II subunit RPB4	POLR2D
276060000	281730000	286720000	246060000	275310000	237610000	259580000	279500000	194040000	231920000	222660000	283780000	256690000	235510000	250810000	242820000	8	8	8	18.3	18.3	18.3	63.151	0	12.904	4335200000	57	O15530;O15530-2;O15530-3;Q6A1A2;O15530-5;O15530-4	O15530;O15530-2;O15530-3;Q6A1A2;O15530-5;O15530-4	3-phosphoinositide-dependent protein kinase 1;Putative 3-phosphoinositide-dependent protein kinase 2	PDPK1;PDPK2P
NaN	NaN	NaN	NaN	NaN	NaN	NaN	NaN	NaN	NaN	NaN	NaN	NaN	NaN	48625000	NaN	6	6	6	18.5	18.5	18.5	47.625	0	6.5229	1239700000	53	O15533;O15533-2;O15533-3;O15533-4	O15533;O15533-2;O15533-3;O15533-4	Tapasin	TAPBP
NaN	39153000	70143000	76672000	77919000	62971000	78944000	96367000	63226000	60991000	NaN	77544000	80103000	NaN	64546000	58948000	8	8	4	9	9	5	154.17	0	12.228	1530900000	28	O15550	O15550	Lysine-specific demethylase 6A	KDM6A
4147000000	4120800000	4243700000	4021500000	4614300000	4504900000	4388300000	3972000000	4233400000	4158700000	4259900000	4301800000	4228600000	4084500000	3882300000	3944600000	37	37	36	56.1	56.1	55	90.932	0	323.31	430860000000	3217	O43143	O43143	Pre-mRNA-splicing factor ATP-dependent RNA helicase DHX15	DHX15
617520000	495070000	554980000	589480000	626600000	547820000	711440000	619790000	563620000	671170000	739870000	760480000	605330000	532070000	611930000	584210000	18	18	18	42.2	42.2	42.2	54.843	0	162.02	15440000000	220	O43148;O43148-2	O43148;O43148-2	mRNA cap guanine-N7 methyltransferase	RNMT
122880000	83384000	95792000	104240000	113570000	123600000	122820000	85187000	93718000	115270000	89668000	58966000	114340000	96667000	103370000	46381000	25	25	25	12.1	12.1	12.1	331.07	0	145.71	4112000000	91	O43149;O43149-2;O43149-3	O43149	Zinc finger ZZ-type and EF-hand domain-containing protein 1	ZZEF1
116060000	109090000	93495000	NaN	129380000	119590000	97973000	NaN	116520000	107850000	102710000	93717000	90869000	105620000	NaN	104520000	8	8	7	13	13	12	111.65	0	96.762	2762100000	40	O43150;O43150-2	O43150;O43150-2	Arf-GAP with SH3 domain, ANK repeat and PH domain-containing protein 2	ASAP2
830280000	752420000	720490000	770830000	751440000	735340000	730210000	803100000	684260000	635820000	777930000	737210000	673100000	643320000	631890000	602640000	17	17	17	22.7	22.7	22.7	122.07	0	295.32	19375000000	232	O43156	O43156	TELO2-interacting protein 1 homolog	TTI1
248600000	352540000	317140000	127330000	142940000	209300000	220970000	300640000	284500000	115870000	278250000	280180000	251500000	159500000	262960000	223290000	9	9	9	33.3	33.3	33.3	50.714	0	85.652	12062000000	228	O43159	O43159	Ribosomal RNA-processing protein 8	RRP8
120630000	89518000	100320000	88972000	139130000	92541000	102620000	91999000	112730000	98593000	99089000	118380000	86084000	98494000	102630000	77575000	10	10	9	28.1	28.1	24.2	78.213	0	159	1605900000	57	O43164;O43164-2	O43164;O43164-2	E3 ubiquitin-protein ligase Praja-2	PJA2
316900000	223480000	239340000	222370000	341750000	263470000	244410000	260950000	279240000	191520000	243600000	184510000	293280000	170660000	176680000	207250000	5	5	5	52	52	52	16.694	0	158.23	23680000000	343	O43169	O43169	Cytochrome b5 type B	CYB5B
439380000	463400000	502660000	482590000	435730000	446580000	430710000	418600000	412110000	492780000	478660000	487960000	558860000	469890000	512740000	460250000	21	21	21	55.9	55.9	55.9	58.449	0	238.86	33370000000	660	O43172;O43172-2	O43172;O43172-2	U4/U6 small nuclear ribonucleoprotein Prp4	PRPF4
5689000000	4550000000	4454100000	4718000000	5935700000	5284800000	5261900000	5050700000	5944100000	5643500000	5379300000	4974100000	6455900000	5993800000	5354300000	5535400000	22	22	22	51	51	51	56.65	0	323.31	269000000000	1179	O43175	O43175	D-3-phosphoglycerate dehydrogenase	PHGDH
NaN	NaN	57015000	72312000	55251000	NaN	86576000	80243000	65052000	65857000	84997000	69981000	72595000	60931000	70400000	55817000	5	5	5	35.4	35.4	35.4	20.108	0	81.908	3744500000	70	O43181	O43181	NADH dehydrogenase [ubiquinone] iron-sulfur protein 4, mitochondrial	NDUFS4
NaN	NaN	41866000	131380000	NaN	NaN	NaN	NaN	NaN	184360000	NaN	NaN	NaN	67947000	73232000	43714000	1	1	1	1.4	1.4	1.4	69.432	1	-2	1911100000	29	O43187	O43187	Interleukin-1 receptor-associated kinase-like 2	IRAK2
355840000	391860000	638980000	716690000	991070000	1043700000	823460000	718260000	720120000	750360000	947040000	744090000	919450000	992710000	921260000	871730000	17	15	15	47.2	44.5	44.5	54.099	0	279.86	15320000000	123	O43237;O43237-2	O43237;O43237-2	Cytoplasmic dynein 1 light intermediate chain 2	DYNC1LI2
796180000	755680000	697850000	795250000	916240000	744580000	768210000	698880000	755150000	685290000	771870000	737570000	759500000	678490000	679640000	642650000	27	27	27	56.9	56.9	56.9	60.977	0	263.81	40032000000	679	O43242;O43242-2	O43242;O43242-2	26S proteasome non-ATPase regulatory subunit 3	PSMD3
224350000	180830000	210440000	171050000	280690000	208080000	182690000	151370000	232230000	236810000	195580000	188570000	247590000	249860000	235610000	220880000	8	8	8	26.6	26.6	26.6	47.343	0	58.087	8034700000	187	O43251-8;O43251-6;O43251-2;O43251-5;O43251;O43251-10;O43251-9;Q9NWB1-3;Q9NWB1;Q9NWB1-4;Q9NWB1-5;O43251-7;Q9NWB1-2;O43251-4;A6NFN3;A6NFN3-2;O43251-3	O43251-8;O43251-6;O43251-2;O43251-5;O43251;O43251-10;O43251-9;Q9NWB1-3;Q9NWB1;Q9NWB1-4;Q9NWB1-5;O43251-7;Q9NWB1-2;O43251-4;A6NFN3;A6NFN3-2	RNA binding protein fox-1 homolog 2;RNA binding protein fox-1 homolog 1;RNA binding protein fox-1 homolog 3	RBFOX2;RBFOX1;RBFOX3
628120000	783880000	692510000	1102800000	997300000	1249600000	1297500000	1150600000	999810000	1270100000	1106500000	1228800000	600340000	897220000	1060700000	1153000000	19	19	18	42.3	42.3	40.1	70.832	0	77.916	23925000000	138	O43252	O43252	Bifunctional 3-phosphoadenosine 5-phosphosulfate synthase 1;Sulfate adenylyltransferase;Adenylyl-sulfate kinase	PAPSS1
711540000	768470000	775480000	779020000	709790000	801730000	800910000	765010000	736640000	657170000	741240000	731150000	731540000	671830000	767190000	619470000	24	24	24	42.7	42.7	42.7	88.828	0	310.55	29046000000	362	O43264;O43264-2	O43264;O43264-2	Centromere/kinetochore protein zw10 homolog	ZW10
123190000	148320000	160310000	129280000	93545000	98984000	115880000	117400000	88967000	97930000	141000000	90573000	98789000	NaN	150960000	97593000	11	11	1	32.4	32.4	1.4	59.23	0	49.145	6552500000	170	O43272-1	O43272-1	Proline dehydrogenase 1, mitochondrial	PRODH
NaN	NaN	NaN	NaN	NaN	NaN	NaN	NaN	NaN	NaN	NaN	NaN	NaN	NaN	NaN	NaN	11	11	11	24	24	24	58.397	0	9.7906	778400000	39	O43278;O43278-2	O43278;O43278-2	Kunitz-type protease inhibitor 1	SPINT1
229210000	263130000	251170000	258620000	222630000	240020000	254880000	215480000	262980000	286720000	256790000	258690000	302790000	251920000	287100000	297550000	28	28	28	44.1	44.1	44.1	90.254	0	323.31	25414000000	667	O43290	O43290	U4/U6.U5 tri-snRNP-associated protein 1	SART1
73874000	65867000	67893000	65766000	88575000	60639000	45278000	94591000	84269000	NaN	52583000	62849000	107570000	NaN	69354000	73573000	7	7	7	16.1	16.1	16.1	67.622	0	46.807	4844900000	96	O43292;O43292-2	O43292;O43292-2	Glycosylphosphatidylinositol anchor attachment 1 protein	GPAA1
NaN	NaN	NaN	46431000	NaN	NaN	NaN	53189000	66209000	32400000	NaN	88153000	97614000	114970000	17448000	93100000	3	3	3	5.6	5.6	5.6	49.814	0	28.504	674900000	26	O43294;O43294-2	O43294;O43294-2	Transforming growth factor beta-1-induced transcript 1 protein	TGFB1I1
NaN	NaN	NaN	NaN	NaN	NaN	NaN	22784000	34006000	NaN	NaN	17713000	18001000	NaN	NaN	7755300	4	4	4	6.7	6.7	6.7	88.604	0	9.3707	333090000	34	O43299;O43299-2;O43299-3	O43299;O43299-2;O43299-3	AP-5 complex subunit zeta-1	AP5Z1
NaN	NaN	178370000	207950000	160090000	NaN	158250000	192150000	228960000	NaN	NaN	161690000	168500000	NaN	168260000	216020000	11	11	11	24.4	24.4	24.4	74.977	0	24.784	2400800000	25	O43301	O43301	Heat shock 70 kDa protein 12A	HSPA12A
216630000	270130000	261920000	212280000	248100000	198470000	165550000	168030000	211620000	203780000	237730000	218050000	194360000	193710000	172030000	178450000	13	13	13	14.6	14.6	14.6	140.41	0	50.591	4898800000	80	O43314;O43314-2;Q6PFW1;Q6PFW1-6;Q6PFW1-5;Q6PFW1-7;Q6PFW1-4;Q6PFW1-3;Q6PFW1-2	O43314;O43314-2	Inositol hexakisphosphate and diphosphoinositol-pentakisphosphate kinase 2	PPIP5K2
122690000	86397000	113150000	94449000	NaN	170170000	102390000	184210000	136830000	155980000	114750000	NaN	170550000	119770000	138850000	130390000	10	10	10	21.1	21.1	21.1	67.195	0	80.078	1952400000	51	O43318;O43318-2;O43318-4;O43318-3	O43318;O43318-2;O43318-4;O43318-3	Mitogen-activated protein kinase kinase kinase 7	MAP3K7
562720000	442180000	639990000	603700000	826620000	675620000	486170000	602270000	738220000	724080000	572440000	354210000	666390000	572260000	455060000	662100000	9	9	9	67.8	67.8	67.8	19.81	0	84.428	16227000000	210	O43324;O43324-2	O43324;O43324-2	Eukaryotic translation elongation factor 1 epsilon-1	EEF1E1
638320000	446660000	440790000	372590000	514580000	494820000	405680000	482470000	513930000	653640000	621190000	603370000	830010000	688160000	590080000	715680000	12	12	10	53.3	53.3	47.8	39.124	0	268.71	31935000000	527	O43347	O43347	RNA-binding protein Musashi homolog 1	MSI1
2011200000	2139300000	2016700000	2077200000	2123500000	2242800000	2207200000	2039400000	2432700000	2448000000	2427200000	2516600000	2748000000	2387000000	2428300000	2636500000	29	29	2	52.4	52.4	2.8	70.942	0	323.31	372590000000	2457	O43390;O43390-3	O43390;O43390-3	Heterogeneous nuclear ribonucleoprotein R	HNRNPR
385890000	369040000	360940000	383450000	313050000	279050000	276690000	262770000	357030000	312170000	384240000	333660000	353340000	358790000	346240000	388400000	21	21	21	40.6	40.6	40.6	77.528	0	323.31	23740000000	420	O43395;O43395-3	O43395	U4/U6 small nuclear ribonucleoprotein Prp3	PRPF3
1865100000	1508400000	1333800000	1372100000	1748500000	1340800000	1282100000	1311000000	1863100000	1619200000	1480500000	1338600000	1855600000	1705700000	1498300000	1477700000	12	12	12	69.6	69.6	69.6	32.251	0	323.31	53037000000	473	O43396	O43396	Thioredoxin-like protein 1	TXNL1
62568000	42276000	64122000	NaN	NaN	43784000	NaN	NaN	43803000	70101000	NaN	64942000	40791000	64178000	NaN	62131000	12	1	1	63.6	6.3	6.3	22.237	0.00069813	2.7134	772440000	33	O43399;O43399-5;O43399-7	O43399;O43399-5;O43399-7	Tumor protein D54	TPD52L2
242490000	289150000	258510000	266380000	172210000	235220000	204290000	195030000	179140000	258730000	239010000	252710000	204110000	246900000	208430000	220880000	12	12	1	69.9	69.9	6.5	19.901	0	323.31	15044000000	486	O43399-2;O43399-4;O43399-3;O43399-6	O43399-2;O43399-4;O43399-3;O43399-6	Tumor protein D54	TPD52L2
53834000	51159000	58667000	62289000	15223000	32804000	27440000	25274000	46255000	51224000	53171000	68858000	NaN	56903000	50081000	58280000	9	9	9	55.7	55.7	55.7	23.773	0	174.5	4624600000	164	O43402;O43402-2	O43402	ER membrane protein complex subunit 8	EMC8
206790000	254370000	226010000	249200000	246510000	236760000	202200000	186420000	309960000	261740000	249160000	253160000	184980000	243560000	219790000	209270000	4	4	4	16.9	16.9	16.9	37.238	0	18.457	4517500000	54	O43414;O43414-3;O43414-2	O43414;O43414-3;O43414-2	ERI1 exoribonuclease 3	ERI3
45730000	71780000	50953000	50016000	74788000	43137000	73118000	59066000	40954000	49564000	67191000	54754000	NaN	39581000	NaN	48315000	7	7	7	14.6	14.6	14.6	87.703	0	79.549	2031300000	91	O43422;O43422-2	O43422;O43422-2	52 kDa repressor of the inhibitor of the protein kinase	PRKRIR
50048000	79337000	78512000	86519000	74591000	102700000	93741000	NaN	71995000	NaN	76450000	104050000	75013000	82788000	73950000	80185000	8	8	8	31.9	31.9	31.9	41.878	0	14.821	2207000000	79	O43427;O43427-2	O43427;O43427-2	Acidic fibroblast growth factor intracellular-binding protein	FIBP
58715000	79784000	76076000	69745000	70913000	81489000	93607000	68788000	98110000	100440000	90820000	84557000	60847000	109930000	91185000	111190000	23	19	19	19.9	17.3	17.3	176.65	0	40.825	3323600000	137	O43432;O43432-3;O43432-4;O43432-2	O43432;O43432-3;O43432-4	Eukaryotic translation initiation factor 4 gamma 3	EIF4G3
203590000	290280000	93408000	161730000	181820000	251750000	277670000	281180000	226880000	250360000	226000000	268530000	274510000	227690000	253150000	305900000	6	6	6	42.9	42.9	42.9	19.208	0	33.81	6862600000	88	O43447;O43447-2	O43447;O43447-2	Peptidyl-prolyl cis-trans isomerase H	PPIH
54109000	NaN	41859000	69776000	47698000	44646000	42878000	36057000	68200000	64666000	56115000	56023000	58720000	52632000	42721000	49556000	9	9	9	24.5	24.5	24.5	47.907	0	80.922	3226800000	126	O43463;O43463-2	O43463;O43463-2	Histone-lysine N-methyltransferase SUV39H1	SUV39H1
147860000	NaN	NaN	80299000	160060000	NaN	NaN	115170000	100430000	NaN	NaN	NaN	65510000	NaN	114070000	122250000	6	6	5	18.8	18.8	15.9	48.84	0	43.715	1967200000	69	O43464;O43464-3;O43464-2;O43464-4	O43464;O43464-3;O43464-2;O43464-4	Serine protease HTRA2, mitochondrial	HTRA2
104840000	101180000	75568000	89538000	NaN	NaN	NaN	NaN	34958000	NaN	NaN	26973000	NaN	NaN	NaN	NaN	4	4	4	18.5	18.5	18.5	54.67	0	76.551	690660000	50	O43474;O43474-4;O43474-1	O43474;O43474-4;O43474-1	Krueppel-like factor 4	KLF4
1583800000	1011100000	974680000	1027200000	1500100000	1446300000	1730800000	1239700000	1338700000	1510100000	1584600000	1474700000	1308500000	1564500000	1357100000	1872300000	9	9	9	35.9	35.9	35.9	39.589	0	51.984	20977000000	168	O43488;Q8NHP1;O95154	O43488	Aflatoxin B1 aldehyde reductase member 2	AKR7A2
NaN	63012000	64263000	NaN	172980000	180460000	192660000	143670000	NaN	NaN	NaN	NaN	NaN	NaN	NaN	NaN	12	12	12	21.4	21.4	21.4	97.201	0	197.07	3564400000	89	O43490;O43490-5;O43490-3;O43490-4;O43490-6;O43490-7;O43490-2	O43490;O43490-5;O43490-3;O43490-4;O43490-6;O43490-7;O43490-2	Prominin-1	PROM1
163030000	161610000	198080000	207380000	218520000	263790000	263220000	246620000	131120000	167120000	156260000	180380000	151980000	176060000	184950000	182660000	32	30	4	46.2	45.2	9.2	112.59	0	323.31	19127000000	505	O43491;O43491-3;O43491-2	O43491;O43491-3;O43491-2	Band 4.1-like protein 2	EPB41L2
270220000	316590000	257640000	378780000	182710000	201660000	185410000	210770000	195070000	173880000	247870000	158670000	147940000	164410000	149680000	173510000	6	6	6	26.1	26.1	26.1	42.189	0	24.641	3579100000	28	O43502;O43502-2	O43502	DNA repair protein RAD51 homolog 3	RAD51C
37592000	NaN	NaN	NaN	36697000	20804000	NaN	33169000	29752000	18769000	NaN	NaN	66539000	32747000	NaN	NaN	3	3	3	59.3	59.3	59.3	9.6138	0	132.87	688870000	28	O43504	O43504	Ragulator complex protein LAMTOR5	LAMTOR5
471680000	347360000	336800000	354500000	466420000	391470000	482970000	419320000	422770000	363390000	405370000	314270000	346030000	325840000	451610000	356470000	10	10	10	39.5	39.5	39.5	47.119	0	77.315	20240000000	195	O43505	O43505	Beta-1,4-glucuronyltransferase 1	B4GAT1
263630000	255040000	214800000	229490000	182180000	159930000	NaN	158030000	200980000	218220000	191050000	187850000	174790000	169690000	153160000	139980000	5	5	5	17.6	17.6	17.6	37.849	0	29.614	2637200000	33	O43542	O43542	DNA repair protein XRCC3	XRCC3
NaN	NaN	NaN	10193000	45364000	NaN	26562000	25786000	15335000	NaN	17513000	22125000	NaN	NaN	NaN	17150000	6	6	6	28.6	28.6	28.6	49.85	0	78.175	1101300000	46	O43556;O43556-3;O43556-4	O43556;O43556-3;O43556-4	Epsilon-sarcoglycan	SGCE
150730000	111180000	57100000	124330000	140880000	131070000	90846000	91126000	114850000	101190000	76904000	154150000	186180000	112610000	175960000	144110000	5	5	5	22.7	22.7	22.7	22.092	0	35.069	3070200000	61	O43583	O43583	Density-regulated protein	DENR
635560000	678720000	636670000	481080000	761200000	786790000	670100000	588640000	763790000	717110000	551660000	568180000	694110000	803290000	524910000	608080000	25	25	25	34.9	34.9	34.9	109.96	0	181.17	25882000000	373	O43592	O43592	Exportin-T	XPOT
206890000	259640000	229070000	218000000	319680000	299870000	289470000	276000000	321640000	275920000	362650000	315410000	302520000	317360000	316230000	388580000	7	7	7	48.9	48.9	48.9	19.108	0	57.486	4829700000	113	O43598;O43598-2	O43598;O43598-2	2-deoxynucleoside 5-phosphate N-hydrolase 1	DNPH1
1292300000	1087500000	1157300000	1039600000	1140600000	986080000	1103200000	1179500000	996980000	1014300000	1374600000	1166300000	1074500000	963560000	900540000	934770000	15	15	15	38.1	38.1	38.1	51.355	0	151.53	54734000000	550	O43615	O43615	Mitochondrial import inner membrane translocase subunit TIM44	TIMM44
402890000	430870000	445430000	829620000	411590000	258040000	282060000	310320000	719830000	311830000	729180000	594340000	270150000	323650000	468040000	NaN	5	5	5	32.8	32.8	32.8	20.274	0	29.804	5333200000	40	O43617;O43617-2	O43617;O43617-2	Trafficking protein particle complex subunit 3	TRAPPC3
NaN	NaN	NaN	NaN	141620000	NaN	115880000	116400000	NaN	101300000	NaN	NaN	NaN	NaN	NaN	114610000	4	4	4	15.3	15.3	15.3	42.915	0	8.0982	1877800000	13	O43639	O43639	Cytoplasmic protein NCK2	NCK2
96125000	80227000	100240000	104470000	97968000	115300000	87456000	95094000	87015000	82538000	93127000	93585000	124470000	98825000	80507000	95424000	16	16	16	47.3	47.3	47.3	57.193	0	235.63	7288900000	400	O43660;O43660-2	O43660;O43660-2	Pleiotropic regulator 1	PLRG1
57198000	43140000	45906000	58500000	58041000	47479000	55348000	48149000	44357000	38476000	52267000	49648000	46018000	42607000	49188000	89164000	19	19	1	34.5	34.5	2.6	70.19	0	214.88	4263400000	191	O43663-4;O43663-2	O43663-4;O43663-2	Protein regulator of cytokinesis 1	PRC1
35159000	98644000	51355000	66701000	95426000	78733000	56154000	80317000	71720000	67313000	50649000	87247000	58739000	25340000	28801000	NaN	5	5	5	27.1	27.1	27.1	21.21	0	12.575	675300000	26	O43665;O43665-2;O43665-1	O43665;O43665-2;O43665-1	Regulator of G-protein signaling 10	RGS10
217020000	183960000	168660000	224730000	236080000	229610000	202230000	209940000	305510000	260960000	233320000	194920000	217020000	222670000	231820000	256630000	6	6	6	18.8	18.8	18.8	50.75	0	45.813	9738300000	173	O43670;O43670-2;O43670-4;O43670-3	O43670;O43670-2;O43670-4;O43670-3	BUB3-interacting and GLEBS motif-containing protein ZNF207	ZNF207
243250000	172230000	163650000	185190000	215980000	145660000	143770000	188620000	230140000	201390000	163490000	164710000	187140000	177640000	152580000	164770000	5	5	5	21.2	21.2	21.2	21.75	0	23.688	8980800000	131	O43674;O43674-2	O43674;O43674-2	NADH dehydrogenase [ubiquinone] 1 beta subcomplex subunit 5, mitochondrial	NDUFB5
90714000	NaN	61087000	65105000	74709000	NaN	41548000	29878000	75633000	71130000	42044000	34100000	100180000	40616000	NaN	39291000	3	3	3	28.6	28.6	28.6	11.402	0	12.217	6668600000	109	O43676	O43676	NADH dehydrogenase [ubiquinone] 1 beta subcomplex subunit 3	NDUFB3
114940000	121090000	115220000	105100000	137020000	95418000	147650000	124390000	125740000	112720000	125390000	136920000	213440000	187710000	102390000	86371000	4	4	4	41.4	41.4	41.4	10.921	0	259.82	6704800000	151	O43678;O43678-2	O43678;O43678-2	NADH dehydrogenase [ubiquinone] 1 alpha subcomplex subunit 2	NDUFA2
1602200000	1331400000	1327200000	1312500000	1467800000	1323400000	1277400000	1393400000	1331500000	1255200000	1262000000	1082400000	1231400000	1379000000	1126700000	1119500000	10	10	10	41.1	41.1	41.1	38.792	0	159.2	37139000000	348	O43681	O43681	ATPase ASNA1	ASNA1
441730000	204150000	268490000	192120000	305360000	208500000	114680000	216290000	264230000	156820000	199320000	190900000	182400000	147310000	143430000	118000000	18	18	18	28.2	28.2	28.2	122.37	0	57.849	6217300000	89	O43683;O43683-2;O43683-3	O43683;O43683-2;O43683-3	Mitotic checkpoint serine/threonine-protein kinase BUB1	BUB1
2783500000	2858100000	2225600000	2487100000	2688400000	2398600000	2447500000	2661700000	2682000000	2719900000	2550900000	2609900000	2634800000	2452800000	2655400000	2546500000	11	11	11	56.1	56.1	56.1	37.154	0	278.22	67990000000	510	O43684;O43684-2	O43684;O43684-2	Mitotic checkpoint protein BUB3	BUB3
NaN	NaN	NaN	NaN	NaN	NaN	NaN	NaN	NaN	NaN	NaN	NaN	NaN	NaN	NaN	NaN	3	3	3	17.4	17.4	17.4	29.065	0	4.2864	243730000	10	O43692	O43692	Peptidase inhibitor 15	PI15
14508000000	14075000000	13296000000	13359000000	13936000000	14277000000	14062000000	13526000000	15524000000	15961000000	14904000000	14106000000	14862000000	16941000000	15525000000	16492000000	54	54	37	68.5	68.5	50.3	104.85	0	323.31	368820000000	2157	O43707;O43707-2;O43707-3	O43707;O43707-2;O43707-3	Alpha-actinin-4	ACTN4
529860000	557180000	574180000	553570000	684410000	768380000	659740000	702030000	903270000	833760000	748210000	867020000	835020000	932870000	876610000	710430000	6	6	6	30.6	30.6	30.6	24.212	0	23.348	16512000000	150	O43708;O43708-3;O43708-2	O43708;O43708-3;O43708-2	Maleylacetoacetate isomerase	GSTZ1
61080000	95407000	NaN	63156000	59928000	NaN	49810000	39935000	69586000	38032000	32761000	57369000	65712000	41244000	35030000	43617000	3	3	3	19.9	19.9	19.9	31.88	0	89.04	2599100000	109	O43709;O43709-3;O43709-2	O43709;O43709-3	Probable 18S rRNA (guanine-N(7))-methyltransferase	WBSCR22
134020000	132590000	148800000	116690000	87312000	62967000	63263000	47793000	144810000	232380000	170870000	138320000	106730000	171570000	167410000	158360000	15	15	15	26.2	26.2	26.2	85.852	0	323.31	5182900000	175	O43719	O43719	HIV Tat-specific factor 1	HTATSF1
434830000	179580000	284980000	296100000	1283000000	863570000	1008600000	742940000	1110400000	932290000	1056800000	914250000	1157600000	869120000	809790000	913660000	11	11	11	54.4	54.4	54.4	29.741	0	321.98	55296000000	458	O43736;O43736-2	O43736;O43736-2	Integral membrane protein 2A	ITM2A
1149000000	1222000000	1220600000	1101800000	1562800000	1522500000	1380100000	1326400000	1190000000	1140200000	1112600000	1212900000	1203000000	1177100000	1029600000	1209700000	28	28	28	40.6	40.6	40.6	91.35	0	323.31	77059000000	640	O43747;O43747-2	O43747;O43747-2	AP-1 complex subunit gamma-1	AP1G1
66614000	14383000	14736000	NaN	44979000	NaN	NaN	11863000	38010000	NaN	NaN	20798000	17311000	NaN	NaN	NaN	7	7	7	44.7	44.7	44.7	29.176	0	237.79	1152500000	109	O43752;O43752-2	O43752	Syntaxin-6	STX6
NaN	NaN	NaN	34114000	NaN	NaN	25829000	NaN	NaN	57069000	NaN	64674000	13715000	NaN	25962000	49605000	2	2	2	8.9	8.9	8.9	24.81	0.00014138	2.9194	2127600000	40	O43760;O43760-2	O43760;O43760-2	Synaptogyrin-2	SYNGR2
455080000	462650000	473620000	430640000	532040000	441180000	584780000	524670000	453850000	490660000	442420000	413000000	525340000	444130000	504150000	477850000	10	10	10	31.3	31.3	31.3	34.063	0	79.77	17418000000	276	O43765	O43765	Small glutamine-rich tetratricopeptide repeat-containing protein alpha	SGTA
137230000	164470000	188380000	158890000	170520000	112380000	177690000	193720000	130530000	152270000	173820000	218980000	259900000	193540000	225730000	128630000	11	11	11	51.2	51.2	51.2	32.943	0	94.194	14381000000	193	O43772	O43772	Mitochondrial carnitine/acylcarnitine carrier protein	SLC25A20
926980000	931230000	839460000	900860000	916940000	881580000	748430000	735370000	821830000	798840000	851760000	770840000	818460000	814660000	810710000	732680000	24	24	24	46.5	46.5	46.5	62.942	0	323.31	59776000000	1011	O43776;O43776-2	O43776	Asparagine--tRNA ligase, cytoplasmic	NARS
748660000	643700000	684100000	616200000	574520000	473220000	636680000	549760000	608370000	521540000	558880000	556190000	464160000	525490000	405330000	526650000	36	36	34	43.1	43.1	40.6	131.98	0	323.31	32352000000	438	O43795;O43795-2	O43795;O43795-2	Unconventional myosin-Ib	MYO1B
NaN	95274000	152130000	116610000	NaN	NaN	130520000	NaN	NaN	145170000	94504000	89291000	NaN	158560000	92065000	95250000	2	2	2	20.2	20.2	20.2	13.596	0	9.1302	1569500000	26	O43805	O43805	Sjoegren syndrome nuclear autoantigen 1	SSNA1
488600000	388530000	383670000	416320000	549360000	466010000	444970000	417920000	508540000	494030000	430590000	466450000	494960000	477720000	558710000	390770000	10	10	10	33.9	33.9	33.9	34.566	0	83.267	31390000000	228	O43808	O43808	Peroxisomal membrane protein PMP34	SLC25A17
3157000000	2361800000	2921600000	2672200000	2264200000	1990400000	1794000000	1828700000	2590500000	2831200000	3018900000	2734200000	2980500000	2738200000	2941000000	2602200000	11	11	11	60.8	60.8	60.8	26.227	0	229.54	107870000000	538	O43809	O43809	Cleavage and polyadenylation specificity factor subunit 5	NUDT21
264000000	202340000	356290000	393010000	289280000	257090000	335400000	280210000	357580000	383470000	417840000	368090000	306140000	434350000	483440000	395450000	11	11	11	40.6	40.6	40.6	45.283	0	49.828	8436400000	175	O43813	O43813	LanC-like protein 1	LANCL1
236350000	295710000	294330000	279250000	308240000	376010000	340980000	310070000	218310000	326930000	363960000	298370000	322800000	379760000	366430000	282650000	18	18	17	40	40	39.1	86.131	0	203.65	8914500000	196	O43815;O43815-2	O43815;O43815-2	Striatin	STRN
1397700000	1321700000	1142300000	1345200000	1453200000	1533000000	1088500000	1385400000	1343500000	1563900000	1480300000	1256200000	1092700000	1227700000	1311500000	1087400000	14	14	14	45.9	45.9	45.9	51.84	0	235.34	74595000000	264	O43818	O43818	U3 small nucleolar RNA-interacting protein 2	RRP9
NaN	36021000	NaN	65673000	NaN	NaN	32511000	46828000	NaN	NaN	51921000	NaN	NaN	57046000	NaN	NaN	5	5	5	29.7	29.7	29.7	29.81	0	38.112	3438900000	69	O43819	O43819	Protein SCO2 homolog, mitochondrial	SCO2
30624000	46609000	33799000	31749000	52913000	NaN	35219000	29685000	39653000	37189000	35269000	32666000	44505000	21949000	45520000	32271000	12	12	12	31.9	31.9	31.9	76.107	0	314.33	1780700000	130	O43823	O43823	A-kinase anchor protein 8	AKAP8
NaN	NaN	NaN	89778000	NaN	85272000	45088000	49299000	NaN	NaN	50403000	53789000	35338000	NaN	52147000	NaN	12	12	12	31.8	31.8	31.8	56.897	0	75.329	2722700000	98	O43824	O43824	Putative GTP-binding protein 6	GTPBP6
NaN	56876000	NaN	NaN	NaN	NaN	NaN	NaN	NaN	NaN	NaN	NaN	58636000	NaN	NaN	NaN	3	3	3	14.7	14.7	14.7	46.36	0	13.41	1410000000	58	O43826;O43826-2	O43826;O43826-2	Glucose-6-phosphate translocase	SLC37A4
2728300000	3064100000	2616600000	2745500000	3388100000	3586300000	3527100000	3128300000	2584700000	2451100000	2780200000	2945200000	1509200000	2656000000	2576400000	2569700000	15	15	15	50.4	50.4	50.4	42.183	0	323.31	78996000000	514	O43837;O43837-2;O43837-3	O43837;O43837-2	Isocitrate dehydrogenase [NAD] subunit beta, mitochondrial	IDH3B
641860000	797940000	697110000	803430000	700660000	615830000	561140000	589250000	647700000	567410000	638030000	586470000	508320000	589660000	609330000	606650000	37	37	37	46	46	46	131.7	0	323.31	42192000000	768	O43847;O43847-2	O43847;O43847-2	Nardilysin	NRDC
284020000	268150000	280360000	282240000	260810000	306820000	233940000	187020000	304010000	297240000	287990000	280840000	320540000	298470000	325330000	310690000	16	16	5	61.9	61.9	14	37.106	0	323.31	24208000000	426	O43852;O43852-3;O43852-6;O43852-10;O43852-5;O43852-13;O43852-14;O43852-11;O43852-15;O43852-9;O43852-12	O43852;O43852-3;O43852-6;O43852-10;O43852-5;O43852-13;O43852-14;O43852-11	Calumenin	CALU
81610000	92163000	96485000	108220000	141990000	121450000	149970000	112960000	140140000	115240000	100050000	104980000	112230000	152750000	119900000	127220000	16	16	9	39.1	39.1	24.9	58.951	0	61.072	7358800000	189	O43865;O43865-2	O43865;O43865-2	Putative adenosylhomocysteinase 2	AHCYL1
117530000	115650000	NaN	88497000	137170000	NaN	89616000	NaN	82376000	84509000	93518000	NaN	109940000	NaN	104150000	NaN	9	8	7	9.6	8.5	7.7	122.95	0	13.001	2389300000	50	O43896;Q9P2P6-3	O43896	Kinesin-like protein KIF1C	KIF1C
NaN	NaN	105560000	NaN	151290000	NaN	74930000	265910000	NaN	NaN	57530000	181180000	NaN	NaN	NaN	138850000	8	8	8	12.7	12.7	12.7	104.75	0	11.81	3042300000	44	O43909	O43909	Exostosin-like 3	EXTL3
109320000	128460000	121820000	132700000	102240000	109320000	105910000	121560000	103000000	106890000	112230000	112710000	96540000	121430000	101050000	96937000	13	13	13	41.1	41.1	41.1	50.282	0	49.533	3938200000	159	O43913;O43913-2	O43913;O43913-2	Origin recognition complex subunit 5	ORC5
104780000	83694000	70052000	70694000	95614000	70285000	91497000	79183000	88749000	70369000	71808000	70151000	63883000	81700000	65236000	78147000	6	6	6	51.9	51.9	51.9	12.517	0	19.926	3332000000	77	O43920	O43920	NADH dehydrogenase [ubiquinone] iron-sulfur protein 5	NDUFS5
NaN	7784900	11689000	NaN	NaN	NaN	NaN	NaN	15514000	NaN	20821000	27628000	17023000	NaN	NaN	19867000	4	4	4	33.3	33.3	33.3	17.42	0	13.757	196530000	10	O43924	O43924	Retinal rod rhodopsin-sensitive cGMP 3,5-cyclic phosphodiesterase subunit delta	PDE6D
243880000	270590000	246830000	241270000	286040000	278550000	244160000	235620000	243710000	222600000	226220000	200820000	249870000	252120000	203220000	239850000	15	15	7	45	45	23.2	50.377	0	154.53	11299000000	193	O43929;O43929-2;O43929-3	O43929;O43929-2;O43929-3	Origin recognition complex subunit 4	ORC4
NaN	NaN	188480000	274550000	NaN	268520000	184590000	220000000	267190000	224960000	NaN	191910000	306320000	203370000	NaN	205330000	15	15	15	16.1	16.1	16.1	142.87	0	54.87	6966600000	94	O43933;O43933-2	O43933;O43933-2	Peroxisome biogenesis factor 1	PEX1
614940000	636060000	715200000	578710000	528010000	692410000	748800000	685600000	514940000	653810000	630750000	719840000	547280000	759830000	627960000	634930000	23	23	23	44.1	44.1	44.1	71.689	0	323.31	22886000000	513	O60216;Q9H4I0;Q9H4I0-2	O60216	Double-strand-break repair protein rad21 homolog	RAD21
221860000	407380000	416440000	435650000	92767000	152690000	169580000	184870000	437230000	484170000	434060000	470070000	217510000	NaN	328870000	250750000	5	5	5	55.7	55.7	55.7	10.998	0	48.114	6314200000	58	O60220	O60220	Mitochondrial import inner membrane translocase subunit Tim8 A	TIMM8A
115380000	148600000	118700000	93713000	184260000	133340000	158730000	101880000	123100000	108070000	99557000	123410000	139000000	128520000	104400000	103490000	27	26	26	32.9	32	32	119.26	0	315.54	8136900000	347	O60231	O60231	Putative pre-mRNA-splicing factor ATP-dependent RNA helicase DHX16	DHX16
97045000	46252000	43526000	74537000	67606000	79705000	48186000	71549000	66712000	49899000	50186000	52540000	NaN	NaN	NaN	51516000	4	4	4	30.7	30.7	30.7	21.474	0	141.05	1131800000	49	O60232	O60232	Sjoegren syndrome/scleroderma autoantigen 1	SSSCA1
127230000	122820000	118560000	113690000	140320000	134790000	141360000	150730000	108430000	112400000	138220000	148870000	120780000	175540000	135690000	118960000	16	16	16	16.4	16.4	16.4	160.6	0	42.428	6711800000	169	O60244	O60244	Mediator of RNA polymerase II transcription subunit 14	MED14
1186800000	1845600000	1588800000	1372800000	1483800000	1608200000	1975900000	1390200000	1658000000	1595400000	1585600000	1691600000	1597500000	1698700000	1684500000	2042900000	13	13	12	48	48	44.2	40.925	0	151.39	34276000000	346	O60256;O60256-2;O60256-4;O60256-3	O60256;O60256-2;O60256-4;O60256-3	Phosphoribosyl pyrophosphate synthase-associated protein 2	PRPSAP2
505590000	508370000	512310000	490750000	581060000	520080000	548730000	526770000	476070000	445770000	535340000	491800000	465620000	476650000	458290000	566310000	48	48	32	48.9	48.9	37.2	121.9	0	323.31	137510000000	2066	O60264	O60264	SWI/SNF-related matrix-associated actin-dependent regulator of chromatin subfamily A member 5	SMARCA5
NaN	NaN	93020000	NaN	NaN	85488000	89551000	111580000	NaN	83196000	103450000	70011000	NaN	NaN	90475000	76201000	7	7	7	8.4	8.4	8.4	128.96	0	12.14	4466500000	60	O60266;O60266-2	O60266;O60266-2	Adenylate cyclase type 3	ADCY3
230980000	200900000	253430000	224860000	267930000	243800000	273970000	308440000	271340000	265290000	193940000	257420000	308920000	326490000	263800000	262390000	33	33	31	39.9	39.9	38.6	144.68	0	323.31	10364000000	237	O60271-4;O60271;O60271-2;O60271-9;O60271-5;O60271-3	O60271-4;O60271;O60271-2;O60271-9;O60271-5;O60271-3	C-Jun-amino-terminal kinase-interacting protein 4	SPAG9
NaN	NaN	NaN	NaN	25932000	NaN	NaN	NaN	NaN	NaN	NaN	NaN	NaN	NaN	45524000	55378000	3	3	3	5.2	5.2	5.2	68.02	0	5.7116	652730000	40	O60279	O60279	Sushi domain-containing protein 5	SUSD5
NaN	NaN	NaN	NaN	NaN	NaN	NaN	NaN	NaN	NaN	NaN	NaN	NaN	NaN	NaN	NaN	11	11	11	5.7	5.7	5.7	304.81	0	39.203	8538200000	47	O60281;O60281-2	O60281;O60281-2	Zinc finger protein 292	ZNF292
297430000	417090000	480000000	480720000	1249700000	878260000	802950000	772460000	559900000	400460000	577820000	485980000	781600000	784880000	760890000	552030000	25	17	17	33.1	23.6	23.6	109.49	0	159.14	9516600000	104	O60282;O60282-2;Q12840	O60282;O60282-2	Kinesin heavy chain isoform 5C	KIF5C
546210000	627760000	669160000	635280000	544460000	497500000	418900000	541070000	489720000	447050000	538160000	502820000	520230000	518710000	416220000	520560000	64	64	64	39.9	39.9	39.9	254.39	0	323.31	68572000000	923	O60287	O60287	Nucleolar pre-ribosomal-associated protein 1	URB1
NaN	NaN	76996000	NaN	NaN	79954000	38445000	34874000	26527000	30858000	13930000	48713000	NaN	58138000	NaN	NaN	13	13	13	9	9	9	226.35	0	51.839	2124400000	87	O60293;O60293-2;O60293-4	O60293;O60293-2	Zinc finger C3H1 domain-containing protein	ZFC3H1
1448500000	1456000000	1305000000	1244800000	1386500000	1407200000	1247400000	1306000000	1294100000	1228300000	1372300000	1312100000	1337600000	1197700000	1245300000	1242800000	54	54	54	45.1	45.1	45.1	171.29	0	323.31	119230000000	1111	O60306	O60306	Intron-binding protein aquarius	AQR
645270000	679810000	612320000	675410000	695010000	586500000	743180000	660990000	806970000	749710000	699570000	800070000	699500000	723370000	748990000	756240000	42	42	42	52.5	52.5	52.5	115.88	0	323.31	71842000000	1073	O60313-2;O60313-10;O60313;O60313-9;O60313-11;O60313-13	O60313-2;O60313-10;O60313;O60313-9;O60313-11;O60313-13	Dynamin-like 120 kDa protein, mitochondrial;Dynamin-like 120 kDa protein, form S1	OPA1
129950000	202230000	196210000	189240000	214030000	228170000	210260000	221700000	150660000	156490000	194360000	259740000	192140000	219150000	120890000	190280000	23	23	23	20.1	20.1	20.1	218.4	0	125.07	10274000000	246	O60318;O60318-2	O60318	Germinal-center associated nuclear protein	MCM3AP
294430000	261610000	262560000	194970000	NaN	NaN	153560000	280610000	364960000	191600000	162790000	NaN	267000000	NaN	351170000	NaN	15	7	3	12.8	7.4	3.9	204.47	0	14.629	4369300000	28	O60333;O60333-2;O60333-4	O60333;O60333-2;O60333-4	Kinesin-like protein KIF1B	KIF1B
86446000	73863000	73185000	51914000	74262000	68331000	123740000	NaN	60460000	NaN	77163000	73616000	NaN	NaN	61108000	51027000	5	5	5	10.3	10.3	10.3	102.54	0	24.168	3466200000	102	O60337;O60337-5;O60337-6	O60337;O60337-5	E3 ubiquitin-protein ligase MARCH6	MARCHF6
921640000	989450000	1029000000	928390000	811060000	823490000	799830000	848100000	862050000	965800000	983700000	961070000	903880000	1028200000	983950000	893310000	22	22	22	39.3	39.3	39.3	92.902	0	260.84	45370000000	430	O60341;O60341-2	O60341;O60341-2	Lysine-specific histone demethylase 1A	KDM1A
231130000	287400000	219420000	220200000	227690000	216370000	192920000	186650000	181620000	208570000	184770000	182850000	133550000	123250000	145520000	139280000	19	19	18	21.1	21.1	20.3	146.56	0	121.05	5349200000	153	O60343;O60343-2;O60343-3;O60343-4;O60343-5	O60343;O60343-2;O60343-3	TBC1 domain family member 4	TBC1D4
NaN	213420000	NaN	1097500000	749030000	371630000	860850000	NaN	801250000	NaN	386000000	546650000	743690000	107510000	529840000	187700000	4	4	4	4.3	4.3	4.3	184.67	0	50.13	4678400000	26	O60346;O60346-2	O60346;O60346-2	PH domain leucine-rich repeat-containing protein phosphatase 1	PHLPP1
677050000	788100000	617230000	633060000	954490000	801910000	692170000	766530000	666050000	589310000	760900000	703370000	454100000	455910000	536830000	505540000	16	16	16	42.8	42.8	42.8	51.964	0	95.002	51816000000	401	O60427;O60427-2	O60427;O60427-2	Fatty acid desaturase 1	FADS1
NaN	NaN	74694000	113860000	NaN	NaN	NaN	91576000	108010000	NaN	117750000	107570000	67921000	72168000	114390000	132520000	11	11	11	26.4	26.4	26.4	73.003	0	26.556	3663400000	69	O60476	O60476	Mannosyl-oligosaccharide 1,2-alpha-mannosidase IB	MAN1A2
365900000	297080000	306270000	287390000	113910000	96172000	118110000	100450000	163470000	161150000	184320000	162280000	199880000	163900000	123670000	148300000	25	23	23	44.4	40.4	40.4	79.187	0	95.976	18672000000	482	O60488;O60488-2	O60488;O60488-2	Long-chain-fatty-acid--CoA ligase 4	ACSL4
820390000	789550000	645540000	675150000	817970000	722840000	723150000	634900000	698260000	670500000	668430000	624790000	758950000	679170000	454880000	679560000	9	9	7	57.4	57.4	53.1	18.762	0	70.5	15889000000	199	O60493;O60493-2;O60493-4;O60493-3	O60493;O60493-2;O60493-4	Sorting nexin-3	SNX3
NaN	13820000	NaN	NaN	34902000	NaN	NaN	NaN	21277000	NaN	NaN	NaN	6492900	NaN	NaN	7774900	6	6	6	33.7	33.7	33.7	28.114	0	83.725	531670000	68	O60499;O60499-2	O60499;O60499-2	Syntaxin-10	STX10
2438500000	2022400000	1526800000	1799600000	1780200000	1933900000	1712600000	1543700000	1536700000	1700100000	2158500000	2194700000	2093800000	1881100000	1952900000	1997500000	23	23	23	38.1	38.1	38.1	102.91	0	323.31	69218000000	387	O60502;O60502-4;O60502-2;O60502-3	O60502;O60502-4;O60502-2;O60502-3	Protein O-GlcNAcase	MGEA5
NaN	NaN	NaN	NaN	NaN	NaN	NaN	NaN	NaN	NaN	NaN	NaN	NaN	NaN	NaN	NaN	6	6	6	7.5	7.5	7.5	150.7	0	14.266	2177200000	33	O60503	O60503	Adenylate cyclase type 9	ADCY9
44977000	66367000	66467000	83079000	39582000	66893000	90778000	101430000	54974000	75734000	76848000	78154000	52984000	50818000	98571000	106280000	9	9	9	19.8	19.8	19.8	75.34	0	11.671	1661300000	69	O60504;O60504-2	O60504;O60504-2	Vinexin	SORBS3
845680000	944970000	888400000	858540000	906060000	1109000000	1075700000	866260000	702900000	966070000	867470000	935690000	838820000	1000100000	835170000	909630000	26	20	2	50.4	41.1	7.2	69.602	0	323.31	165520000000	1516	O60506;O60506-2	O60506;O60506-2	Heterogeneous nuclear ribonucleoprotein Q	SYNCRIP
NaN	37285000	NaN	NaN	NaN	NaN	NaN	NaN	NaN	NaN	NaN	NaN	NaN	6982900	NaN	NaN	4	4	4	15.9	15.9	15.9	42.188	0	7.2219	1328400000	40	O60507	O60507	Protein-tyrosine sulfotransferase 1	TPST1
28124000	97642000	55562000	73716000	102900000	106610000	91347000	88202000	90223000	79544000	88159000	99325000	52392000	82141000	68562000	76453000	21	21	21	51.1	51.1	51.1	65.521	0	323.31	8023200000	353	O60508	O60508	Pre-mRNA-processing factor 17	CDC40
NaN	191750000	165110000	135610000	77303000	130210000	130920000	135750000	121920000	85795000	NaN	NaN	92232000	72186000	134050000	NaN	4	4	4	18.3	18.3	18.3	43.927	0	77.728	5135400000	64	O60512;O60512-2	O60512	Beta-1,4-galactosyltransferase 3;N-acetyllactosamine synthase;Beta-N-acetylglucosaminylglycopeptide beta-1,4-galactosyltransferase;Beta-N-acetylglucosaminyl-glycolipid beta-1,4-galactosyltransferase	B4GALT3
223790000	262120000	215190000	150630000	268770000	258070000	172050000	238790000	237230000	234390000	219380000	258550000	199760000	293710000	250650000	288130000	22	20	20	28.4	26.7	26.7	124.71	0	182.61	9380800000	168	O60518	O60518	Ran-binding protein 6	RANBP6
84571000	73903000	78287000	167020000	87893000	66653000	68694000	59845000	66268000	66396000	71731000	60850000	93445000	75781000	51034000	62216000	18	18	18	22.6	22.6	22.6	122.95	0	100.25	5532700000	167	O60524;O60524-4;O60524-5;O60524-3;O60524-2	O60524;O60524-4;O60524-5;O60524-3	Nuclear export mediator factor NEMF	NEMF
98365000	117320000	113610000	117990000	116370000	114480000	95332000	95609000	135450000	103320000	95247000	85884000	187950000	116110000	76848000	94240000	8	8	8	30.6	30.6	30.6	41.949	0	20.994	1943200000	85	O60547;O60547-2	O60547;O60547-2	GDP-mannose 4,6 dehydratase	GMDS
NaN	NaN	98155000	74681000	172220000	99552000	NaN	111670000	NaN	NaN	141420000	84456000	NaN	107410000	NaN	NaN	7	3	3	22.5	12	12	56.98	0	6.1281	1810800000	16	O60551	O60551	Glycylpeptide N-tetradecanoyltransferase 2	NMT2
113710000	NaN	131490000	110590000	138310000	82741000	96272000	98450000	97807000	116040000	90687000	130100000	113670000	106670000	104670000	116430000	12	12	11	34.7	34.7	32.4	80.684	0	107.68	3724200000	103	O60563;O60563-2	O60563	Cyclin-T1	CCNT1
603820000	629920000	648800000	549160000	898580000	760250000	801300000	648100000	649100000	634340000	571120000	682880000	548360000	461880000	609440000	439290000	29	29	6	40.9	40.9	7.9	119.54	0	323.31	28802000000	411	O60566;O60566-3	O60566;O60566-3	Mitotic checkpoint serine/threonine-protein kinase BUB1 beta	BUB1B
270940000	320460000	290670000	314640000	333090000	332290000	300280000	329900000	396650000	300780000	294010000	288280000	384440000	322500000	368360000	360580000	20	20	20	40.2	40.2	40.2	84.784	0	113.6	15983000000	249	O60568	O60568	Procollagen-lysine,2-oxoglutarate 5-dioxygenase 3	PLOD3
259840000	269000000	292670000	199840000	324900000	357570000	422930000	414250000	201030000	266070000	287770000	323020000	285740000	266640000	366940000	293810000	7	7	7	36.3	36.3	36.3	28.362	0	36.284	11016000000	171	O60573;O60573-2	O60573;O60573-2	Eukaryotic translation initiation factor 4E type 2	EIF4E2
1742300000	1512500000	1209900000	1258300000	1318100000	1314700000	1203000000	1160500000	1263500000	1091800000	1133200000	991470000	945910000	861610000	893340000	916680000	33	33	33	37.9	37.9	37.9	141.35	0	323.31	51128000000	486	O60610;O60610-2;O60610-3	O60610;O60610-2;O60610-3	Protein diaphanous homolog 1	DIAPH1
18310000	14776000	11459000	13734000	15664000	18349000	22452000	NaN	12650000	14094000	14305000	13189000	16765000	20300000	11591000	17576000	3	3	3	23	23	23	18.092	0	44.291	316610000	54	O60613	O60613	15 kDa selenoprotein	SELENOF
61057000	50522000	65604000	38485000	52944000	44628000	68538000	71293000	63127000	79252000	28409000	39372000	61846000	67651000	58006000	48514000	8	8	8	14.5	14.5	14.5	85.566	0	16.998	1898500000	88	O60645	O60645	Exocyst complex component 3	EXOC3
65214000	67018000	61483000	NaN	NaN	NaN	NaN	NaN	NaN	61624000	51789000	51689000	59609000	NaN	NaN	NaN	9	9	9	17.9	17.9	17.9	93.303	0	9.6978	991450000	30	O60658;O60658-2;O60658-6;O60658-4;O60658-3;O60658-5	O60658;O60658-2;O60658-6	High affinity cAMP-specific and IBMX-insensitive 3,5-cyclic phosphodiesterase 8A	PDE8A
1097800000	1157300000	1145500000	1280800000	1142000000	1238600000	1185500000	1110400000	1466300000	1531400000	1413400000	1423700000	1521100000	1507800000	1432600000	1552600000	14	14	7	57.8	57.8	25.3	47.074	0	323.31	65680000000	732	O60664;O60664-4;O60664-3	O60664;O60664-4;O60664-3	Perilipin-3	PLIN3
NaN	46732000	NaN	57237000	55527000	56435000	NaN	47562000	52532000	47640000	NaN	61103000	40898000	NaN	45360000	NaN	3	3	3	14.9	14.9	14.9	31.827	0.0021882	2.2859	623000000	22	O60671;O60671-2	O60671;O60671-2	Cell cycle checkpoint protein RAD1	RAD1
1304300000	808560000	726330000	877350000	868700000	956000000	1217400000	1105200000	685210000	1406100000	493980000	649650000	759360000	574120000	730360000	538710000	15	15	3	32.4	32.4	6.8	59.902	0	148.33	12121000000	130	O60678	O60678	Protein arginine N-methyltransferase 3	PRMT3
1155700000	1123000000	871840000	904980000	1111000000	1066300000	1127100000	858400000	1078600000	1130700000	1081500000	987350000	1149300000	1198300000	1153300000	1180200000	18	18	6	46.3	46.3	17.9	60.029	0	323.31	38454000000	413	O60684	O60684	Importin subunit alpha-7	KPNA6
967670000	857630000	1069700000	1029800000	950490000	828930000	1050000000	1025900000	1136700000	1219100000	1138400000	1158900000	993360000	1272400000	1271000000	1083700000	25	25	25	67.6	67.6	67.6	55.023	0	289.58	44143000000	525	O60701;O60701-2;O60701-3	O60701;O60701-2;O60701-3	UDP-glucose 6-dehydrogenase	UGDH
844840000	887760000	841830000	853240000	942980000	867770000	839380000	826900000	780700000	755810000	796870000	739410000	781260000	763150000	677530000	700870000	31	31	31	45.2	45.2	45.2	108.17	0	323.31	92949000000	1038	O60716;O60716-3;O60716-4;O60716-2;O60716-6;O60716-5;O60716-7;O60716-8;O60716-9;O60716-10;O60716-12;O60716-14;O60716-11;O60716-13;O60716-16;O60716-15;O60716-23;O60716-22;O60716-24;O60716-17;O60716-20;O60716-19;O60716-18;O60716-21;O60716-29;O60716-26;O60716-27;O60716-28;O60716-30;O60716-31;O60716-32;O60716-25	O60716;O60716-3;O60716-4;O60716-2;O60716-6;O60716-5;O60716-7;O60716-8;O60716-9;O60716-10;O60716-12;O60716-14;O60716-11;O60716-13;O60716-16;O60716-15;O60716-23;O60716-22;O60716-24;O60716-17;O60716-20;O60716-19;O60716-18;O60716-21;O60716-29;O60716-26;O60716-27;O60716-28;O60716-30;O60716-31;O60716-32;O60716-25	Catenin delta-1	CTNND1
102880000	89009000	133270000	118090000	164250000	117560000	108870000	104520000	200530000	141560000	163910000	133670000	136560000	114470000	82240000	126250000	5	5	5	23.2	23.2	23.2	31.938	0	96.113	6900200000	154	O60725	O60725	Protein-S-isoprenylcysteine O-methyltransferase	ICMT
458410000	424330000	417610000	418100000	573850000	460670000	461060000	439710000	543640000	407750000	358990000	376540000	451480000	337110000	365050000	384540000	18	18	16	40.5	40.5	36.4	58.47	0	235.6	23422000000	477	O60749;O60749-2	O60749;O60749-2	Sorting nexin-2	SNX2
1161800000	1048700000	1045700000	973440000	1471500000	1188000000	1118400000	1335400000	1289800000	1187900000	1320900000	1200500000	1170200000	1042300000	1173400000	1258300000	13	13	13	63.1	63.1	63.1	29.634	0	151.27	68609000000	321	O60762	O60762	Dolichol-phosphate mannosyltransferase subunit 1	DPM1
1811500000	1285300000	1477200000	1326900000	1520200000	1354200000	1013300000	1157700000	1505900000	1414200000	1342700000	1486100000	1454200000	1331700000	1532400000	1555200000	26	26	26	36.5	36.5	36.5	107.89	0	323.31	51005000000	608	O60763;O60763-2	O60763;O60763-2	General vesicular transport factor p115	USO1
NaN	NaN	45400000	NaN	NaN	50245000	NaN	NaN	48940000	50572000	NaN	29391000	NaN	NaN	NaN	NaN	4	4	4	13.7	13.7	13.7	55.399	0	6.1315	1310700000	49	O60779;O60779-2	O60779	Thiamine transporter 1	SLC19A2
447570000	364630000	299920000	349300000	343470000	455280000	400890000	378430000	368980000	365920000	333980000	386590000	316020000	414800000	487780000	347660000	10	10	10	28.9	28.9	28.9	53.818	0	98.809	10518000000	112	O60784;O60784-2;O60784-4;O60784-3	O60784;O60784-2;O60784-4;O60784-3	Target of Myb protein 1	TOM1
9171300000	8912100000	10070000000	8998700000	11567000000	8904700000	10298000000	11694000000	12542000000	13032000000	11612000000	14508000000	12457000000	5323300000	13860000000	11216000000	12	2	2	65.9	7.9	7.9	13.892	0	39.692	880090000000	696	Q93079;Q99877;P62807;P58876;O60814;Q5QNW6;Q99879;Q5QNW6-2;Q99880;P57053;A0A2R8Y619	Q93079;Q99877;P62807;P58876;O60814;Q5QNW6;Q99879;Q5QNW6-2;Q99880;P57053	Histone H2B type 1-H;Histone H2B type 1-N;Histone H2B type 1-C/E/F/G/I;Histone H2B type 1-D;Histone H2B type 1-K;Histone H2B type 2-F;Histone H2B type 1-M;Histone H2B type 1-L;Histone H2B type F-S	HIST1H2BH;HIST1H2BN;HIST1H2BC;HIST1H2BD;HIST1H2BK;HIST2H2BF;HIST1H2BM;HIST1H2BL;H2BFS
99368000	60498000	65496000	62826000	127990000	87336000	106660000	81531000	69087000	96435000	75355000	79072000	104430000	92491000	70557000	93655000	16	16	16	35.1	35.1	35.1	70.755	0	138	2610300000	106	O60826	O60826	Coiled-coil domain-containing protein 22	CCDC22
1361100000	702930000	717060000	663820000	918320000	629110000	548130000	502260000	741860000	600560000	518640000	485200000	608490000	666420000	582360000	466370000	8	8	8	45.3	45.3	45.3	30.472	0	135.2	11084000000	160	O60828;O60828-4;O60828-2;O60828-5;O60828-3;O60828-7;O60828-6;O60828-10;O60828-9;O60828-8	O60828;O60828-4;O60828-2;O60828-5	Polyglutamine-binding protein 1	PQBP1
32627000	31704000	27047000	26687000	28346000	36037000	30343000	34976000	29620000	30106000	28105000	26112000	24114000	25825000	24520000	31458000	4	4	4	30.2	30.2	30.2	18.273	0	101.84	3005000000	153	O60830;O60830-2	O60830;O60830-2	Mitochondrial import inner membrane translocase subunit Tim17-B	TIMM17B
4722100000	4220700000	5103200000	4845900000	5042800000	4605100000	4078800000	4637700000	4058200000	4327300000	4362200000	5074700000	5546000000	5143800000	4702000000	5497600000	25	25	25	58	58	58	57.673	0	309.8	241520000000	849	O60832;O60832-2	O60832;O60832-2	H/ACA ribonucleoprotein complex subunit 4	DKC1
1515400000	1199100000	1190700000	1220500000	1440800000	1156400000	1233400000	1171000000	1342500000	1131900000	1126800000	1172200000	1149000000	1186400000	1078300000	1025900000	43	43	43	42.6	42.6	42.6	138.83	0	323.31	132600000000	1553	O60841	O60841	Eukaryotic translation initiation factor 5B	EIF5B
533110000	258330000	236580000	333210000	497920000	130830000	257440000	264960000	591760000	248250000	276500000	255520000	567040000	375400000	262250000	339900000	4	4	4	25.7	25.7	25.7	16.368	0	71.225	9526800000	102	O60869;O60869-2;O60869-3	O60869;O60869-2;O60869-3	Endothelial differentiation-related factor 1	EDF1
22724000	35234000	25777000	23242000	27572000	42053000	24744000	21933000	21769000	22654000	25401000	19989000	31808000	NaN	21609000	24363000	8	8	8	25.4	25.4	25.4	45.373	0	15.433	1177400000	87	O60870;O60870-2	O60870;O60870-2	DNA/RNA-binding protein KIN17	KIN
249460000	209470000	172800000	194190000	215240000	NaN	142860000	114150000	214130000	194790000	229850000	216710000	353180000	222480000	252790000	193640000	14	14	14	16.1	16.1	16.1	124.83	0	36.452	8605900000	99	O60879-2;O60879;O60879-3	O60879-2;O60879;O60879-3	Protein diaphanous homolog 2	DIAPH2
1735500000	1479000000	1289900000	1271800000	1042600000	943110000	921590000	951290000	1180600000	1171600000	1205000000	997730000	1145300000	1398000000	1082400000	1111400000	11	11	11	41	41	41	45.745	0	323.01	50748000000	504	O60884	O60884	DnaJ homolog subfamily A member 2	DNAJA2
119270000	142290000	118080000	98785000	120000000	125450000	99474000	105550000	109890000	120680000	113520000	130220000	97560000	95388000	95858000	113200000	19	16	11	17.8	16.6	13.7	152.22	0	43.846	6223600000	193	O60885;O60885-2;O60885-3;Q58F21;Q58F21-5;Q58F21-4;Q58F21-3;Q58F21-2	O60885;O60885-2;O60885-3	Bromodomain-containing protein 4	BRD4
1727500000	1808100000	1690300000	1986700000	1336000000	1574100000	1275900000	1132900000	1768100000	1818700000	1833800000	1659300000	2437700000	2462100000	2421500000	1812300000	5	5	5	40.8	40.8	40.8	19.116	0	64.799	31424000000	91	O60888;O60888-3;O60888-2	O60888;O60888-3;O60888-2	Protein CutA	CUTA
33850000	25418000	21227000	28273000	32282000	22100000	36430000	30103000	18908000	31158000	30323000	25741000	25290000	31791000	27603000	26791000	7	4	4	21	13.7	13.7	62.495	0	68.304	509710000	47	O60907;O60907-2;Q9BQ87	O60907;O60907-2	F-box-like/WD repeat-containing protein TBL1X	TBL1X
NaN	196530000	189570000	176270000	NaN	NaN	175700000	180850000	NaN	121050000	152770000	158410000	NaN	NaN	NaN	NaN	3	3	3	18.2	18.2	18.2	31.691	0	17.487	2387500000	62	O60921;O60921-2	O60921;O60921-2	Checkpoint protein HUS1	HUS1
159390000	119880000	106330000	134770000	157390000	123580000	77236000	114900000	152480000	131200000	91768000	93501000	156900000	112450000	114290000	113340000	5	5	5	50.8	50.8	50.8	14.21	0	33.684	4667000000	60	O60925	O60925	Prefoldin subunit 1	PFDN1
58196000	71698000	76118000	80737000	65220000	NaN	82963000	71112000	68786000	80357000	87005000	77435000	89971000	NaN	NaN	78210000	12	12	12	23.2	23.2	23.2	84.958	0	38.478	1750300000	70	O60934	O60934	Nibrin	NBN
NaN	8859600	NaN	NaN	NaN	NaN	NaN	NaN	9360000	NaN	NaN	NaN	NaN	NaN	NaN	NaN	5	5	3	15	15	11.8	71.355	0	13.413	292350000	30	O60941;O60941-6;O60941-7;O60941-2;O60941-3;O60941-5;O60941-4;Q9Y4J8-8;Q9Y4J8-12;Q9Y4J8-16;Q9Y4J8-5;Q9Y4J8-4;Q9Y4J8-3	O60941;O60941-6;O60941-7;O60941-2;O60941-3;O60941-5;O60941-4	Dystrobrevin beta	DTNB
336120000	179930000	174210000	170040000	291920000	214070000	194540000	152070000	246920000	211200000	180030000	144010000	193680000	150330000	191820000	123860000	14	14	14	34.3	34.3	34.3	68.556	0	31.268	3277500000	67	O60942;O60942-2;O60942-4;O60942-3	O60942;O60942-2;O60942-4;O60942-3	mRNA-capping enzyme;Polynucleotide 5-triphosphatase;mRNA guanylyltransferase	RNGTT
520150000	499070000	413540000	501640000	589660000	522630000	511290000	519380000	713620000	621260000	541340000	575720000	623810000	557660000	527600000	501370000	18	18	18	37.5	37.5	37.5	82.64	0	323.31	69429000000	532	O75027;O75027-2;O75027-3	O75027;O75027-2;O75027-3	ATP-binding cassette sub-family B member 7, mitochondrial	ABCB7
908120000	452160000	460790000	754360000	587540000	545170000	449690000	307250000	568260000	504310000	571310000	480960000	437780000	390700000	146600000	355810000	17	17	15	23.2	23.2	20.9	120.87	0	71.958	9629100000	73	O75044;P0DMP2;P0DJJ0	O75044	SLIT-ROBO Rho GTPase-activating protein 2	SRGAP2
NaN	19922000	NaN	NaN	NaN	NaN	NaN	NaN	NaN	NaN	NaN	NaN	NaN	NaN	NaN	NaN	7	7	1	7.5	7.5	0.8	135.19	0	19.144	778690000	28	O75054	O75054	Immunoglobulin superfamily member 3	IGSF3
NaN	NaN	163700000	170520000	NaN	NaN	200860000	87607000	NaN	265170000	152720000	124110000	90731000	92069000	111780000	123280000	9	9	9	31.3	31.3	31.3	46.432	0	44.588	6077100000	75	O75063	O75063	Glycosaminoglycan xylosylkinase	FAM20B
2681900000	2657700000	2545900000	2589800000	2506700000	2636900000	2977900000	2601200000	3183300000	3438100000	2742800000	3162900000	2987100000	3446100000	3745900000	3774400000	22	22	22	60.2	60.2	60.2	66.193	0	323.31	80716000000	944	O75083;O75083-3	O75083;O75083-3	WD repeat-containing protein 1	WDR1
NaN	NaN	NaN	NaN	NaN	NaN	NaN	NaN	NaN	NaN	NaN	NaN	NaN	NaN	60565000	NaN	6	6	6	4.4	4.4	4.4	212.04	0	7.0683	900110000	24	O75096	O75096	Low-density lipoprotein receptor-related protein 4	LRP4
NaN	NaN	NaN	NaN	29315000	NaN	25312000	NaN	29470000	24985000	NaN	NaN	56347000	NaN	15720000	29428000	12	12	10	15.9	15.9	13.7	118.58	0	53.412	1579200000	68	O75110;O75110-2	O75110;O75110-2	Probable phospholipid-transporting ATPase IIA	ATP9A
NaN	34431000	28275000	25274000	NaN	NaN	16584000	17487000	31902000	28534000	24155000	26367000	23367000	NaN	NaN	32791000	9	9	9	16.3	16.3	16.3	100.38	0	16.271	494330000	25	O75113	O75113	NEDD4-binding protein 1	N4BP1
79206000	52092000	60767000	64354000	48847000	56359000	74899000	40754000	118690000	61637000	57974000	77623000	61998000	86617000	54197000	70621000	24	24	19	23.3	23.3	19.2	160.9	0	206.94	2797400000	126	O75116	O75116	Rho-associated protein kinase 2	ROCK2
305060000	326480000	293240000	275440000	453110000	370030000	363400000	369470000	377810000	339360000	340110000	311730000	297160000	293850000	324370000	323920000	34	30	9	31.6	29.1	9	165.85	0	136.88	15749000000	319	O75122-3	O75122-3	CLIP-associating protein 2	CLASP2
235490000	186070000	203200000	NaN	167840000	183120000	NaN	141400000	489760000	NaN	232940000	142110000	182560000	159580000	204810000	223810000	13	13	13	22.9	22.9	22.9	78.855	0	23.194	5130000000	71	O75127	O75127	Pentatricopeptide repeat-containing protein 1, mitochondrial	PTCD1
1657500000	1755500000	1599100000	1586100000	1860900000	1885900000	1928000000	1859700000	1833000000	1875300000	1791700000	1600700000	1989800000	1756300000	1780200000	1803600000	23	23	22	51.4	51.4	51.4	60.13	0	323.31	73969000000	706	O75131;Q96A23;O95741;Q96A23-2;O95741-2	O75131	Copine-3	CPNE3
NaN	NaN	NaN	NaN	NaN	NaN	NaN	NaN	NaN	NaN	NaN	NaN	NaN	NaN	NaN	NaN	3	3	3	3	3	3	130.32	0	5.1599	501350000	29	O75132	O75132	Zinc finger BED domain-containing protein 4	ZBED4
136690000	174880000	156640000	160400000	167230000	186460000	198890000	233810000	163490000	172060000	161930000	214920000	120710000	183610000	255260000	141430000	18	16	16	22.5	20.2	20.2	119.39	0	28.38	3365000000	105	O75146;O75146-2	O75146;O75146-2	Huntingtin-interacting protein 1-related protein	HIP1R
143170000	163210000	189860000	163150000	122290000	142250000	151260000	NaN	151450000	265970000	139220000	200270000	188730000	221870000	172140000	165820000	16	16	16	14.2	14.2	14.2	206.94	0	103.22	4814200000	163	O75147;O75147-1;O75147-2;O75147-4	O75147;O75147-1;O75147-2;O75147-4	Obscurin-like protein 1	OBSL1
65070000	41853000	63321000	66388000	55642000	58197000	41994000	34281000	34561000	68220000	53904000	51925000	55296000	43250000	48847000	62268000	22	20	20	29.1	26.3	26.3	113.68	0	180.3	3455600000	152	O75150;O75150-3;O75150-4	O75150;O75150-3;O75150-4	E3 ubiquitin-protein ligase BRE1B	RNF40
NaN	40107000	57375000	53487000	122230000	80328000	NaN	69433000	44570000	NaN	NaN	NaN	72629000	80392000	NaN	81836000	13	12	12	19.1	17.8	17.8	120.77	0	35.106	2700800000	104	O75151	O75151	Lysine-specific demethylase PHF2	PHF2
42221000	52268000	44391000	62355000	30927000	42810000	31799000	32991000	43835000	47002000	34724000	43064000	31669000	39926000	37534000	38214000	15	15	15	28.1	28.1	28.1	89.13	0	146.87	5409200000	229	O75152;A0A1B0GTU1	O75152	Zinc finger CCCH domain-containing protein 11A	ZC3H11A
2200200000	1984900000	2055600000	1814400000	1900400000	1653700000	1622000000	1870100000	1480200000	1389600000	1382900000	1445200000	1324000000	1271000000	1220400000	1290500000	41	41	41	50.3	50.3	50.3	146.67	0	323.31	66389000000	815	O75153;Q9Y5I4;Q9Y5I4-2	O75153	Clustered mitochondria protein homolog	CLUH
228500000	232050000	221650000	254820000	306050000	285040000	283420000	263600000	257960000	259990000	233240000	236080000	235520000	191850000	215510000	166030000	14	13	13	18.3	17.6	17.6	135.25	0	85.887	6055900000	102	O75155;O75155-2	O75155;O75155-2	Cullin-associated NEDD8-dissociated protein 2	CAND2
132220000	129740000	136250000	134010000	111600000	127490000	139740000	116900000	134400000	156220000	145370000	132560000	132600000	153870000	142000000	143770000	62	62	62	36.3	36.3	36.3	254.41	0	290.85	22729000000	781	O75165	O75165	DnaJ homolog subfamily C member 13	DNAJC13
314880000	347190000	282790000	304670000	322470000	290680000	221310000	257780000	252410000	172170000	288420000	269990000	282750000	230110000	223480000	210940000	11	11	11	16.4	16.4	16.4	104.94	0	45.402	4801000000	71	O75170;O75170-2;O75170-6;O75170-4;O75170-3;O75170-5	O75170;O75170-2;O75170-6;O75170-4;O75170-3;O75170-5	Serine/threonine-protein phosphatase 6 regulatory subunit 2	PPP6R2
175950000	NaN	87224000	30002000	76443000	101800000	126520000	153960000	120870000	97296000	143660000	94754000	123280000	NaN	146760000	144860000	10	10	10	21	21	21	81.871	0	37.521	2803200000	70	O75175	O75175	CCR4-NOT transcription complex subunit 3	CNOT3
189940000	201300000	166990000	222100000	183270000	181420000	158050000	234850000	269830000	183530000	176600000	185050000	171160000	204570000	140700000	162250000	28	18	18	16.8	11.5	11.5	274.25	0	103.61	5568000000	143	O75179;O75179-7;O75179-2;O75179-6;O75179-4;O75179-3;O75179-5	O75179;O75179-7;O75179-2;O75179-6;O75179-4;O75179-3	Ankyrin repeat domain-containing protein 17	ANKRD17
64645000	NaN	84795000	59540000	46030000	55604000	NaN	NaN	55046000	39810000	64625000	NaN	74182000	34646000	123500000	54320000	9	9	9	13.2	13.2	13.2	133.06	0	46.851	1660100000	39	O75182;O75182-2;O75182-3	O75182;O75182-2	Paired amphipathic helix protein Sin3b	SIN3B
NaN	25486000	38827000	38236000	NaN	NaN	21972000	NaN	NaN	NaN	NaN	31489000	NaN	NaN	24261000	23325000	5	5	1	24.5	24.5	4.6	36.087	0	16.247	478610000	55	O75190;O75190-2;O75190-4;Q8WWF6	O75190;O75190-2;O75190-4	DnaJ homolog subfamily B member 6	DNAJB6
96840000	80337000	87087000	62608000	53664000	37336000	55395000	113930000	79558000	84477000	60277000	120640000	184870000	84209000	104000000	130330000	5	5	5	37.1	37.1	37.1	35.509	0	63.734	3122400000	99	O75208;O75208-2	O75208	Ubiquinone biosynthesis protein COQ9, mitochondrial	COQ9
1307400000	1471300000	1417800000	1402300000	1237600000	1218700000	1068100000	1168800000	1158600000	1181000000	891610000	1028000000	1179100000	817250000	928280000	1141100000	7	7	7	58.5	58.5	58.5	21.007	0	157.67	15154000000	127	O75223;O75223-3;O75223-2;O75223-4	O75223	Gamma-glutamylcyclotransferase	GGCT
118530000	76390000	NaN	204230000	129310000	231260000	264250000	259090000	106930000	104820000	NaN	218240000	138040000	118560000	215540000	170700000	4	4	4	26.8	26.8	26.8	23.563	0	16.658	5339700000	79	O75251;O75251-2	O75251;O75251-2	NADH dehydrogenase [ubiquinone] iron-sulfur protein 7, mitochondrial	NDUFS7
357390000	249750000	325010000	331740000	335220000	307050000	336320000	242060000	382390000	323380000	304120000	330520000	255490000	208380000	226010000	267450000	22	22	22	64.1	64.1	64.1	52.545	0	323.31	43733000000	742	O75306;O75306-2	O75306;O75306-2	NADH dehydrogenase [ubiquinone] iron-sulfur protein 2, mitochondrial	NDUFS2
74003000	87585000	75246000	78715000	85033000	86306000	97549000	73913000	63518000	75199000	78144000	69889000	82590000	74105000	82870000	64617000	9	9	9	20.5	20.5	20.5	50.925	0	127.44	1422900000	61	O75312	O75312	Zinc finger protein ZPR1	ZPR1
295520000	370060000	414450000	389920000	374100000	365930000	332870000	357370000	359650000	425500000	449790000	358790000	358840000	389410000	449840000	378140000	10	9	9	53.5	50.7	50.7	33.742	0	252.21	26558000000	353	O75323;O75323-2	O75323;O75323-2	Protein NipSnap homolog 2	GBAS
89164000	73412000	54726000	83792000	74709000	63548000	54097000	48908000	53356000	64736000	62824000	66227000	81298000	53057000	56131000	72735000	26	26	26	40.3	40.3	40.3	84.099	0	323.31	4984400000	184	O75330;O75330-2;O75330-3;O75330-4	O75330;O75330-2;O75330-3;O75330-4	Hyaluronan mediated motility receptor	HMMR
NaN	478450000	485990000	NaN	471330000	387570000	142920000	507770000	285470000	399930000	444040000	408460000	503290000	393610000	589400000	427070000	5	5	5	26.7	26.7	26.7	21.868	0	6.8253	6666900000	100	O75340;O75340-2	O75340;O75340-2	Programmed cell death protein 6	PDCD6
359950000	295920000	379360000	408130000	483190000	393760000	286650000	239530000	384220000	378110000	345550000	344170000	515790000	386860000	362870000	354150000	5	5	5	34.3	34.3	34.3	12.855	0	99.917	20203000000	174	O75347;O75347-2	O75347;O75347-2	Tubulin-specific chaperone A	TBCA
189110000	200970000	201670000	238130000	234800000	231700000	210200000	235130000	138390000	167330000	205150000	198060000	291220000	266800000	299480000	381230000	4	4	4	39	39	39	13.757	0	105.76	6974800000	121	O75348	O75348	V-type proton ATPase subunit G 1	ATP6V1G1
708440000	1032200000	1254800000	602680000	1154800000	1269100000	1236400000	1153700000	1136100000	1100600000	979150000	1138400000	963150000	1224900000	1220400000	1132600000	17	17	13	46.4	46.4	40.1	49.301	0	97.514	34838000000	253	O75351	O75351	Vacuolar protein sorting-associated protein 4B	VPS4B
1223000000	1328800000	1250300000	1065300000	1497700000	1634200000	1371200000	1408400000	853560000	922280000	1568200000	1215000000	1287600000	1185100000	1355000000	979780000	3	3	3	10.1	10.1	10.1	26.638	0	13.006	67871000000	113	O75352;O75352-2	O75352;O75352-2	Mannose-P-dolichol utilization defect 1 protein	MPDU1
NaN	NaN	NaN	NaN	NaN	NaN	NaN	NaN	NaN	NaN	NaN	NaN	NaN	NaN	NaN	NaN	4	4	4	12.8	12.8	12.8	53.245	0	13.25	1669700000	41	O75354;O75354-2;O75354-3	O75354;O75354-2;O75354-3	Ectonucleoside triphosphate diphosphohydrolase 6	ENTPD6
NaN	195680000	187890000	151770000	NaN	158860000	NaN	140980000	NaN	121170000	166930000	NaN	NaN	NaN	168510000	NaN	7	7	7	10.5	10.5	10.5	115.27	0	14.752	1089200000	26	O75362	O75362	Zinc finger protein 217	ZNF217
1166700000	1112400000	1067600000	1007500000	1144600000	1048800000	915800000	1072200000	1076400000	959800000	1208700000	1159000000	1392100000	1216700000	1246500000	1250900000	16	16	14	53.8	53.8	46.8	39.617	0	323.31	233470000000	1478	O75367;O75367-2;O75367-3	O75367;O75367-2;O75367-3	Core histone macro-H2A.1	H2AFY
2801900000	2285000000	2576400000	1946600000	1544600000	1563800000	1708700000	991680000	3876900000	4684700000	3602600000	3486200000	4853500000	4668800000	3192200000	4795100000	11	11	11	85.1	85.1	85.1	12.774	0	323.31	49272000000	247	O75368	O75368	SH3 domain-binding glutamic acid-rich-like protein	SH3BGRL
1947900000	1892700000	1836300000	1867300000	1778600000	1649000000	1699900000	1596100000	2175400000	2009900000	1823500000	1947400000	2312100000	2128600000	2059900000	2091900000	95	90	1	53	51.3	0.3	281.63	0	323.31	114010000000	1847	O75369-8	O75369-8	Filamin-B	FLNB
257540000	172340000	234900000	170080000	255380000	268020000	240930000	148430000	177140000	257000000	155000000	277360000	221450000	176220000	210510000	168340000	18	18	17	12.2	12.2	11.8	270.21	0	96.42	4305800000	103	O75376;O75376-2;O75376-3	O75376;O75376-2	Nuclear receptor corepressor 1	NCOR1
66802000	42430000	62480000	57184000	64326000	66176000	71508000	64854000	68945000	56059000	65035000	51190000	83879000	60103000	70176000	63327000	7	7	7	31.3	31.3	31.3	41.236	0	84.284	5459300000	196	O75381;O75381-2	O75381;O75381-2	Peroxisomal membrane protein PEX14	PEX14
12661000000	12763000000	12038000000	12866000000	14078000000	13058000000	11842000000	12377000000	13896000000	12452000000	12333000000	12235000000	10971000000	11198000000	13116000000	12410000000	18	18	18	51.9	51.9	51.9	51.712	0	323.31	549180000000	1317	O75390	O75390	Citrate synthase, mitochondrial	CS
112610000	302120000	328240000	423310000	460850000	392230000	385070000	277060000	338090000	405000000	278360000	240490000	345860000	400580000	354180000	249520000	6	6	6	36.1	36.1	36.1	26.034	0	156.65	4045500000	46	O75391	O75391	Sperm-associated antigen 7	SPAG7
NaN	NaN	NaN	NaN	NaN	NaN	91700000	81540000	NaN	62697000	NaN	NaN	NaN	43154000	NaN	NaN	2	2	2	38.5	38.5	38.5	7.6191	0	7.7621	1741100000	70	O75394	O75394	39S ribosomal protein L33, mitochondrial	MRPL33
186340000	178450000	203990000	204490000	278540000	217010000	321950000	280550000	240950000	265830000	312560000	290740000	283730000	276040000	329230000	268970000	11	11	11	44.2	44.2	44.2	24.593	0	313.22	32954000000	597	O75396	O75396	Vesicle-trafficking protein SEC22b	SEC22B
1988200000	2251400000	1925100000	1749900000	2301800000	2031900000	1742600000	2036900000	1610600000	1652400000	1888800000	1878200000	1915800000	1996900000	1892900000	1743700000	22	22	22	31.9	31.9	31.9	108.8	0	323.31	74402000000	497	O75400;O75400-3;O75400-2	O75400;O75400-3;O75400-2	Pre-mRNA-processing factor 40 homolog A	PRPF40A
16945000	NaN	28695000	NaN	35604000	28043000	26744000	23214000	25069000	10067000	NaN	35459000	22581000	NaN	35649000	38002000	14	14	14	27.6	27.6	27.6	87.793	0	316.73	770820000	67	O75410;O75410-9;O75410-2;O75410-7;O75410-3;O75410-10;O75410-6;O75410-5;O75410-4;O75410-8	O75410;O75410-9;O75410-2;O75410-7;O75410-3	Transforming acidic coiled-coil-containing protein 1	TACC1
172520000	229510000	181220000	208190000	173350000	150080000	155260000	182930000	145530000	125360000	171670000	158910000	138050000	114610000	133680000	133710000	8	8	8	17.9	17.9	17.9	68.767	0	46.258	3505000000	75	O75419-3;O75419;O75419-2	O75419-3;O75419;O75419-2	Cell division control protein 45 homolog	CDC45
3402500000	2208600000	2672100000	2375100000	2817800000	2768800000	2501800000	3277800000	2623400000	2979400000	2882500000	2746000000	2903100000	2828500000	2495700000	2671200000	11	11	11	79.1	79.1	79.1	29.763	0	323.31	111260000000	341	O75431;O75431-2	O75431;O75431-2	Metaxin-2	MTX2
239130000	271270000	270670000	302940000	183710000	174950000	221180000	163600000	293920000	335410000	286180000	260710000	267470000	274870000	279440000	267500000	13	13	12	49.5	49.5	47.4	38.169	0	158.1	12160000000	335	O75436;O75436-2	O75436;O75436-2	Vacuolar protein sorting-associated protein 26A	VPS26A
NaN	47750000	67354000	39389000	148290000	53712000	47584000	60184000	NaN	46035000	47769000	64568000	60413000	59785000	NaN	52175000	4	4	2	36.2	36.2	15.5	6.9611	0	16.868	5163500000	109	O75438	O75438	NADH dehydrogenase [ubiquinone] 1 beta subcomplex subunit 1	NDUFB1
351580000	321140000	286680000	337410000	375820000	360220000	325150000	302060000	354150000	345530000	359930000	350750000	398930000	311540000	337160000	434120000	16	16	16	45.4	45.4	45.4	54.366	0	323.31	20155000000	406	O75439	O75439	Mitochondrial-processing peptidase subunit beta	PMPCB
NaN	109020000	91536000	89515000	101120000	102640000	83546000	68909000	98710000	84512000	90943000	73504000	101080000	66705000	NaN	85149000	4	4	4	28.6	28.6	28.6	23.306	0	4.0726	802480000	39	O75446	O75446	Histone deacetylase complex subunit SAP30	SAP30
NaN	171830000	209850000	224390000	209710000	145510000	242270000	180460000	164170000	199890000	162360000	121380000	147730000	266720000	202750000	116770000	11	11	11	15.9	15.9	15.9	110.3	0	31.219	4541600000	71	O75448;O75448-2	O75448;O75448-2	Mediator of RNA polymerase II transcription subunit 24	MED24
187830000	169400000	148230000	204510000	251740000	260940000	232680000	212770000	194900000	219930000	185440000	208290000	200040000	184820000	161490000	231870000	12	12	9	31.4	31.4	24.8	55.964	0	55.198	5589500000	81	O75449;O75449-2	O75449	Katanin p60 ATPase-containing subunit A1	KATNA1
NaN	NaN	NaN	NaN	NaN	NaN	NaN	NaN	NaN	NaN	NaN	NaN	NaN	NaN	NaN	NaN	3	3	3	11.4	11.4	11.4	46.301	0	3.4349	3965400000	17	O75462	O75462	Cytokine receptor-like factor 1	CRLF1
6759000000	6259700000	6546200000	6825100000	9098900000	7394700000	6994200000	5716000000	7322100000	6744500000	7485800000	7254600000	9715800000	7982900000	7808900000	8623100000	17	17	3	34.9	34.9	6.6	60.103	0	323.31	302420000000	685	O75475;O75475-2	O75475;O75475-2	PC4 and SFRS1-interacting protein	PSIP1
597690000	457710000	509340000	435580000	706740000	617240000	597570000	621670000	678440000	610460000	61981000	557560000	617740000	585930000	624750000	563620000	12	10	10	51.1	47.7	47.7	39.171	0	65.488	32847000000	187	O75477	O75477	Erlin-1	ERLIN1
167810000	189630000	166290000	NaN	NaN	NaN	172510000	NaN	NaN	NaN	NaN	NaN	NaN	103710000	160160000	159910000	2	2	2	7.6	7.6	7.6	35.792	0	11.168	2294500000	24	O75486;O75486-4	O75486;O75486-4	Transcription initiation protein SPT3 homolog	SUPT3H
521580000	545970000	515840000	524640000	388720000	377120000	321920000	371590000	846680000	777440000	684360000	645220000	897300000	859220000	794420000	939950000	20	20	19	55.2	55.2	52.2	62.411	0	323.31	59320000000	1130	O75487;O75487-2	O75487;O75487-2	Glypican-4;Secreted glypican-4	GPC4
831670000	906060000	982950000	964900000	912610000	847470000	929460000	987120000	859120000	831660000	869070000	735120000	781300000	681780000	699850000	749490000	11	11	11	50.4	50.4	50.4	30.241	0	165.94	83310000000	490	O75489;O75489-2	O75489	NADH dehydrogenase [ubiquinone] iron-sulfur protein 3, mitochondrial	NDUFS3
1741400000	1758600000	1804100000	1620700000	1593800000	1483400000	1705100000	1239900000	1333300000	770370000	1079200000	1504200000	1684500000	1230500000	1243200000	1112900000	8	8	5	24	24	19.5	31.3	0	205.58	97430000000	428	O75494;O75494-3;O75494-4;O75494-5;O75494-6;O75494-2	O75494;O75494-3;O75494-4;O75494-5;O75494-6;O75494-2	Serine/arginine-rich splicing factor 10	SRSF10
24658000	29814000	47414000	40578000	30352000	33473000	34139000	38591000	26698000	38212000	17749000	41374000	59899000	26007000	32174000	39091000	5	5	5	37.8	37.8	37.8	23.565	0	20.588	721820000	41	O75496	O75496	Geminin	GMNN
1402400000	884410000	1081400000	1322000000	756940000	815700000	630420000	347230000	1463800000	1448600000	921470000	1064300000	1838500000	1524900000	1383600000	1087600000	4	4	4	72.4	72.4	72.4	8.5435	0	323.31	15361000000	102	O75506	O75506	Heat shock factor-binding protein 1	HSBP1
816850000	812110000	823100000	610630000	974530000	828870000	893390000	953560000	984320000	861610000	919930000	1017800000	950130000	854720000	942580000	914370000	11	11	11	44.7	44.7	44.7	43.585	0	146.06	24217000000	226	O75521;O75521-2	O75521;O75521-2	Enoyl-CoA delta isomerase 2, mitochondrial	ECI2
NaN	NaN	49743000	NaN	NaN	143270000	59981000	50275000	96288000	69288000	76419000	65564000	NaN	NaN	56423000	65251000	4	3	3	15.3	12.7	12.7	38.799	0	9.4355	2509200000	44	O75525;O75525-2	O75525;O75525-2	KH domain-containing, RNA-binding, signal transduction-associated protein 3	KHDRBS3
NaN	NaN	19979000	22108000	NaN	17256000	NaN	NaN	NaN	NaN	NaN	21051000	NaN	16894000	NaN	NaN	3	3	3	5.8	5.8	5.8	66.155	0	7.5016	381330000	33	O75529;O75529-2	O75529;O75529-2	TAF5-like RNA polymerase II p300/CBP-associated factor-associated factor 65 kDa subunit 5L	TAF5L
88287000	87600000	100210000	75163000	73379000	94625000	83260000	79011000	60088000	85673000	77470000	85145000	81186000	85102000	76632000	85266000	11	11	11	27.9	27.9	27.9	50.197	0	28.973	4048500000	124	O75530;O75530-2;O75530-3	O75530;O75530-2;O75530-3	Polycomb protein EED	EED
5230500000	4212900000	3807000000	4032300000	4045400000	3947400000	4540000000	4695300000	2128700000	3186700000	4516300000	5774100000	5281200000	4479200000	4616700000	3915100000	3	3	3	42.7	42.7	42.7	10.058	0	122.14	274510000000	310	O75531	O75531	Barrier-to-autointegration factor;Barrier-to-autointegration factor, N-terminally processed	BANF1
8490700000	7852200000	7490800000	7203000000	8807400000	7953000000	7218600000	7563300000	7077200000	7479700000	7651200000	7416000000	7098400000	6830300000	7353700000	6811500000	55	55	55	59.6	59.6	59.6	145.83	0	323.31	482850000000	2598	O75533;O75533-2	O75533	Splicing factor 3B subunit 1	SF3B1
950760000	856520000	794600000	859750000	929370000	822560000	845530000	811460000	957140000	765160000	719890000	718920000	865240000	732010000	628460000	674630000	31	31	31	46.6	46.6	46.6	88.884	0	323.31	74375000000	1258	O75534;O75534-2;O75534-3;O75534-4	O75534;O75534-2;O75534-3;O75534-4	Cold shock domain-containing protein E1	CSDE1
1535000000	1452500000	1525100000	1309300000	2023400000	1863800000	1644000000	1764800000	1714300000	1596200000	1600100000	1837300000	2008300000	2093400000	2086300000	1928700000	10	10	10	44.7	44.7	44.7	34.404	0	116.58	74192000000	304	O75569;O75569-3;O75569-2	O75569;O75569-3;O75569-2	Interferon-inducible double-stranded RNA-dependent protein kinase activator A	PRKRA
NaN	39793000	NaN	NaN	NaN	36245000	NaN	NaN	NaN	NaN	59058000	89352000	NaN	NaN	52635000	NaN	10	10	10	9.1	9.1	9.1	180.43	0	66.518	1406300000	63	O75581	O75581	Low-density lipoprotein receptor-related protein 6	LRP6
80687000	NaN	74551000	73039000	97476000	82254000	62568000	72016000	75269000	76978000	81950000	65239000	96733000	82304000	79136000	NaN	5	5	5	32.9	32.9	32.9	28.424	0	12.346	1785800000	48	O75586;O75586-2;O75586-3	O75586;O75586-2;O75586-3	Mediator of RNA polymerase II transcription subunit 6	MED6
82747000	77519000	102480000	76397000	159890000	135080000	109580000	146300000	96514000	80821000	100200000	72567000	96290000	67768000	56166000	62847000	44	44	44	14.5	14.5	14.5	513.63	0	182.6	8634700000	277	O75592;O75592-2	O75592;O75592-2	E3 ubiquitin-protein ligase MYCBP2	MYCBP2
3112600000	2237000000	2050500000	2446100000	4206600000	3283800000	3661700000	3224000000	2680300000	2204100000	2028300000	1926400000	1863300000	1822100000	1666600000	1757400000	6	6	6	60.1	60.1	60.1	19.343	0	294.05	83884000000	286	O75607	O75607	Nucleoplasmin-3	NPM3
2026600000	1773700000	1690500000	2343400000	2417300000	2162100000	2008700000	2227100000	2276100000	2155800000	2445300000	1870100000	1920700000	1558100000	2228700000	1969200000	8	8	8	74.3	74.3	74.3	24.669	0	323.31	55328000000	145	O75608;O75608-2	O75608;O75608-2	Acyl-protein thioesterase 1	LYPLA1
43096000	48650000	51981000	58324000	48199000	NaN	52765000	46919000	47329000	58118000	60161000	52857000	45427000	21019000	63833000	54289000	9	9	9	34.1	34.1	34.1	48.349	0	75.945	2601000000	113	O75616;O75616-2	O75616	GTPase Era, mitochondrial	ERAL1
5312500000	5085300000	4948000000	5063800000	5077000000	5302900000	4878300000	5176900000	5309000000	5309900000	5509300000	5369800000	5445500000	5113800000	5298600000	5033000000	116	116	116	64.7	64.7	64.7	244.5	0	323.31	985010000000	5471	O75643;O75643-2	O75643	U5 small nuclear ribonucleoprotein 200 kDa helicase	SNRNP200
NaN	108030000	88267000	92474000	NaN	95380000	115900000	96274000	NaN	62298000	102340000	128550000	115710000	121420000	131100000	125790000	8	8	8	20.9	20.9	20.9	47.744	0	11.485	2005100000	45	O75648;O75648-4;O75648-2;O75648-3;O75648-5	O75648;O75648-4;O75648-2;O75648-3	Mitochondrial tRNA-specific 2-thiouridylase 1	TRMU
1483100000	1291300000	1498100000	1708700000	956910000	1017500000	1145700000	1194200000	1405900000	1511600000	1066400000	1295100000	970060000	1244300000	1073100000	1191200000	7	7	7	43.8	43.8	43.8	31.444	0	37.47	18595000000	125	O75663;O75663-2	O75663;O75663-2	TIP41-like protein	TIPRL
NaN	NaN	NaN	NaN	NaN	NaN	NaN	NaN	NaN	NaN	NaN	NaN	NaN	NaN	NaN	NaN	6	6	6	8.3	8.3	8.3	116.67	0	25.14	1628100000	49	O75665;O75665-3;O75665-2	O75665;O75665-3;O75665-2	Oral-facial-digital syndrome 1 protein	OFD1
NaN	NaN	NaN	NaN	NaN	NaN	NaN	NaN	NaN	NaN	NaN	NaN	NaN	NaN	NaN	NaN	8	8	8	21.1	21.1	21.1	41.45	0	5.2067	2354600000	44	O75683	O75683	Surfeit locus protein 6	SURF6
NaN	NaN	478520000	NaN	NaN	900660000	NaN	694660000	720670000	1045400000	758990000	1153300000	960210000	1134600000	1160400000	1141600000	9	7	7	27.1	22.5	22.5	52.642	0	61.773	10628000000	37	O75688;O75688-2;O75688-4;O75688-5;O75688-3	O75688;O75688-2;O75688-4;O75688-5	Protein phosphatase 1B	PPM1B
692390000	657130000	686730000	637970000	719070000	617630000	579310000	689080000	525100000	483600000	610310000	560450000	569440000	566590000	550350000	540100000	87	87	87	40.7	40.7	40.7	318.38	0	323.31	162420000000	1593	O75691	O75691	Small subunit processome component 20 homolog	UTP20
1539800000	1708000000	1600200000	1821200000	1470000000	1645100000	1627900000	1478400000	1161200000	1440900000	1533100000	1454700000	1214900000	1364900000	1325600000	1238400000	47	47	47	50.7	50.7	50.7	155.2	0	323.31	164430000000	1818	O75694;O75694-2	O75694;O75694-2	Nuclear pore complex protein Nup155	NUP155
NaN	NaN	37409000	48730000	62058000	36808000	110750000	107050000	75117000	74874000	89563000	96761000	61560000	92054000	61507000	107540000	5	5	5	12	12	12	39.641	0	15.893	4195100000	92	O75695	O75695	Protein XRP2	RP2
820270000	655330000	921260000	1028100000	848370000	760170000	699230000	822330000	758680000	809820000	745250000	662980000	604080000	732210000	576860000	582410000	36	36	36	44.8	44.8	44.8	125.97	0	323.31	26082000000	464	O75717;O75717-2	O75717;O75717-2	WD repeat and HMG-box DNA-binding protein 1	WDHD1
99017000	112080000	122040000	134440000	90642000	112840000	86105000	120340000	116370000	114690000	107600000	87631000	131300000	128060000	162100000	117850000	10	10	10	30.7	30.7	30.7	46.561	0	27.819	4692800000	148	O75718	O75718	Cartilage-associated protein	CRTAP
414430000	350880000	370380000	325280000	377500000	386110000	374700000	387980000	412740000	367710000	347490000	343250000	381280000	310190000	354810000	371550000	28	23	23	59.7	52.1	52.1	74.761	0	323.31	57395000000	494	O75746;O75746-2	O75746;O75746-2	Calcium-binding mitochondrial carrier protein Aralar1	SLC25A12
NaN	NaN	NaN	NaN	NaN	NaN	NaN	NaN	NaN	37015000	NaN	34941000	NaN	35101000	NaN	21761000	6	6	6	25.6	25.6	25.6	42.075	0	74.49	876310000	72	O75781;O75781-2	O75781;O75781-2	Paralemmin-1	PALM
657060000	758550000	807990000	644570000	560220000	482240000	489090000	565970000	613040000	561400000	716350000	813990000	660200000	542260000	645170000	680930000	12	12	12	44.3	44.3	44.3	39.008	0	249.27	37955000000	306	O75787;O75787-2	O75787;O75787-2	Renin receptor	ATP6AP2
70006000	77499000	77106000	55227000	107670000	74369000	78246000	98330000	64948000	80563000	73328000	56814000	85336000	68472000	68532000	69651000	13	13	13	52.8	52.8	52.8	33.395	0	60.707	2474400000	116	O75792	O75792	Ribonuclease H2 subunit A	RNASEH2A
1091300000	1205900000	1153500000	1276600000	767390000	963570000	874760000	899930000	808500000	918130000	994340000	972350000	804360000	820940000	856390000	807370000	11	11	11	39.3	39.3	39.3	39.134	0	45.016	16172000000	237	O75794	O75794	Cell division cycle protein 123 homolog	CDC123
444750000	589190000	436390000	454950000	427950000	529600000	416580000	372160000	565940000	480080000	362530000	440470000	443290000	429890000	415100000	432660000	9	9	9	41.3	41.3	41.3	41.833	0	66.79	12231000000	80	O75818;O75818-2	O75818;O75818-2	Ribonuclease P protein subunit p40	RPP40
1706700000	1303500000	1238900000	1343300000	1404500000	1235300000	1287700000	1240800000	1214800000	1363700000	1368000000	1332200000	1321800000	1418000000	1216400000	1268000000	14	14	14	48.8	48.8	48.8	35.611	0	323.31	89149000000	586	O75821	O75821	Eukaryotic translation initiation factor 3 subunit G	EIF3G
464150000	393120000	466800000	478920000	425690000	463780000	423420000	431070000	487270000	474270000	480790000	434960000	430800000	401830000	402940000	454670000	12	12	12	60.1	60.1	60.1	29.062	0	323.31	26807000000	391	O75822;O75822-3;O75822-2	O75822;O75822-3;O75822-2	Eukaryotic translation initiation factor 3 subunit J	EIF3J
211120000	122350000	171410000	268380000	461790000	306050000	140140000	269160000	164900000	259070000	188420000	NaN	267270000	286270000	169910000	370220000	9	7	7	41.9	31.4	31.4	30.85	0	10.813	3177000000	50	O75828	O75828	Carbonyl reductase [NADPH] 3	CBR3
76750000	78050000	81118000	74510000	53076000	51018000	45959000	39386000	133550000	118030000	110770000	103250000	122760000	113520000	101840000	123310000	9	9	9	40.7	40.7	40.7	24.428	0	61.385	2559700000	119	O75832;O75832-2	O75832	26S proteasome non-ATPase regulatory subunit 10	PSMD10
50127000	40199000	38518000	45389000	27372000	NaN	32989000	32416000	33168000	35721000	45108000	49345000	40176000	44105000	53142000	40677000	10	10	10	17.6	17.6	17.6	87.116	0	13.308	1060000000	44	O75843	O75843	AP-1 complex subunit gamma-like 2	AP1G2
1060000000	1616100000	1512100000	1520700000	1265600000	1336200000	1454400000	1412900000	1454600000	1710000000	1240600000	1439300000	1098700000	1290400000	1372100000	1595900000	14	14	14	34.7	34.7	34.7	54.812	0	323.31	142540000000	832	O75844	O75844	CAAX prenyl protease 1 homolog	ZMPSTE24
5841300000	4791500000	5673500000	5711200000	5775200000	3978000000	4936700000	4472000000	4161300000	4436900000	4633300000	6092500000	3591600000	3881200000	3796300000	3970200000	18	17	17	51.2	49	49	46.659	0	137.24	91952000000	672	O75874	O75874	Isocitrate dehydrogenase [NADP] cytoplasmic	IDH1
NaN	NaN	NaN	108180000	NaN	NaN	104800000	NaN	46160000	NaN	NaN	NaN	NaN	NaN	53458000	NaN	5	5	5	14.5	14.5	14.5	61.863	0	48.982	1984700000	27	O75879	O75879	Glutamyl-tRNA(Gln) amidotransferase subunit B, mitochondrial	GATB
96525000	128690000	139890000	160740000	127740000	174380000	143290000	158700000	187370000	116600000	128060000	160680000	97667000	103460000	145910000	182370000	7	7	7	36.2	36.2	36.2	33.814	0	45.032	8292300000	187	O75880	O75880	Protein SCO1 homolog, mitochondrial	SCO1
NaN	NaN	14816000	16042000	NaN	18426000	NaN	NaN	NaN	NaN	NaN	16780000	19902000	23518000	NaN	NaN	5	5	5	4.3	4.3	4.3	158.54	0	19.673	579640000	34	O75882;O75882-3;O75882-2	O75882;O75882-3;O75882-2	Attractin	ATRN
40803000	27522000	39908000	44444000	37052000	47851000	45811000	47302000	48368000	47519000	52661000	48799000	28277000	36499000	46052000	34533000	3	3	3	22	22	22	21	0	3.8991	586720000	32	O75884;O75884-2	O75884;O75884-2	Putative hydrolase RBBP9	RBBP9
38152000	NaN	NaN	40937000	62288000	47081000	48156000	46398000	29000000	NaN	32937000	44378000	37288000	NaN	NaN	34506000	3	3	3	53.6	53.6	53.6	12.074	0	4.0699	832450000	50	O75896	O75896	Tumor suppressor candidate 2	TUSC2
NaN	NaN	NaN	NaN	NaN	NaN	NaN	NaN	NaN	NaN	NaN	NaN	NaN	NaN	NaN	NaN	5	5	5	18.4	18.4	18.4	55.278	0	15.901	198210000	38	O75907	O75907	Diacylglycerol O-acyltransferase 1	DGAT1
504740000	330070000	450060000	386980000	364470000	342030000	422330000	431280000	378910000	343500000	426710000	311360000	402510000	408150000	321380000	294430000	11	11	11	26.2	26.2	26.2	64.239	0	28.588	6836600000	83	O75909;O75909-4;O75909-1;O75909-2	O75909;O75909-4;O75909-1;O75909-2	Cyclin-K	CCNK
126570000	NaN	NaN	NaN	NaN	NaN	NaN	NaN	130950000	NaN	NaN	NaN	NaN	NaN	137640000	143070000	5	5	5	23.2	23.2	23.2	33.548	0	7.9872	4374400000	78	O75911	O75911	Short-chain dehydrogenase/reductase 3	DHRS3
52129000	53684000	82543000	62978000	49581000	49246000	69600000	61587000	60017000	50752000	79452000	57440000	41107000	54141000	59103000	65108000	4	4	4	21.3	21.3	21.3	21.614	0	323.31	3618100000	146	O75915	O75915	PRA1 family protein 3	ARL6IP5
1160100000	769830000	788250000	661470000	1100000000	820040000	852490000	813030000	959760000	926730000	918750000	785100000	823020000	799140000	619550000	723010000	9	9	8	20.3	20.3	18	71.835	0	51.094	16966000000	108	O75925;O75925-2;O75925-3	O75925;O75925-2;O75925-3	E3 SUMO-protein ligase PIAS1	PIAS1
216430000	NaN	323210000	425920000	164990000	284040000	319300000	258210000	402260000	449010000	NaN	440880000	274760000	415720000	343360000	344160000	6	5	5	14.3	11.9	11.9	68.24	0	21.655	7144600000	71	O75928;O75928-3;O75928-2;Q9Y6X2	O75928;O75928-3;O75928-2	E3 SUMO-protein ligase PIAS2	PIAS2
71239000	75929000	72180000	79843000	67085000	83139000	68644000	70378000	62923000	74005000	74801000	75382000	65303000	81049000	75430000	78382000	10	10	10	59.1	59.1	59.1	26.131	0	208.22	6777400000	306	O75934	O75934	Pre-mRNA-splicing factor SPF27	BCAS2
79911000	45062000	NaN	NaN	76973000	69102000	75161000	NaN	81110000	53125000	NaN	47491000	75256000	81548000	63093000	61877000	4	4	4	33.9	33.9	33.9	21.119	0	82.758	1453100000	33	O75935;O75935-3;O75935-2	O75935;O75935-3;O75935-2	Dynactin subunit 3	DCTN3
281260000	160090000	153490000	191370000	308220000	192720000	191670000	156470000	258610000	205540000	249970000	191800000	246740000	165660000	218800000	144780000	8	8	8	31.6	31.6	31.6	29.841	0	187.74	7636700000	93	O75937	O75937	DnaJ homolog subfamily C member 8	DNAJC8
84263000	52191000	54721000	48444000	80792000	50339000	84680000	49013000	45371000	53145000	56005000	66598000	59657000	73820000	59970000	61348000	6	6	6	38.7	38.7	38.7	26.711	0	259.58	3455400000	200	O75940	O75940	Survival of motor neuron-related-splicing factor 30	SMNDC1
1277300000	1082200000	1233300000	1287100000	1108900000	805340000	1171700000	1133800000	1437800000	1352000000	1056000000	1349200000	1359700000	1296400000	1176700000	1157600000	11	11	11	74.5	74.5	74.5	18.491	0	323.31	145730000000	758	O75947;O75947-2	O75947;O75947-2	ATP synthase subunit d, mitochondrial	ATP5H
469830000	603280000	514940000	604400000	504880000	604620000	562340000	613650000	696530000	773690000	709600000	789170000	689530000	662530000	729240000	805290000	23	23	23	69.1	69.1	69.1	47.355	0	323.31	50845000000	807	O75955;O75955-2	O75955;O75955-2	Flotillin-1	FLOT1
88249000	88009000	79776000	68652000	113770000	95208000	95583000	79425000	90866000	97969000	100590000	84974000	61828000	70974000	83013000	105180000	12	12	12	6.8	6.8	6.8	346.9	0	18.042	2453600000	67	O75962;O75962-2;O75962-5;O75962-4;O75962-3	O75962;O75962-2;O75962-5;O75962-4	Triple functional domain protein	TRIO
286290000	521290000	456930000	599410000	328090000	448850000	465720000	366610000	455770000	592330000	457100000	494850000	375390000	429890000	499240000	547020000	8	8	8	55.3	55.3	55.3	11.428	0	51.189	49994000000	359	O75964	O75964	ATP synthase subunit g, mitochondrial	ATP5L
NaN	NaN	104540000	130810000	155850000	129390000	118480000	127160000	158000000	140820000	153230000	183930000	NaN	NaN	NaN	NaN	10	10	9	9.7	9.7	9.3	221.62	0	23.308	3143100000	42	O75970;O75970-5;O75970-3;O75970-2	O75970;O75970-5;O75970-3;O75970-2	Multiple PDZ domain protein	MPDZ
100700000	123320000	110100000	118170000	203560000	195890000	178230000	157600000	159280000	161840000	144780000	166970000	179120000	170070000	143760000	158270000	34	34	34	34.5	34.5	34.5	152.93	0	323.31	28444000000	623	O75976;O75976-2	O75976;O75976-2	Carboxypeptidase D	CPD
3105700000	4006800000	3120500000	3722000000	3226800000	3626200000	3606800000	3316400000	3490000000	4241500000	3608700000	2839500000	2612600000	3168100000	3393000000	3214200000	16	16	16	58.8	58.8	58.8	37.432	0	198.18	77780000000	447	O76003	O76003	Glutaredoxin-3	GLRX3
7070400000	6389900000	5550800000	6992800000	7442500000	6225000000	5610400000	6721900000	6624200000	5125700000	5366500000	5231700000	6355600000	6210800000	5552900000	6067800000	16	16	16	31.4	31.4	31.4	54.972	0	323.31	849990000000	1138	O76021;O76021-2	O76021	Ribosomal L1 domain-containing protein 1	RSL1D1
6126700	NaN	NaN	NaN	NaN	NaN	NaN	NaN	NaN	NaN	NaN	NaN	NaN	NaN	NaN	NaN	8	8	8	12	12	12	100.29	0	25.712	390170000	40	O76024	O76024	Wolframin	WFS1
375950000	351010000	349140000	387590000	420810000	366330000	361970000	351580000	379650000	371410000	340090000	340740000	387290000	338600000	348040000	301080000	25	25	25	49.4	49.4	49.4	69.223	0	323.31	35835000000	822	O76031	O76031	ATP-dependent Clp protease ATP-binding subunit clpX-like, mitochondrial	CLPX
NaN	NaN	NaN	NaN	NaN	NaN	NaN	NaN	NaN	NaN	NaN	NaN	NaN	NaN	NaN	NaN	2	2	2	5.5	5.5	5.5	46.405	0.00055975	2.7429	368650000	21	O76062;O76062-2	O76062;O76062-2	Delta(14)-sterol reductase	TM7SF2
240370000	249250000	236660000	237350000	245600000	270460000	284250000	234810000	224970000	231070000	233430000	217300000	235700000	228340000	187650000	276230000	11	11	11	55.2	55.2	55.2	37.84	0	158.84	4917000000	169	O76071	O76071	Probable cytosolic iron-sulfur protein assembly protein CIAO1	CIAO1
306580000	310810000	301360000	277020000	230840000	NaN	236040000	235010000	240160000	236490000	346760000	304550000	250850000	225140000	271380000	NaN	3	3	3	19.2	19.2	19.2	39.109	0	53.451	4790500000	23	O76075;O76075-2	O76075;O76075-2	DNA fragmentation factor subunit beta	DFFB
2291400000	1851400000	2053900000	2152500000	2356000000	2391800000	2362400000	2297800000	2289200000	2307500000	2218000000	2304000000	2287200000	2237300000	2164300000	2186100000	23	23	23	44.4	44.4	44.4	74.605	0	323.31	96082000000	638	O76094;O76094-2	O76094;O76094-2	Signal recognition particle subunit SRP72	SRP72
178020000	185830000	173190000	210230000	296660000	274420000	305250000	281350000	393160000	337540000	404780000	315200000	586560000	628370000	664990000	648990000	12	12	11	56.8	56.8	54	31.121	0	323.31	15276000000	335	O94760;O94760-2	O94760;O94760-2	N(G),N(G)-dimethylarginine dimethylaminohydrolase 1	DDAH1
NaN	NaN	203250000	231610000	258130000	NaN	242670000	269360000	NaN	150760000	NaN	235690000	229610000	185610000	196060000	200640000	6	6	6	7.9	7.9	7.9	133.07	0	34.41	8581500000	60	O94761	O94761	ATP-dependent DNA helicase Q4	RECQL4
158060000	NaN	200120000	184260000	183020000	168270000	180500000	293030000	122780000	130720000	108660000	255170000	NaN	NaN	101930000	20669000	7	7	7	23	23	23	59.832	0	15.709	1985800000	32	O94763;O94763-2;O94763-3;O94763-4	O94763;O94763-2;O94763-3;O94763-4	Unconventional prefoldin RPB5 interactor 1	URI1
507330000	381480000	333420000	313700000	449570000	317230000	372310000	449260000	478350000	275040000	453400000	486170000	669360000	593320000	627440000	459460000	10	10	9	51	51	49	37.121	0	138.18	27133000000	208	O94766;O94766-2	O94766;O94766-2	Galactosylgalactosylxylosylprotein 3-beta-glucuronosyltransferase 3	B3GAT3
965470000	819170000	778030000	714030000	926870000	757870000	681400000	768790000	858710000	843710000	760570000	761610000	840630000	757900000	716360000	836640000	23	23	20	49.4	49.4	44.9	75.022	0	262.84	33046000000	660	O94776;O94776-2	O94776;O94776-2	Metastasis-associated protein MTA2	MTA2
NaN	51441000	85627000	64265000	88534000	70815000	79133000	NaN	79378000	69939000	50145000	65851000	NaN	59449000	57411000	77251000	9	9	9	18.2	18.2	18.2	88.206	0	40.405	1098500000	31	O94782	O94782	Ubiquitin carboxyl-terminal hydrolase 1	USP1
2029500000	1820100000	1509900000	1671000000	NaN	NaN	NaN	NaN	336820000	310080000	240540000	501260000	NaN	NaN	NaN	NaN	12	12	2	40.9	40.9	7.1	56.723	0	150.37	8790500000	70	O94788;O94788-2;O94788-4	O94788;O94788-2;O94788-4	Retinal dehydrogenase 2	ALDH1A2
NaN	NaN	80576000	86815000	46082000	58401000	72587000	57374000	NaN	78659000	86219000	87045000	NaN	81159000	82337000	103480000	5	4	4	5.7	4.8	4.8	112.13	0	5.9218	829820000	28	O94804	O94804	Serine/threonine-protein kinase 10	STK10
26210000	12207000	10043000	9808600	15670000	8202000	9600100	NaN	18250000	NaN	8022000	5854900	15182000	NaN	10730000	5646000	14	8	8	27.9	17.9	17.9	76.93	0	30.96	245440000	42	O94808	O94808	Glutamine--fructose-6-phosphate aminotransferase [isomerizing] 2	GFPT2
NaN	104570000	85533000	NaN	NaN	NaN	NaN	NaN	NaN	NaN	NaN	NaN	NaN	NaN	NaN	NaN	7	7	7	6.9	6.9	6.9	169.87	0	26.059	3275600000	32	O94813;O94813-3;O94813-2	O94813;O94813-3;O94813-2	Slit homolog 2 protein;Slit homolog 2 protein N-product;Slit homolog 2 protein C-product	SLIT2
390530000	377690000	430570000	415380000	451000000	360490000	363770000	338880000	295900000	306980000	370350000	346490000	325880000	310730000	340230000	270770000	39	39	39	28.8	28.8	28.8	200.55	0	210.76	22250000000	256	O94822;O94822-3;O94822-2	O94822;O94822-3	E3 ubiquitin-protein ligase listerin	LTN1
377760000	334060000	360160000	314710000	372900000	299810000	311790000	289810000	343840000	319660000	307870000	312520000	301910000	298320000	266730000	292510000	22	22	22	50.2	50.2	50.2	67.454	0	323.31	45319000000	693	O94826	O94826	Mitochondrial import receptor subunit TOM70	TOMM70A
NaN	NaN	95486000	95654000	NaN	79528000	94372000	90979000	NaN	107700000	NaN	90480000	75580000	102240000	91863000	78923000	6	6	6	10.7	10.7	10.7	108.19	0	15.219	1599600000	13	O94829	O94829	Importin-13	IPO13
144150000	104620000	121580000	126100000	110720000	121630000	117290000	69809000	122100000	115790000	156360000	149440000	117000000	177580000	179250000	154550000	12	12	12	24.1	24.1	24.1	81.031	0	23.189	5096100000	127	O94830;O94830-2	O94830	Phospholipase DDHD2	DDHD2
46458000	69797000	48970000	36270000	NaN	42823000	56332000	52307000	NaN	40349000	49734000	54858000	NaN	75591000	113540000	85946000	10	10	10	12.1	12.1	12.1	116.2	0	15.374	4553300000	91	O94832	O94832	Unconventional myosin-Id	MYO1D
137070000	117600000	116390000	114870000	131470000	87377000	109160000	95550000	97661000	94141000	120120000	130960000	135160000	108020000	117100000	105050000	8	8	6	19.5	19.5	14.3	66.194	0	245.74	3160200000	129	O94842;O94842-3;O94842-2;Q96NM4;Q96NM4-4;Q96NM4-2;O15405;Q96NM4-3	O94842;O94842-3;O94842-2	TOX high mobility group box family member 4	TOX4
242590000	116790000	123820000	178780000	104540000	122220000	132950000	84231000	134580000	128060000	119000000	91169000	138000000	113700000	105740000	98461000	11	10	10	16.1	14.7	14.7	113.01	0	16.523	3286100000	57	O94855;O94855-2	O94855;O94855-2	Protein transport protein Sec24D	SEC24D
464500000	368520000	418390000	398100000	629370000	516880000	535770000	558740000	478530000	432360000	471210000	457300000	452480000	449570000	438070000	474230000	33	33	33	51.9	51.9	51.9	89.594	0	323.31	44947000000	691	O94874;O94874-2;O94874-3	O94874;O94874-2;O94874-3	E3 UFM1-protein ligase 1	UFL1
42039000	67100000	64708000	58153000	NaN	64757000	44774000	65204000	NaN	NaN	74848000	48909000	NaN	35139000	69726000	68431000	9	9	9	14.5	14.5	14.5	100.05	0	311.77	3081400000	112	O94880;O94880-2	O94880;O94880-2	PHD finger protein 14	PHF14
48736000	44020000	46902000	28177000	31112000	31801000	35409000	35086000	22637000	21984000	48200000	41529000	29162000	40837000	40709000	57425000	13	13	13	17.2	17.2	17.2	119.89	0	89.739	4127300000	197	O94887;O94887-3;O94887-2	O94887;O94887-3;O94887-2	FERM, RhoGEF and pleckstrin domain-containing protein 2	FARP2
640020000	392890000	442810000	484630000	497190000	444430000	567790000	604340000	586630000	501810000	659030000	599110000	738810000	411790000	704610000	545210000	12	12	12	33.9	33.9	33.9	54.862	0	148.88	13330000000	214	O94888	O94888	UBX domain-containing protein 7	UBXN7
38756000	44817000	47141000	48814000	46541000	12677000	46458000	46198000	54258000	45323000	22112000	40206000	37920000	18170000	44540000	50383000	24	24	24	37.4	37.4	37.4	101.93	0	323.31	7099700000	222	O94901-9;O94901;O94901-8;O94901-5;O94901-6;O94901-3;O94901-2;O94901-7;O94901-4	O94901-9;O94901;O94901-8;O94901-5;O94901-6	SUN domain-containing protein 1	SUN1
141940000	153470000	163850000	175100000	288550000	246960000	172620000	202370000	212680000	207380000	168000000	147270000	241400000	211460000	189410000	230560000	9	9	9	42.9	42.9	42.9	30.344	0	65.338	4962900000	146	O94903	O94903	Proline synthase co-transcribed bacterial homolog protein	PROSC
1024200000	1117900000	1123400000	1285500000	910640000	1210600000	1309900000	1316500000	1234900000	1417300000	1253400000	1393300000	1126300000	1303000000	1474000000	1455100000	13	13	11	52.2	52.2	45.1	37.839	0	248.1	76763000000	432	O94905;O94905-2;O94905-3	O94905	Erlin-2	ERLIN2
333850000	283500000	254510000	250190000	296300000	253310000	251570000	258580000	274470000	253110000	292580000	291150000	290800000	255280000	241730000	278620000	36	36	36	44.1	44.1	44.1	106.92	0	323.31	40064000000	888	O94906;O94906-2	O94906;O94906-2	Pre-mRNA-processing factor 6	PRPF6
NaN	NaN	71627000	NaN	NaN	NaN	NaN	NaN	NaN	68318000	NaN	NaN	NaN	64028000	NaN	NaN	5	5	5	5.2	5.2	5.2	162.71	0	7.5261	2197100000	42	O94910;O94910-2	O94910;O94910-2	Latrophilin-1	LPHN1
284400000	241510000	238930000	256370000	265420000	281990000	227800000	271060000	272300000	189630000	265160000	226960000	221640000	292410000	341820000	186680000	16	16	16	16.9	16.9	16.9	173.05	0	162.86	7145900000	107	O94913	O94913	Pre-mRNA cleavage complex 2 protein Pcf11	PCF11
260430000	216400000	185820000	159710000	287470000	267280000	264500000	298030000	281760000	157840000	294840000	265070000	247350000	191860000	236660000	256530000	24	24	24	11.7	11.7	11.7	339.59	0	63.42	9204400000	152	O94915;O94915-2	O94915	Protein furry homolog-like	FRYL
NaN	NaN	NaN	55647000	92564000	78039000	76361000	66204000	77450000	NaN	62147000	NaN	NaN	NaN	NaN	NaN	3	3	3	3.6	3.6	3.6	165.76	0	9.5809	671580000	8	O94916;O94916-2;O94916-4;O94916-5	O94916;O94916-2;O94916-4;O94916-5	Nuclear factor of activated T-cells 5	NFAT5
NaN	NaN	NaN	32169000	NaN	NaN	NaN	NaN	31375000	45543000	NaN	16809000	40761000	22934000	NaN	28011000	6	6	6	18.8	18.8	18.8	55.016	0	17.063	642080000	48	O94919	O94919	Endonuclease domain-containing 1 protein	ENDOD1
NaN	NaN	NaN	NaN	NaN	NaN	NaN	NaN	NaN	NaN	NaN	NaN	NaN	NaN	NaN	NaN	5	5	5	13.3	13.3	13.3	70.1	0	5.3928	502660000	35	O94923	O94923	D-glucuronyl C5-epimerase	GLCE
961820000	944910000	870800000	909000000	928540000	882520000	858260000	808520000	956940000	856810000	859010000	802690000	996110000	982890000	962640000	839880000	19	19	18	49.5	49.5	45	65.459	0	272.63	46199000000	458	O94925-3;O94925;O94925-2	O94925-3;O94925	Glutaminase kidney isoform, mitochondrial	GLS
117670000	251490000	171340000	191470000	180400000	191680000	206280000	199230000	183830000	196960000	213160000	210100000	171510000	164310000	197210000	186800000	16	16	16	36.2	36.2	36.2	71.682	0	68.047	7110500000	128	O94927;O94927-2	O94927	HAUS augmin-like complex subunit 5	HAUS5
NaN	241470000	233220000	372720000	NaN	330290000	292000000	329250000	231380000	243360000	294310000	192300000	219250000	287760000	264650000	210850000	6	6	6	17.7	17.7	17.7	72.269	0	39.396	6335500000	37	O94952;O94952-1	O94952;O94952-1	F-box only protein 21	FBXO21
109760000	114140000	106250000	106600000	62282000	98946000	147310000	131210000	92317000	164130000	142730000	149680000	120040000	77575000	108280000	92541000	9	9	9	14.5	14.5	14.5	121.9	0	29.89	3009700000	63	O94953;O94953-2	O94953	Lysine-specific demethylase 4B	KDM4B
55061000	71412000	NaN	82140000	108390000	98028000	89244000	94573000	89906000	138390000	84807000	100590000	126750000	108090000	100110000	99527000	18	18	17	15.6	15.6	15	159.76	0	36.597	4292900000	142	O94964;O94964-2;O94964-4;O94964-3;Q5TF21;Q9Y4B5-2;Q9Y4B5-3	O94964;O94964-2;O94964-4	Protein SOGA1;N-terminal form;C-terminal 80 kDa form	SOGA1
520600000	416390000	412060000	351550000	572630000	400170000	466720000	461640000	316230000	407750000	379390000	357280000	261130000	360220000	422120000	292360000	22	22	1	28.4	28.4	1.6	156.03	0	155.38	15149000000	208	O94966-5;O94966;O94966-2	O94966-5;O94966	Ubiquitin carboxyl-terminal hydrolase 19	USP19
NaN	48138000	53859000	50225000	NaN	56703000	41542000	45062000	NaN	NaN	46040000	53907000	NaN	60429000	59594000	NaN	7	7	7	10.3	10.3	10.3	101.95	0	3.6101	1003600000	24	O94967;O94967-2;O94967-3;O94967-4	O94967;O94967-2;O94967-3;O94967-4	WD repeat-containing protein 47	WDR47
1569900000	1507700000	1402600000	1578500000	1605700000	1703300000	1706700000	1620900000	1905100000	1736500000	1979600000	1892300000	2007100000	1699900000	1846200000	1584200000	34	27	1	53	43.2	1.4	103.96	0	323.31	133200000000	711	O94973	O94973	AP-2 complex subunit alpha-2	AP2A2
2764700000	2477900000	2245100000	2520500000	2446400000	2357900000	2133600000	2012300000	2585000000	2273100000	2377000000	1985900000	2328700000	2761500000	2441100000	2340800000	30	30	30	39.6	39.6	39.6	133.01	0	323.31	80244000000	638	O94979;O94979-9;O94979-3;O94979-2;O94979-8;O94979-4;O94979-6;O94979-10;O94979-7;O94979-5	O94979;O94979-9;O94979-3;O94979-2;O94979-8;O94979-4;O94979-6;O94979-10;O94979-7;O94979-5	Protein transport protein Sec31A	SEC31A
NaN	NaN	NaN	NaN	NaN	NaN	4741400000	NaN	NaN	NaN	NaN	NaN	NaN	NaN	NaN	NaN	3	3	3	4.3	4.3	4.3	109.79	0	4.7509	81316000000	31	O94985;O94985-2	O94985;O94985-2	Calsyntenin-1;Soluble Alc-alpha;CTF1-alpha	CLSTN1
57332000	NaN	NaN	NaN	NaN	NaN	NaN	NaN	NaN	NaN	NaN	75797000	NaN	NaN	NaN	NaN	7	7	7	9.3	9.3	9.3	107.48	0	6.6048	1060100000	35	O94991;O94991-2;Q9H5Y7	O94991;O94991-2	SLIT and NTRK-like protein 5	SLITRK5
42039000	32698000	46396000	46485000	53275000	53706000	48360000	42683000	43239000	46849000	51819000	48638000	48893000	NaN	54563000	44336000	11	11	10	31.2	31.2	31.2	45.281	0	17.146	2225100000	85	O95067	O95067	G2/mitotic-specific cyclin-B2	CCNB2
447000000	347250000	337340000	350900000	NaN	488660000	458440000	483010000	NaN	NaN	353080000	416260000	409420000	375880000	447580000	NaN	3	3	3	15.7	15.7	15.7	32.011	0	22.464	13259000000	79	O95070	O95070	Protein YIF1A	YIF1A
375870000	429320000	384950000	511010000	563390000	474010000	486860000	459690000	496300000	406450000	409410000	441500000	402340000	339680000	394870000	409990000	52	52	52	29.6	29.6	29.6	309.35	0	323.31	20895000000	516	O95071;O95071-2	O95071;O95071-2	E3 ubiquitin-protein ligase UBR5	UBR5
215940000	154050000	220120000	212940000	269660000	280790000	265180000	265500000	225130000	231100000	241700000	221650000	247310000	237620000	238700000	229010000	16	16	13	22.1	22.1	19.8	125.87	0	250.29	14615000000	255	O95104;O95104-3;O95104-2	O95104;O95104-3;O95104-2	Splicing factor, arginine/serine-rich 15	SCAF4
395240000	131650000	174650000	202680000	254380000	177360000	103190000	75156000	178700000	109090000	204670000	181170000	127950000	117050000	110400000	238780000	2	2	2	24.2	24.2	24.2	15.489	0	20.426	9871400000	135	O95139	O95139	NADH dehydrogenase [ubiquinone] 1 beta subcomplex subunit 6	NDUFB6
75291000	139460000	155250000	160120000	65752000	151140000	130480000	174590000	142870000	146200000	180010000	112380000	191420000	171700000	174570000	183280000	26	26	25	51	51	50.1	86.401	0	205.11	12210000000	274	O95140;O95140-2	O95140	Mitofusin-2	MFN2
190070000	223020000	195510000	228900000	127680000	187370000	83023000	105060000	126280000	144010000	119450000	110310000	137290000	117400000	180410000	123530000	6	6	6	29.4	29.4	29.4	41.142	0	17.392	2900500000	42	O95149	O95149	Snurportin-1	SNUPN
440380000	522780000	355640000	558880000	454450000	349360000	411090000	365170000	373730000	289970000	481560000	348850000	394240000	356470000	230070000	392690000	28	28	28	35.1	35.1	35.1	146.18	0	156.91	13838000000	290	O95155;O95155-2;O95155-4;O95155-3	O95155;O95155-2;O95155-4;O95155-3	Ubiquitin conjugation factor E4 B	UBE4B
NaN	NaN	66347000	NaN	77347000	84396000	NaN	NaN	NaN	72535000	NaN	53554000	NaN	NaN	NaN	NaN	4	4	4	14.8	14.8	14.8	34.114	0	5.1108	1979000000	22	O95159	O95159	Zinc finger protein-like 1	ZFPL1
296050000	339680000	437600000	476930000	437730000	429380000	364550000	336590000	349390000	368270000	366650000	338360000	340810000	378070000	378880000	290560000	38	38	38	42.7	42.7	42.7	150.25	0	323.31	21262000000	463	O95163	O95163	Elongator complex protein 1	IKBKAP
NaN	NaN	122570000	110260000	NaN	NaN	99506000	NaN	146540000	169650000	NaN	98764000	201990000	92560000	129410000	NaN	4	3	3	34.2	34.2	34.2	13.918	0	6.3161	3127700000	33	O95166;Q9H0R8;Q9H0R8-2	O95166;Q9H0R8;Q9H0R8-2	Gamma-aminobutyric acid receptor-associated protein;Gamma-aminobutyric acid receptor-associated protein-like 1	GABARAP;GABARAPL1
NaN	NaN	NaN	NaN	63968000	71156000	NaN	NaN	49165000	NaN	NaN	NaN	46804000	NaN	NaN	NaN	3	3	3	41.7	41.7	41.7	9.2787	0	47.081	2293100000	101	O95167	O95167	NADH dehydrogenase [ubiquinone] 1 alpha subcomplex subunit 3	NDUFA3
219270000	165180000	203790000	213200000	252620000	200710000	201090000	209060000	241430000	192070000	235480000	191700000	209890000	167250000	184430000	209270000	7	7	7	41.9	41.9	41.9	15.208	0	152.72	15889000000	211	O95168;O95168-2	O95168;O95168-2	NADH dehydrogenase [ubiquinone] 1 beta subcomplex subunit 4	NDUFB4
122600000	102620000	117840000	95584000	123910000	89025000	89159000	144500000	94024000	82685000	102030000	101040000	86216000	68538000	81873000	68275000	5	5	5	36	36	36	21.766	0	45.215	6841500000	230	O95169;O95169-3;O95169-2	O95169;O95169-3;O95169-2	NADH dehydrogenase [ubiquinone] 1 beta subcomplex subunit 8, mitochondrial	NDUFB8
70745000	NaN	NaN	75099000	59296000	76156000	95726000	72655000	54752000	NaN	80837000	75326000	87774000	79290000	72579000	81713000	6	6	6	54	54	54	12.551	0	70.292	4649000000	108	O95182	O95182	NADH dehydrogenase [ubiquinone] 1 alpha subcomplex subunit 7	NDUFA7
255920000	447270000	30097000	739090000	137560000	46248000	287650000	388020000	578250000	389340000	574990000	262930000	109960000	60257000	85122000	NaN	6	6	4	7.3	7.3	6	112.61	0	41.903	19170000000	98	O95197;O95197-7;O95197-2;O95197-4	O95197;O95197-7;O95197-2	Reticulon-3	RTN3
162040000	168390000	148920000	132550000	238980000	225840000	173910000	224100000	203350000	150900000	209200000	172290000	199730000	178340000	144300000	142060000	3	1	1	11.9	6.4	6.4	25.609	0	9.5949	3861700000	119	O95197-3;O95197-5;O95197-6	O95197-3	Reticulon-3	RTN3
1206500000	1116100000	951130000	995770000	1191200000	1026400000	1058700000	858950000	977700000	1032000000	971580000	968780000	954320000	840680000	921780000	836450000	34	34	34	53.3	53.3	53.3	83.353	0	323.31	102470000000	1010	O95202;O95202-3;O95202-2	O95202	LETM1 and EF-hand domain-containing protein 1, mitochondrial	LETM1
NaN	NaN	NaN	NaN	NaN	NaN	NaN	NaN	NaN	NaN	NaN	NaN	NaN	NaN	NaN	20148000	6	6	6	15.4	15.4	15.4	68.481	0	6.0146	487890000	28	O95208;O95208-2;O95208-3;O95208-5	O95208;O95208-2;O95208-3;O95208-5	Epsin-2	EPN2
195950000	NaN	242880000	173530000	222140000	172270000	197250000	170620000	NaN	184490000	215940000	140210000	NaN	196090000	176860000	139890000	4	4	4	17	17	17	37.404	0	13.116	2336000000	54	O95218;O95218-2	O95218;O95218-2	Zinc finger Ran-binding domain-containing protein 2	ZRANB2
259110000	320990000	331120000	389530000	382160000	601330000	530440000	458320000	347510000	358600000	450200000	379460000	385870000	325170000	362200000	326660000	14	14	14	38.2	38.2	38.2	51.908	0	34.224	9440700000	127	O95219;O95219-2	O95219;O95219-2	Sorting nexin-4	SNX4
NaN	234850000	249830000	228210000	232790000	270530000	337870000	277340000	198110000	229200000	232000000	217380000	NaN	NaN	206780000	NaN	7	7	7	43	43	43	31.293	0	56.299	3645900000	42	O95229;O95229-2	O95229;O95229-2	ZW10 interactor	ZWINT
245850000	270840000	263340000	278230000	265560000	296170000	223010000	255600000	241200000	268240000	268340000	249310000	187230000	282150000	263590000	240850000	6	6	6	20.6	20.6	20.6	51.466	0	122.18	11431000000	223	O95232;O95232-2	O95232	Luc7-like protein 3	LUC7L3
646000000	641930000	582060000	640340000	739230000	736290000	674380000	519660000	531290000	618490000	604620000	541860000	427210000	515290000	514410000	522450000	27	27	27	48.5	48.5	48.5	100.28	0	323.31	41846000000	662	O95235;O95235-2	O95235;O95235-2	Kinesin-like protein KIF20A	KIF20A
299800000	280440000	282470000	306800000	418830000	355470000	379280000	371750000	333960000	307470000	354000000	347250000	350680000	342510000	333060000	357540000	43	43	42	43	43	42.1	139.88	0	323.31	30185000000	848	O95239;O95239-2;Q2VIQ3	O95239;O95239-2	Chromosome-associated kinesin KIF4A	KIF4A
45654000	43739000	63951000	93790000	71386000	74068000	73031000	78266000	96218000	99274000	81941000	84959000	90948000	103650000	116330000	99157000	29	29	28	22.9	22.9	22.3	208.44	0	133.2	5048000000	172	O95248;O95248-4;O95248-5	O95248;O95248-4;O95248-5	Myotubularin-related protein 5	SBF1
137770000	57774000	121980000	141610000	135710000	120100000	127590000	153350000	142470000	120570000	146010000	118650000	158510000	122930000	124780000	137680000	9	9	9	43.6	43.6	43.6	28.612	0	112.33	7246000000	147	O95249;O95249-2	O95249;O95249-2	Golgi SNAP receptor complex member 1	GOSR1
282220000	227860000	233850000	248630000	250730000	223520000	227830000	241360000	267370000	255400000	263110000	269660000	261280000	202920000	203940000	222540000	15	15	14	37.2	37.2	35.4	70.642	0	238.77	14460000000	254	O95251;O95251-4;O95251-2;O95251-3;O95251-5	O95251;O95251-4;O95251-2;O95251-3;O95251-5	Histone acetyltransferase KAT7	KAT7
NaN	NaN	NaN	31597000	NaN	NaN	NaN	NaN	NaN	53748000	79511000	NaN	NaN	48269000	27531000	19892000	3	3	3	8.5	8.5	8.5	59.09	0.001245	2.507	385620000	10	O95260;O95260-2	O95260;O95260-2	Arginyl-tRNA--protein transferase 1	ATE1
NaN	NaN	128110000	155190000	130170000	NaN	NaN	123180000	144980000	NaN	125520000	296530000	NaN	170540000	NaN	NaN	3	3	3	13.3	13.3	13.3	40.262	0	23.472	1849400000	22	O95273;O95273-3;O95273-2;O95273-4	O95273;O95273-3;O95273-2	Cyclin-D1-binding protein 1	CCNDBP1
79352000	82945000	99112000	88130000	136300000	113060000	115050000	107260000	133380000	98799000	113860000	108690000	139660000	112240000	90505000	116580000	9	8	8	44	44	44	27.228	0	50.44	10571000000	271	O95292;O95292-2	O95292	Vesicle-associated membrane protein-associated protein B/C	VAPB
1262700000	893760000	857310000	NaN	1103600000	821380000	833960000	NaN	NaN	810430000	825840000	605140000	NaN	791690000	772100000	756130000	3	3	3	26.5	26.5	26.5	14.874	0	37.999	15489000000	52	O95295	O95295	SNARE-associated protein Snapin	SNAPIN
96150000	NaN	67886000	95444000	138600000	81654000	55764000	65123000	65613000	65791000	44093000	71242000	71269000	83006000	58580000	59203000	6	6	6	27.5	27.5	27.5	29.082	0	32.489	3903600000	106	O95297;O95297-2;O95297-4;O95297-3;O95297-5	O95297;O95297-2;O95297-4	Myelin protein zero-like protein 1	MPZL1
3425400	NaN	58207000	59292000	44122000	NaN	19066000	63289000	NaN	NaN	14375000	15543000	NaN	49584000	9884700	16780000	6	6	6	39.5	39.5	39.5	14.187	0	9.3426	1719500000	51	O95298;O95298-2;E9PQ53;O95298-3	O95298;O95298-2;E9PQ53	NADH dehydrogenase [ubiquinone] 1 subunit C2;NADH dehydrogenase [ubiquinone] 1 subunit C2, isoform 2	NDUFC2;NDUFC2-KCTD14
2523500000	2829900000	2782600000	2404800000	2892600000	2849300000	2956200000	3025800000	2390900000	2357600000	2993300000	2739000000	2234900000	1899900000	2636300000	2324000000	14	14	14	58.9	58.9	58.9	40.75	0	323.31	153420000000	473	O95299;O95299-2	O95299;O95299-2	NADH dehydrogenase [ubiquinone] 1 alpha subcomplex subunit 10, mitochondrial	NDUFA10
882280000	822460000	649760000	737120000	513910000	501070000	455960000	474320000	787120000	611980000	489500000	549650000	416260000	489190000	588360000	478410000	13	13	13	33.5	33.5	33.5	63.083	0	130.08	18355000000	228	O95302;O95302-3;O95302-2;Q75LS8	O95302;O95302-3	Peptidyl-prolyl cis-trans isomerase FKBP9	FKBP9
17210000	23216000	31849000	33732000	98556000	94855000	81659000	71428000	104280000	113550000	76740000	60183000	18762000	21769000	27052000	29984000	8	7	7	22.8	20.9	20.9	54.284	0	47.088	3916000000	128	O95319;O95319-5;O95319-2;O95319-4;O95319-3	O95319;O95319-5;O95319-2;O95319-4;O95319-3	CUGBP Elav-like family member 2	CELF2
296520000	269220000	303290000	310910000	159250000	244310000	303490000	233780000	394500000	496200000	433510000	438810000	564550000	689790000	544380000	423040000	11	11	11	52.3	52.3	52.3	27.547	0	89.85	9639700000	153	O95336	O95336	6-phosphogluconolactonase	PGLS
202710000	297550000	279690000	257980000	762570000	806820000	714890000	760710000	472870000	442500000	407580000	415080000	317900000	338360000	296030000	339280000	12	11	11	29.5	27.2	27.2	69.5	0	72.691	9090300000	73	O95340;O95340-2	O95340;O95340-2	Bifunctional 3-phosphoadenosine 5-phosphosulfate synthase 2;Sulfate adenylyltransferase;Adenylyl-sulfate kinase	PAPSS2
NaN	NaN	NaN	NaN	NaN	NaN	227630000	NaN	NaN	NaN	NaN	NaN	NaN	NaN	230320000	NaN	4	4	4	18.1	18.1	18.1	35.486	0	8.7577	2634200000	28	O95343;O95475	O95343;O95475	Homeobox protein SIX3;Homeobox protein SIX6	SIX3;SIX6
2982800000	2652100000	2674900000	2896800000	3273500000	2961200000	3209400000	3018100000	3170100000	2831800000	2836100000	2722900000	2626600000	2827400000	2708000000	2959500000	44	44	44	39.3	39.3	39.3	135.65	0	323.31	102270000000	1088	O95347;O95347-2	O95347;O95347-2	Structural maintenance of chromosomes protein 2	SMC2
NaN	395590000	207500000	136460000	210170000	222690000	169680000	167620000	277730000	211780000	203120000	200150000	261140000	152480000	103210000	161790000	10	10	10	19.2	19.2	19.2	77.959	0	27.459	3441000000	29	O95352;O95352-3;O95352-2	O95352;O95352-3;O95352-2	Ubiquitin-like modifier-activating enzyme ATG7	ATG7
NaN	96862000	101430000	69956000	99097000	87659000	68651000	58211000	NaN	99169000	74191000	74260000	26974000	NaN	71866000	NaN	7	7	7	28.8	28.8	28.8	52.356	0	33.028	1496500000	46	O95363	O95363	Phenylalanine--tRNA ligase, mitochondrial	FARS2
1077000000	1174100000	1019400000	1164600000	1234300000	1948900000	1396800000	1287600000	1339900000	996760000	937580000	1114100000	845060000	1093700000	1235400000	872710000	6	6	6	41.1	41.1	41.1	24.737	0	92.984	21971000000	69	O95372	O95372	Acyl-protein thioesterase 2	LYPLA2
4438100000	4235900000	4396400000	4557200000	5503900000	5574000000	5200500000	5466000000	4537000000	4461200000	4348400000	3998300000	3968400000	3503200000	4039700000	3702000000	38	38	37	49.6	49.6	48.7	119.52	0	323.31	295620000000	1242	O95373	O95373	Importin-7	IPO7
77432000	63385000	78597000	93081000	83444000	76306000	123870000	96638000	51419000	79931000	74950000	67837000	46508000	70383000	77496000	57868000	11	11	11	33.7	33.7	33.7	57.818	0	125.41	1903600000	61	O95376	O95376	E3 ubiquitin-protein ligase ARIH2	ARIH2
17770000	NaN	11843000	14047000	22421000	16816000	10094000	NaN	NaN	18447000	11314000	12858000	20235000	11224000	13338000	NaN	4	4	4	11.3	11.3	11.3	68.386	0	25.923	462360000	62	O95391	O95391	Pre-mRNA-splicing factor SLU7	SLU7
308720000	424050000	338870000	358730000	392470000	497410000	401120000	583070000	391930000	350920000	401570000	588960000	428540000	377350000	464630000	529680000	11	11	11	31.5	31.5	31.5	59.851	0	88.73	9119900000	167	O95394;O95394-3;O95394-4	O95394;O95394-3;O95394-4	Phosphoacetylglucosamine mutase	PGM3
223830000	145410000	153000000	204160000	239350000	192080000	190240000	166240000	231710000	213830000	146950000	193750000	224470000	137360000	204200000	145340000	6	6	6	18.9	18.9	18.9	49.669	0	34.225	2505200000	46	O95396	O95396	Adenylyltransferase and sulfurtransferase MOCS3;Molybdopterin-synthase adenylyltransferase;Molybdopterin-synthase sulfurtransferase	MOCS3
62977000	32552000	55545000	28761000	44695000	36731000	34271000	19410000	53638000	20332000	30643000	29152000	47438000	23629000	30151000	26871000	8	8	8	29.9	29.9	29.9	37.646	0	43.381	1431200000	95	O95400	O95400	CD2 antigen cytoplasmic tail-binding protein 2	CD2BP2
NaN	NaN	72511000	NaN	NaN	62785000	82686000	66396000	NaN	NaN	NaN	NaN	69472000	NaN	75168000	NaN	4	4	4	3.8	3.8	3.8	156.4	0	9.4197	1325600000	12	O95405;O95405-2;O95405-3	O95405;O95405-2	Zinc finger FYVE domain-containing protein 9	ZFYVE9
NaN	NaN	56776000	NaN	NaN	63523000	67699000	56105000	61698000	70622000	NaN	65277000	NaN	NaN	60210000	NaN	8	8	8	13.1	13.1	13.1	105.81	0	28.296	3398300000	50	O95427	O95427	GPI ethanolamine phosphate transferase 1	PIGN
461370000	299400000	331420000	334730000	472030000	467560000	483500000	381400000	437090000	389100000	285920000	269080000	333580000	383900000	357570000	264290000	7	7	7	30.9	30.9	30.9	49.593	0	126.14	6527300000	56	O95429;O95429-2	O95429;O95429-2	BAG family molecular chaperone regulator 4	BAG4
8315900000	7716300000	9144800000	9136100000	7770300000	7662400000	6984800000	8016600000	6815400000	7321100000	7563900000	7029500000	6692300000	7826600000	7701500000	6413600000	12	12	12	50.9	50.9	50.9	38.274	0	323.31	138430000000	418	O95433;O95433-2	O95433;O95433-2	Activator of 90 kDa heat shock protein ATPase homolog 1	AHSA1
387680000	391720000	283550000	294970000	388890000	376620000	365900000	331170000	320490000	302910000	296620000	303590000	295840000	221450000	301510000	346860000	18	18	18	33.3	33.3	33.3	73.45	0	181.85	17291000000	223	O95453;O95453-2;O95453-3;O95453-4	O95453;O95453-2;O95453-3;O95453-4	Poly(A)-specific ribonuclease PARN	PARN
2992900000	2194400000	2202000000	2216500000	2453600000	2353100000	2028800000	2509300000	2764300000	2578900000	2095100000	2590600000	2111100000	2525800000	2109200000	1769800000	10	10	10	45.5	45.5	45.5	32.854	0	78.897	39622000000	120	O95456;O95456-2	O95456;O95456-2	Proteasome assembly chaperone 1	PSMG1
NaN	273670000	220040000	329620000	424550000	284460000	396320000	381840000	501890000	260220000	387490000	355930000	652670000	178760000	400650000	407630000	12	12	12	30.8	30.8	30.8	63.523	0	57.894	24304000000	170	O95470	O95470	Sphingosine-1-phosphate lyase 1	SGPL1
NaN	NaN	NaN	NaN	NaN	NaN	NaN	NaN	NaN	NaN	NaN	NaN	NaN	NaN	NaN	NaN	6	6	6	44.7	44.7	44.7	28.377	0	35.953	2012800000	32	O95476	O95476	CTD nuclear envelope phosphatase 1	CTDNEP1
309450000	320240000	381650000	302030000	275450000	302940000	333530000	355610000	407400000	441330000	354320000	344560000	345730000	336650000	312530000	286010000	8	8	8	31.9	31.9	31.9	30.065	0	96.023	26784000000	337	O95478	O95478	Ribosome biogenesis protein NSA2 homolog	NSA2
269060000	216260000	189380000	242360000	NaN	142280000	NaN	NaN	321090000	304340000	287230000	251020000	NaN	223440000	199950000	218910000	6	6	6	12.3	12.3	12.3	88.892	0	100.72	4133900000	49	O95479;O95479-2	O95479;O95479-2	GDH/6PGL endoplasmic bifunctional protein;Glucose 1-dehydrogenase;6-phosphogluconolactonase	H6PD
966490000	912790000	948110000	885700000	1244100000	979260000	920730000	1000200000	898280000	990630000	969310000	918940000	981920000	1061900000	1069600000	971960000	29	29	28	39.2	39.2	38.4	119.75	0	211.51	43267000000	424	O95486;O95486-2	O95486	Protein transport protein Sec24A	SEC24A
911050000	895630000	970280000	942590000	1079600000	1093700000	1080000000	1020900000	893770000	827990000	850710000	883960000	927830000	953760000	1045700000	993970000	23	22	22	25.4	24.8	24.8	137.42	0	219.13	61505000000	509	O95487;O95487-3;O95487-2	O95487;O95487-3;O95487-2	Protein transport protein Sec24B	SEC24B
184540000	95108000	NaN	71128000	116620000	47825000	NaN	NaN	NaN	NaN	NaN	NaN	NaN	NaN	53200000	69749000	10	10	10	10.1	10.1	10.1	163.35	0	22.617	2521400000	66	O95490;O95490-2;O95490-5;O95490-7;O95490-6;O95490-3;O95490-4	O95490;O95490-2;O95490-5;O95490-7;O95490-6;O95490-3;O95490-4	Latrophilin-2	LPHN2
189050000	218860000	222770000	231880000	283970000	285990000	197420000	236860000	175510000	220230000	167830000	190950000	195350000	211980000	156720000	168170000	6	6	6	22.2	22.2	22.2	49.228	0	88.73	2875400000	74	O95544;O95544-2;O95544-3	O95544;O95544-2;O95544-3	NAD kinase	NADK
192200000	140150000	184920000	166640000	151690000	105820000	126960000	134590000	121190000	116930000	169400000	185770000	217120000	202680000	212630000	201250000	6	6	6	54.3	54.3	54.3	14.279	0	41.495	16453000000	169	O95563	O95563	Mitochondrial pyruvate carrier 2	MPC2
315060000	338860000	248480000	357520000	311590000	387830000	432560000	357710000	355480000	191460000	311600000	237260000	345640000	318740000	444740000	473250000	8	8	8	60.2	60.2	60.2	27.873	0	64.001	8216600000	95	O95571	O95571	Persulfide dioxygenase ETHE1, mitochondrial	ETHE1
242410000	274460000	257790000	249100000	274470000	218690000	257950000	278090000	225540000	240850000	311240000	368850000	218670000	183560000	203000000	180520000	26	26	24	58.1	58.1	54	80.419	0	323.31	45924000000	752	O95573	O95573	Long-chain-fatty-acid--CoA ligase 3	ACSL3
286370000	337900000	330910000	287430000	294190000	238790000	242580000	239420000	248120000	270490000	260180000	274630000	238290000	222980000	260720000	234910000	53	53	53	44.5	44.5	44.5	194.81	0	323.31	36629000000	887	O95602	O95602	DNA-directed RNA polymerase I subunit RPA1	POLR1A
NaN	NaN	NaN	21412000	NaN	NaN	25640000	27700000	NaN	NaN	34539000	33412000	NaN	NaN	42773000	37881000	9	9	9	3.6	3.6	3.6	378.03	0	4.1567	671990000	43	O95613;O95613-2	O95613;O95613-2	Pericentrin	PCNT
359650000	382430000	341810000	356250000	317010000	366870000	340670000	234900000	389070000	535800000	355260000	331280000	361340000	364490000	299110000	338290000	4	4	4	25.1	25.1	25.1	26.499	0	7.1217	6659700000	65	O95619	O95619	YEATS domain-containing protein 4	YEATS4
41393000	37859000	41459000	39545000	30731000	27624000	37999000	39990000	28154000	38556000	32700000	35325000	33554000	28559000	29326000	36835000	8	8	8	20.9	20.9	20.9	70.786	0	34.224	700330000	60	O95628-4;O95628-8;O95628-9;O95628-10;O95628;O95628-2;O95628-3;O95628-7;O95628-6;O95628-5	O95628-4;O95628-8;O95628-9;O95628-10;O95628;O95628-2;O95628-3;O95628-7;O95628-6;O95628-5	CCR4-NOT transcription complex subunit 4	CNOT4
94279000	106240000	124300000	108630000	NaN	108730000	129660000	86946000	115050000	163130000	123140000	138470000	156940000	105230000	131630000	127480000	8	8	8	22.4	22.4	22.4	48.076	0	20.085	2671700000	93	O95630;O95630-2	O95630;O95630-2	STAM-binding protein	STAMBP
35976000	NaN	NaN	NaN	124980000	NaN	NaN	112450000	17422000	NaN	52569000	51396000	15157000	NaN	NaN	23668000	7	7	7	40.5	40.5	40.5	30.255	0	127.17	1723200000	82	O95639;O95639-2;O95639-3	O95639;O95639-2;O95639-3	Cleavage and polyadenylation specificity factor subunit 4	CPSF4
NaN	NaN	83816000	NaN	81718000	NaN	NaN	NaN	49103000	36276000	NaN	NaN	77604000	NaN	NaN	NaN	8	8	8	15.5	15.5	15.5	101.24	0	17.213	1309600000	35	O95644;O95644-5;O95644-4;O95644-6;O95644-8;O95644-11;O95644-3;O95644-10;O95644-2;O95644-17	O95644;O95644-5;O95644-4;O95644-6;O95644-8;O95644-11;O95644-3;O95644-10;O95644-2;O95644-17	Nuclear factor of activated T-cells, cytoplasmic 1	NFATC1
226760000	192140000	207960000	253650000	165590000	187760000	174410000	143080000	306310000	347770000	328810000	318170000	302510000	325490000	287450000	300740000	14	14	14	36.7	36.7	36.7	68.856	0	34.304	4942900000	62	O95671;O95671-2;O95671-3	O95671;O95671-2;O95671-3	N-acetylserotonin O-methyltransferase-like protein	ASMTL
417720000	393170000	348360000	292980000	444550000	NaN	355140000	463660000	407520000	525140000	437980000	459550000	427140000	495950000	494830000	349160000	5	5	4	20.4	20.4	17.1	51.417	0	149.89	16777000000	73	O95674	O95674	Phosphatidate cytidylyltransferase 2	CDS2
14563000	NaN	NaN	5857800	18264000	13251000	19860000	NaN	7830900	15341000	11623000	NaN	NaN	NaN	8786300	NaN	5	5	5	23.1	23.1	23.1	43.064	0	151.57	251890000	19	O95684;O95684-2;O95684-3	O95684;O95684-2	FGFR1 oncogene partner	FGFR1OP
119420000	119590000	130610000	78228000	109460000	98317000	141190000	109060000	48081000	77642000	128180000	132390000	110520000	133410000	112710000	124360000	15	15	14	14.9	14.9	14	133.24	0	26.345	8249700000	175	O95696-2;O95696	O95696-2;O95696	Bromodomain-containing protein 1	BRD1
110410000	117080000	117600000	103710000	93491000	88066000	95695000	93144000	99036000	72222000	93168000	100850000	93587000	102880000	108300000	102920000	3	3	3	14.1	14.1	14.1	25.424	0	18.9	3045000000	91	O95707	O95707	Ribonuclease P protein subunit p29	POP4
274280000	248010000	260190000	257190000	241870000	243680000	240590000	230510000	275520000	252530000	220100000	274310000	113850000	203290000	235800000	260600000	47	47	47	15.5	15.5	15.5	527.22	0	201.19	18933000000	291	O95714;Q9BVR0	O95714	E3 ubiquitin-protein ligase HERC2	HERC2
76852000	92482000	80387000	81143000	74386000	81133000	71752000	65560000	59527000	70136000	132360000	55742000	57180000	73628000	58231000	58210000	7	6	4	33.8	30.1	17.8	24.267	0	27.341	4777600000	180	O95716	O95716	Ras-related protein Rab-3D	RAB3D
400460000	396300000	645470000	350350000	402420000	341580000	NaN	938960000	295280000	NaN	482470000	462610000	433160000	NaN	210150000	763550000	6	6	6	29.5	29.5	29.5	28.97	0	30.289	6238100000	51	O95721	O95721	Synaptosomal-associated protein 29	SNAP29
1298600000	1201700000	1213000000	1120300000	1421100000	1129400000	1142600000	1164700000	1469300000	1182100000	1024300000	1101700000	1496400000	1343300000	1096000000	1135400000	15	12	12	37.8	33	33	58.022	0	323.31	32785000000	350	O95747	O95747	Serine/threonine-protein kinase OSR1	OXSR1
83379000	104300000	111520000	88217000	60187000	47419000	34869000	43401000	139970000	136070000	71625000	30904000	152760000	172600000	101000000	213560000	4	4	4	39.7	39.7	39.7	16.968	0	26.954	2134100000	62	O95751	O95751	Protein LDOC1	LDOC1
604320000	579030000	656810000	608920000	753250000	681790000	780130000	703540000	751310000	812180000	739510000	726640000	706650000	760160000	711410000	907460000	34	31	31	51.3	46	46	94.511	0	323.31	37858000000	656	O95757	O95757	Heat shock 70 kDa protein 4L	HSPA4L
485830000	418870000	402260000	296850000	508930000	530090000	432280000	402190000	522930000	515080000	217240000	305200000	376850000	417390000	338410000	353590000	10	8	8	33.5	30.3	30.3	59.689	0	88.962	24313000000	178	O95758;O95758-4;O95758-1;O95758-6;O95758-5;O95758-2;O95758-7	O95758;O95758-4;O95758-1;O95758-6;O95758-5;O95758-2;O95758-7	Polypyrimidine tract-binding protein 3	PTBP3
NaN	NaN	NaN	18642000	NaN	NaN	18120000	NaN	NaN	NaN	NaN	NaN	NaN	NaN	20371000	22259000	2	2	2	9.8	9.8	9.8	26.654	0.0029855	2.1432	748130000	24	O95772;O95772-2	O95772;O95772-2	MLN64 N-terminal domain homolog	STARD3NL
483850000	482340000	507300000	543430000	332240000	344270000	382970000	375460000	443900000	468360000	455900000	366270000	396360000	497640000	497920000	379130000	4	4	4	71.9	71.9	71.9	10.403	0	93.206	10060000000	120	O95777	O95777	U6 snRNA-associated Sm-like protein LSm8	LSM8
397080000	410520000	368630000	397130000	394890000	366220000	337920000	363900000	389930000	397480000	374310000	369450000	485180000	445340000	393230000	466800000	37	37	30	51.6	51.6	42.2	107.54	0	316.47	50594000000	1062	O95782;O95782-2	O95782;O95782-2	AP-2 complex subunit alpha-1	AP2A1
87997000	60602000	62583000	65519000	80785000	79977000	75780000	78066000	97620000	86813000	71498000	83608000	83653000	66260000	68646000	74718000	19	19	19	28.8	28.8	28.8	102.98	0	25.331	6788700000	230	O95785-3;O95785-4;O95785;O95785-2	O95785-3;O95785-4;O95785;O95785-2	Protein Wiz	WIZ
25372000	NaN	NaN	NaN	44661000	35325000	74774000	83112000	25867000	22764000	38750000	NaN	39171000	24164000	NaN	NaN	5	5	5	6.5	6.5	6.5	106.6	0	9.1862	586360000	27	O95786;O95786-2	O95786;O95786-2	Probable ATP-dependent RNA helicase DDX58	DDX58
2117100000	1804800000	1580600000	1856600000	2093500000	2165100000	1928700000	1853100000	1604800000	1814300000	1910000000	1879800000	2148100000	1911900000	1911300000	1721000000	30	30	2	57.5	57.5	3.1	63.182	0	228.6	132480000000	934	O95793;O95793-2	O95793;O95793-2	Double-stranded RNA-binding protein Staufen homolog 1	STAU1
367290000	375000000	375990000	360690000	442770000	418580000	333100000	408990000	334310000	299920000	359440000	301800000	298040000	352300000	303710000	305330000	11	11	11	41.1	41.1	41.1	44.678	0	71.564	9074800000	109	O95801	O95801	Tetratricopeptide repeat protein 4	TTC4
164710000	188710000	176480000	193480000	180730000	223860000	259180000	233790000	215180000	231240000	214480000	213170000	231620000	263700000	219390000	241670000	11	11	11	60.7	60.7	60.7	23.772	0	119.47	6143100000	215	O95816;O95816-2	O95816;O95816-2	BAG family molecular chaperone regulator 2	BAG2
16165000	26167000	32299000	31491000	14637000	25727000	24530000	23584000	12492000	28436000	22207000	21325000	9387800	22372000	21683000	22304000	9	9	9	31	31	31	61.594	0	34.581	1088100000	61	O95817	O95817	BAG family molecular chaperone regulator 3	BAG3
111950000	97666000	130040000	134680000	157010000	174050000	157850000	154940000	170980000	181120000	163980000	157300000	158430000	181000000	183540000	157050000	17	17	1	17.8	17.8	1.2	145	0	84.831	8689300000	234	O95819-6	O95819-6	Mitogen-activated protein kinase kinase kinase kinase 4	MAP4K4
NaN	NaN	NaN	133550000	NaN	NaN	NaN	NaN	141540000	146440000	161890000	190250000	NaN	207070000	169660000	NaN	6	6	6	18.1	18.1	18.1	55.003	0	8.0811	1934800000	23	O95822;O95822-2	O95822;O95822-2	Malonyl-CoA decarboxylase, mitochondrial	MLYCD
76256000	138140000	104910000	204610000	158520000	182810000	238750000	133670000	237750000	243120000	120050000	159770000	175480000	177580000	147900000	207850000	7	7	7	28.9	28.9	28.9	38.696	0	16.914	4054600000	55	O95825;O95825-2	O95825;O95825-2	Quinone oxidoreductase-like protein 1	CRYZL1
1699700000	1596000000	1593500000	1671400000	939650000	902060000	919500000	1005900000	1885300000	2024200000	2032200000	2036600000	1773200000	2002900000	2079200000	2074300000	26	26	26	60.8	60.8	60.8	66.9	0	323.31	181950000000	1406	O95831;O95831-3;O95831-2;O95831-5;O95831-4;O95831-6	O95831;O95831-3;O95831-2	Apoptosis-inducing factor 1, mitochondrial	AIFM1
NaN	113640000	110090000	87052000	62310000	63627000	63506000	70363000	68266000	75622000	53087000	103370000	126650000	77241000	108220000	111280000	7	7	7	13.4	13.4	13.4	92.069	0	21.057	2221400000	40	O95834-3;O95834;O95834-2	O95834-3;O95834;O95834-2	Echinoderm microtubule-associated protein-like 2	EML2
NaN	NaN	NaN	9095200	14176000	11965000	16317000	12472000	9213500	8476600	NaN	7546400	NaN	NaN	10359000	10204000	6	6	6	8.2	8.2	8.2	126.87	0	18.239	227560000	38	O95835;O95835-2	O95835;O95835-2	Serine/threonine-protein kinase LATS1	LATS1
NaN	NaN	NaN	NaN	11252000	NaN	NaN	NaN	9252000	NaN	NaN	6424800	NaN	NaN	NaN	NaN	2	2	2	17.2	17.2	17.2	22.147	0	6.6078	230160000	18	O95857	O95857	Tetraspanin-13	TSPAN13
136560000	102180000	128020000	115760000	75415000	89040000	70392000	88241000	108290000	108200000	93525000	72832000	80001000	77405000	76365000	83414000	12	12	12	49	49	49	33.392	0	48.036	4284800000	154	O95861;O95861-4;O95861-2;O95861-3	O95861;O95861-4;O95861-2;O95861-3	3(2),5-bisphosphate nucleotidase 1	BPNT1
283280000	232430000	344620000	332390000	320340000	297760000	342650000	319420000	229560000	265390000	329480000	365460000	281670000	287360000	307590000	272130000	15	15	14	37.6	37.6	34.7	52.259	0	146.45	58592000000	675	O95864;O95864-3;O95864-4;O95864-2	O95864;O95864-3;O95864-4;O95864-2	Fatty acid desaturase 2	FADS2
89423000	71317000	138060000	126770000	86155000	109480000	155700000	NaN	143500000	176590000	201700000	206730000	210630000	222060000	267450000	227730000	12	11	11	61.1	58.2	58.2	29.644	0	176.63	3380500000	100	O95865	O95865	N(G),N(G)-dimethylarginine dimethylaminohydrolase 2	DDAH2
27873000	28878000	39731000	17981000	34932000	45367000	40766000	41453000	45019000	45589000	31836000	49167000	51921000	52159000	52727000	57168000	16	16	16	40.1	40.1	40.1	63.243	0	39.002	4570200000	161	O95870;O95870-2	O95870;O95870-2	Abhydrolase domain-containing protein 16A	ABHD16A
354350000	335030000	342540000	332630000	289220000	350570000	301410000	268150000	356010000	378860000	343070000	440050000	428920000	379240000	346500000	435040000	6	6	6	36.6	36.6	36.6	19.206	0	30.879	15625000000	308	O95881	O95881	Thioredoxin domain-containing protein 12	TXNDC12
653770000	573120000	675460000	492570000	603570000	619270000	590490000	646550000	476360000	470650000	609270000	555480000	650080000	464040000	609330000	522570000	12	12	12	24.1	24.1	24.1	72.757	0	66.995	15685000000	131	O95905;O95905-3;O95905-2	O95905;O95905-3;O95905-2	Protein SGT1	ECD
33828000	NaN	NaN	NaN	38119000	NaN	NaN	NaN	NaN	NaN	NaN	NaN	NaN	NaN	NaN	NaN	5	5	5	33.3	33.3	33.3	28.722	0	123.48	741620000	46	O95926;O95926-2	O95926;O95926-2	Pre-mRNA-splicing factor SYF2	SYF2
186370000	144920000	133110000	150720000	131170000	135680000	129690000	109100000	145820000	138070000	128520000	131910000	136470000	120610000	117120000	129640000	7	7	7	42.3	42.3	42.3	32.844	0	103.66	3945200000	158	O95983;O95983-2	O95983;O95983-2	Methyl-CpG-binding domain protein 3	MBD3
NaN	NaN	56779000	48587000	NaN	NaN	NaN	NaN	NaN	31871000	NaN	NaN	NaN	42400000	49862000	NaN	8	7	7	10.2	8.9	8.9	96.661	0	9.7266	1133300000	57	O95985;O95985-3;O95985-2	O95985;O95985-3;O95985-2	DNA topoisomerase 3-beta-1	TOP3B
38404000	42574000	44488000	43493000	49979000	64321000	55072000	48829000	61338000	52175000	46777000	48124000	46409000	40752000	51013000	50266000	5	4	4	39.5	35.5	35.5	19.471	0	42.448	1180800000	49	O95989	O95989	Diphosphoinositol polyphosphate phosphohydrolase 1	NUDT3
208270000	250040000	154040000	257560000	135260000	NaN	224220000	212490000	184200000	299290000	232080000	268320000	146050000	176830000	183760000	227640000	8	8	8	57.6	57.6	57.6	20.776	0	93.524	22912000000	274	O96000;O96000-2	O96000;O96000-2	NADH dehydrogenase [ubiquinone] 1 beta subcomplex subunit 10	NDUFB10
757650000	772070000	675870000	639120000	887640000	735660000	491390000	782630000	794200000	1013700000	790300000	513270000	675790000	610640000	636260000	652830000	12	12	12	27.8	27.8	27.8	76.096	0	323.31	34108000000	282	O96005;O96005-3;O96005-4	O96005;O96005-3;O96005-4	Cleft lip and palate transmembrane protein 1	CLPTM1
843120000	651450000	778230000	686600000	730230000	648460000	601670000	520420000	496460000	1026600000	931770000	832390000	597440000	990110000	728490000	525310000	11	11	11	19.6	19.6	19.6	78.155	0	30.381	12353000000	69	O96006	O96006	Zinc finger BED domain-containing protein 1	ZBED1
432680000	595740000	505160000	544110000	924150000	NaN	645120000	NaN	1245400000	1126200000	1081700000	1156000000	1276100000	1085900000	1202000000	905470000	6	6	6	38.8	38.8	38.8	20.944	0	14.61	10007000000	44	O96007	O96007	Molybdopterin synthase catalytic subunit	MOCS2
899400000	926240000	1092100000	1059200000	900810000	1098200000	987740000	1171500000	880930000	1128500000	1133800000	1204300000	923170000	981090000	973300000	959040000	13	13	13	74	74	74	37.893	0	323.31	167180000000	1504	O96008;O96008-2	O96008;O96008-2	Mitochondrial import receptor subunit TOM40 homolog	TOMM40
17323000	NaN	NaN	NaN	NaN	NaN	NaN	NaN	NaN	NaN	NaN	NaN	NaN	NaN	NaN	NaN	6	6	6	32	32	32	28.431	0	5.5123	698930000	35	O96011;O96011-2	O96011;O96011-2	Peroxisomal membrane protein 11B	PEX11B
59068000	78437000	101590000	106710000	90899000	97452000	66928000	93645000	58832000	81950000	101070000	82259000	88511000	64582000	96326000	97462000	13	13	12	35.4	35.4	33.3	64.071	0	113.71	3578200000	102	O96013;O96013-4;O96013-2;O96013-3	O96013;O96013-4;O96013-2;O96013-3	Serine/threonine-protein kinase PAK 4	PAK4
236270000	216990000	214190000	195450000	194440000	221100000	196390000	211060000	229200000	194510000	214390000	160580000	165350000	181710000	183210000	182530000	9	9	9	25	25	25	60.914	0	81.679	3546100000	51	O96017;O96017-12;O96017-9;O96017-7;O96017-8;O96017-13;O96017-4;O96017-5;O96017-2;O96017-6;O96017-10;O96017-11	O96017;O96017-12;O96017-9;O96017-7;O96017-8;O96017-13;O96017-4	Serine/threonine-protein kinase Chk2	CHEK2
1852500000	1838400000	1580600000	1601300000	1767900000	1486800000	1597600000	1630400000	1723200000	1532300000	1785000000	1656800000	1508700000	1689800000	1582300000	1365700000	14	14	14	48.7	48.7	48.7	47.46	0	174.12	36390000000	423	O96019;O96019-2;O94805	O96019;O96019-2	Actin-like protein 6A	ACTL6A
881980000	745120000	783800000	787910000	610020000	624740000	698990000	679260000	462440000	568850000	827480000	711260000	816560000	856780000	832850000	645190000	23	23	23	22.1	22.1	22.1	152.26	0	214.51	35048000000	295	O96028;O96028-5;O96028-3;O96028-6;O96028-2;O96028-7;O96028-4	O96028;O96028-5;O96028-3	Histone-lysine N-methyltransferase NSD2	WHSC1
NaN	NaN	NaN	NaN	NaN	NaN	NaN	NaN	NaN	NaN	NaN	NaN	NaN	NaN	NaN	NaN	2	2	2	5	5	5	42.717	0.00014239	3.0746	1286700000	35	P00156	P00156	Cytochrome b	MT-CYB
41954000000	32478000000	35793000000	40758000000	44920000000	39318000000	41913000000	37429000000	40582000000	38193000000	35273000000	30938000000	32878000000	30349000000	30003000000	26664000000	26	26	25	81	81	77.4	36.688	0	323.31	1473600000000	2408	P00338;P00338-3;P00338-4;P00338-2;P00338-5;Q6ZMR3	P00338;P00338-3;P00338-4;P00338-2;P00338-5	L-lactate dehydrogenase A chain	LDHA
1700400000	1941800000	1775200000	1629500000	2251100000	2053400000	2113000000	2095100000	1958700000	2083600000	2252900000	2211900000	2064900000	1854500000	2003400000	1918400000	26	26	9	62.5	62.5	27.6	61.397	0	266.95	107500000000	1418	P00367;P00367-3;P00367-2	P00367;P00367-3;P00367-2	Glutamate dehydrogenase 1, mitochondrial	GLUD1
620860000	555660000	519380000	416770000	469050000	506800000	548210000	490370000	436240000	474920000	473550000	506630000	487620000	460480000	477320000	412480000	11	11	11	65.8	65.8	65.8	21.452	0	268.38	12708000000	240	P00374;P00374-2;Q86XF0	P00374;P00374-2	Dihydrofolate reductase	DHFR
2021400000	2058500000	2446300000	1963400000	2084700000	1824000000	1810600000	1953000000	2360800000	2586900000	2498900000	2703100000	2356800000	2494700000	2781500000	2433000000	14	14	14	61.5	61.5	61.5	34.234	0	323.31	195350000000	680	P00387;P00387-2;P00387-3	P00387;P00387-2;P00387-3	NADH-cytochrome b5 reductase 3;NADH-cytochrome b5 reductase 3 membrane-bound form;NADH-cytochrome b5 reductase 3 soluble form	CYB5R3
1342600000	1039500000	1030000000	1156900000	1505100000	1340500000	1005400000	1043800000	934310000	1273500000	1070200000	1025500000	1492800000	1303600000	1060700000	1158500000	17	17	17	54.2	54.2	54.2	56.256	0	323.31	47816000000	446	P00390;P00390-2;P00390-3;P00390-4;P00390-5	P00390;P00390-2;P00390-3;P00390-4;P00390-5	Glutathione reductase, mitochondrial	GSR
NaN	679840000	619510000	633480000	NaN	806060000	NaN	677750000	594940000	611970000	NaN	NaN	NaN	NaN	NaN	NaN	4	4	4	13.6	13.6	13.6	57.041	0	96.261	26667000000	71	P00395	P00395	Cytochrome c oxidase subunit 1	MT-CO1
5129000000	4167800000	4375700000	4399100000	4737000000	5636300000	5293800000	5655100000	4217000000	3820600000	4645200000	4729100000	3466700000	4040900000	3115600000	3459500000	8	8	8	44.9	44.9	44.9	25.565	0	323.31	321410000000	564	P00403	P00403	Cytochrome c oxidase subunit 2	COX2
43552000	121820000	105950000	85420000	NaN	190070000	108420000	120170000	56438000	116250000	138960000	119290000	62334000	NaN	110630000	82145000	4	4	4	53.9	53.9	53.9	15.936	0	130.52	2074300000	45	P00441	P00441	Superoxide dismutase [Cu-Zn]	SOD1
7079500000	8667300000	8150700000	8254300000	3752900000	4955200000	3746900000	3659500000	4340100000	5823800000	6424600000	5939000000	6357900000	5636400000	5928000000	6300100000	16	16	16	71.6	71.6	71.6	32.118	0	323.31	141410000000	636	P00491	P00491	Purine nucleoside phosphorylase	PNP
5108400000	5916900000	5700800000	6104400000	2610400000	2772300000	2987400000	2575500000	5636600000	6765200000	5568000000	5984000000	6071900000	6375900000	6418000000	5460100000	14	14	13	79.4	79.4	76.1	24.579	0	259.63	106310000000	532	P00492	P00492	Hypoxanthine-guanine phosphoribosyltransferase	HPRT1
1551800000	1876400000	1619600000	1439900000	2001100000	2142500000	1964300000	1733400000	1595700000	1481700000	1949800000	1884900000	1609700000	1641100000	1649800000	1548500000	29	29	29	68.8	68.8	68.8	47.517	0	321.18	123720000000	1130	P00505;P00505-2	P00505;P00505-2	Aspartate aminotransferase, mitochondrial	GOT2
11735000000	11069000000	10863000000	10394000000	5705600000	5786900000	5355700000	4878100000	12603000000	12321000000	12362000000	11072000000	11069000000	10378000000	10373000000	10397000000	29	29	24	70.5	70.5	60	44.614	0	323.31	793310000000	2754	P00558;P00558-2	P00558;P00558-2	Phosphoglycerate kinase 1	PGK1
NaN	422070000	342000000	383200000	NaN	354260000	208270000	234760000	404810000	262140000	262690000	297780000	324050000	NaN	269820000	232050000	4	4	4	25.3	25.3	25.3	40.764	0	44.377	4076300000	31	P00813	P00813	Adenosine deaminase	ADA
1533100000	1695200000	1422500000	1671300000	1374800000	1372600000	1586500000	1306700000	1307800000	1067400000	1233800000	1461000000	959950000	903550000	1091000000	1147000000	9	9	9	46.2	46.2	46.2	29.246	0	21.624	16901000000	94	P00918	P00918	Carbonic anhydrase 2	CA2
567960000	533390000	350640000	554220000	171390000	240350000	283290000	265170000	341270000	315820000	286630000	277470000	486620000	520070000	410150000	469470000	9	9	9	28.6	28.6	28.6	46.53	0	27.509	4668200000	80	P00966	P00966	Argininosuccinate synthase	ASS1
60380000	NaN	NaN	74333000	91856000	NaN	66536000	68216000	73382000	51805000	54199000	75880000	75069000	NaN	41584000	NaN	4	4	4	30.8	30.8	30.8	15.799	0	5.5521	2157500000	45	P01034	P01034	Cystatin-C	CST3
84994000	61500000	NaN	289150000	NaN	59357000	92924000	NaN	NaN	NaN	78859000	NaN	NaN	NaN	64221000	NaN	2	2	2	5.2	5.2	5.2	48.804	0	5.0189	2276300000	31	P01106;P01106-2	P01106;P01106-2	Myc proto-oncogene protein	MYC
112740000	NaN	184010000	191180000	NaN	NaN	161910000	82895000	126430000	159800000	86705000	161200000	157800000	109290000	113820000	84297000	9	9	2	52.9	52.9	12.7	21.229	0	93.823	9748000000	172	P01111	P01111	GTPase NRas	NRAS
NaN	NaN	NaN	NaN	NaN	NaN	NaN	11847000	NaN	NaN	NaN	NaN	NaN	NaN	NaN	NaN	9	3	2	52.9	19	11.1	21.298	0	3.2558	522710000	37	P01112;P01112-2	P01112;P01112-2	GTPase HRas;GTPase HRas, N-terminally processed	HRAS
NaN	104650000	70592000	74497000	89208000	NaN	65058000	73434000	NaN	54734000	NaN	37188000	46771000	NaN	62774000	NaN	8	8	8	16.2	16.2	16.2	95.375	0	68.277	2503600000	104	P01130;P01130-6;P01130-4;P01130-2;P01130-3;P01130-5	P01130;P01130-6;P01130-4;P01130-2;P01130-3;P01130-5	Low-density lipoprotein receptor	LDLR
302600000	387400000	302990000	337170000	195360000	159720000	175190000	184620000	217240000	241780000	233390000	213800000	209960000	217600000	172200000	187730000	9	9	4	30.9	30.9	18.8	40.46	0	193.56	18275000000	405	P01889;P17693-6;P17693-2	P01889	HLA class I histocompatibility antigen, B-7 alpha chain	HLA-B
NaN	NaN	NaN	NaN	NaN	NaN	NaN	NaN	NaN	NaN	NaN	NaN	444190000	502690000	336850000	387750000	6	6	6	50.3	50.3	50.3	20.159	0	34.767	2057600000	24	P02511	P02511	Alpha-crystallin B chain	CRYAB
3473300000	2859200000	3010900000	3010400000	1544300000	1272600000	1430000000	1384700000	2216000000	1986800000	1974100000	1954900000	3006700000	2537100000	2498700000	2544300000	36	36	3	61.7	61.7	12.2	74.139	0	323.31	162380000000	1564	P02545;P02545-6;P02545-3;P02545-5;P02545-4	P02545;P02545-6;P02545-3;P02545-5;P02545-4	Prelamin-A/C;Lamin-A/C	LMNA
NaN	NaN	NaN	NaN	NaN	NaN	NaN	NaN	NaN	NaN	NaN	NaN	NaN	NaN	NaN	NaN	4	3	3	18	14.2	14.2	36.154	0	17.99	34934000	8	P02649	P02649	Apolipoprotein E	APOE
NaN	NaN	NaN	NaN	NaN	NaN	66714000	NaN	NaN	38646000	NaN	NaN	53842000	NaN	NaN	NaN	7	7	7	4.3	4.3	4.3	272.32	0	19.055	540870000	21	P02751;P02751-13;P02751-7;P02751-1;P02751-11;P02751-3;P02751-17;P02751-8;P02751-14;P02751-5;P02751-9;P02751-6;P02751-10;P02751-4;P02751-12;P02751-16;P02751-2	P02751;P02751-13;P02751-7;P02751-1;P02751-11;P02751-3;P02751-17;P02751-8;P02751-14;P02751-5;P02751-9;P02751-6;P02751-10;P02751-4;P02751-12	Fibronectin;Anastellin;Ugl-Y1;Ugl-Y2;Ugl-Y3	FN1
3007500000	3016100000	2763200000	2768900000	3455600000	3151900000	3096200000	2993600000	2230900000	2101400000	2128900000	2101300000	1766900000	1702100000	1722200000	1773700000	34	34	34	51.7	51.7	51.7	84.87	0	323.31	450210000000	2848	P02786	P02786	Transferrin receptor protein 1;Transferrin receptor protein 1, serum form	TFRC
50055000	NaN	68266000	NaN	50846000	NaN	NaN	33110000	63022000	NaN	46387000	69144000	36572000	NaN	46465000	69290000	6	6	6	45.9	45.9	45.9	21.225	0	19.424	493430000	22	P02794	P02794	Ferritin heavy chain;Ferritin heavy chain, N-terminally processed	FTH1
NaN	NaN	631190000	NaN	1886300000	894460000	NaN	707310000	713330000	652400000	972900000	1091600000	1003800000	NaN	NaN	NaN	4	4	4	11.9	11.9	11.9	35.66	0	37.494	28585000000	80	P03886	P03886	NADH-ubiquinone oxidoreductase chain 1	MT-ND1
NaN	NaN	NaN	NaN	NaN	NaN	NaN	NaN	NaN	NaN	NaN	NaN	NaN	NaN	NaN	NaN	1	1	1	13	13	13	13.186	0	3.4034	352380000	59	P03897	P03897	NADH-ubiquinone oxidoreductase chain 3	MT-ND3
460310000	525480000	422320000	313150000	452770000	449630000	411320000	324640000	375500000	302010000	313310000	401330000	299700000	266990000	341750000	306650000	4	4	4	12.4	12.4	12.4	51.58	0	57.387	25672000000	173	P03905	P03905	NADH-ubiquinone oxidoreductase chain 4	MT-ND4
169450000	173460000	181340000	129160000	188400000	191150000	297250000	235830000	129980000	121300000	181880000	216970000	189550000	123190000	142840000	142060000	6	6	6	13.9	13.9	13.9	67.026	0	323.31	15632000000	312	P03915	P03915	NADH-ubiquinone oxidoreductase chain 5	MT-ND5
46225000	59640000	NaN	46797000	59280000	77758000	54871000	59893000	NaN	55814000	60582000	67485000	NaN	9232600	31128000	53691000	3	3	3	48.5	48.5	48.5	7.9916	0	28.903	5960100000	299	P03928	P03928	ATP synthase protein 8	MT-ATP8
NaN	NaN	NaN	12808000	NaN	NaN	11572000	15632000	NaN	NaN	19775000	11924000	NaN	NaN	NaN	10916000	11	11	11	17.1	17.1	17.1	97.475	0	18.718	644580000	71	P04035;P04035-2;P04035-3	P04035;P04035-2;P04035-3	3-hydroxy-3-methylglutaryl-coenzyme A reductase	HMGCR
358170000	390590000	410780000	441650000	491150000	526740000	541620000	557840000	471720000	443050000	440600000	464870000	519530000	451910000	513530000	552250000	24	24	24	51	51	51	59.755	0	323.31	32099000000	762	P04040	P04040	Catalase	CAT
385920000	327090000	347150000	371010000	373730000	418520000	331070000	306730000	374050000	340020000	353570000	282740000	290230000	263040000	279030000	243940000	11	11	8	26.4	26.4	21.1	73.051	0	69.311	11385000000	157	P04049;P04049-2	P04049;P04049-2	RAF proto-oncogene serine/threonine-protein kinase	RAF1
171270000	205370000	161710000	179670000	119300000	128850000	133510000	133060000	243310000	193080000	174780000	156330000	190670000	95605000	158820000	150240000	13	13	13	40.9	40.9	40.9	59.716	0	191.02	9900900000	197	P04062;P04062-4;P04062-2;P04062-5;P04062-3	P04062;P04062-4;P04062-2;P04062-5	Glucosylceramidase	GBA
517630000	271270000	271250000	330510000	554190000	438270000	460020000	475320000	594170000	350210000	398980000	397070000	608590000	329550000	379740000	341150000	5	5	5	17.8	17.8	17.8	53.688	0	26.665	7670700000	76	P04066	P04066	Tissue alpha-L-fucosidase	FUCA1
15227000000	14388000000	12697000000	12845000000	15831000000	13373000000	13295000000	13632000000	13073000000	13487000000	12610000000	11583000000	11936000000	11193000000	11308000000	10938000000	26	26	21	83	83	68.4	39.42	0	323.31	419400000000	1788	P04075;P04075-2	P04075;P04075-2	Fructose-bisphosphate aldolase A	ALDOA
324940000	349030000	326810000	608270000	289240000	281400000	240040000	177380000	529690000	376850000	202460000	281390000	350340000	286290000	171730000	191100000	5	5	5	70.4	70.4	70.4	11.139	0	121.56	12211000000	142	P04080	P04080	Cystatin-B	CSTB
4670700000	4949900000	5096800000	4564300000	31301000000	32935000000	33292000000	29597000000	2011600000	1633800000	1438300000	1436500000	1159100000	876410000	1029000000	1345600000	25	25	25	71.1	71.1	71.1	38.714	0	323.31	285440000000	753	P04083	P04083	Annexin A1	ANXA1
608580000	NaN	730470000	738920000	NaN	NaN	852230000	450230000	NaN	1134000000	666700000	1044600000	366150000	1217400000	720770000	872870000	10	7	7	2.7	1.9	1.9	515.6	0.00069667	2.6844	9676700000	40	P04114	P04114	Apolipoprotein B-100;Apolipoprotein B-48	APOB
NaN	77572000	95272000	45510000	NaN	85079000	134600000	182280000	366850000	48747000	45897000	141200000	178190000	55529000	101700000	183640000	8	8	8	60.8	60.8	60.8	24.75	0	180.64	4502400000	134	P04179;P04179-4;P04179-2;P04179-3	P04179;P04179-4;P04179-2;P04179-3	Superoxide dismutase [Mn], mitochondrial	SOD2
3294400000	3289800000	3162700000	3034700000	1606200000	1752600000	1652500000	1590200000	2989300000	3049200000	2943100000	3025000000	3157700000	2977600000	3083400000	3087100000	17	17	17	53.5	53.5	53.5	48.534	0	323.31	86857000000	723	P04181;P04181-2	P04181;P04181-2	Ornithine aminotransferase, mitochondrial;Ornithine aminotransferase, hepatic form;Ornithine aminotransferase, renal form	OAT
1109000000	1217600000	1254200000	701300000	1079800000	1136900000	885520000	1428300000	770550000	867580000	849030000	860670000	819380000	833730000	923930000	721530000	8	8	8	39.3	39.3	39.3	25.468	0	35.772	19967000000	134	P04183	P04183	Thymidine kinase, cytosolic	TK1
7963000000	7709500000	7305900000	7018900000	2253800000	2515300000	2587700000	2264800000	4109800000	3974900000	3984100000	3968100000	2333500000	2522400000	2314400000	2504700000	27	5	3	65.5	14.4	10.1	49.585	0	323.31	57444000000	207	P04350	P04350	Tubulin beta-4A chain	TUBB4A
54870000000	52771000000	52588000000	49213000000	61801000000	60222000000	57313000000	59877000000	51358000000	49620000000	50838000000	51474000000	54359000000	56834000000	49819000000	51671000000	22	22	2	83	83	10.7	36.053	0	323.31	2700500000000	4205	P04406;O14556	P04406	Glyceraldehyde-3-phosphate dehydrogenase	GAPDH
1231200000	807610000	996910000	1190700000	760660000	631840000	459320000	724930000	794750000	749480000	604200000	520140000	629090000	563160000	610880000	506850000	8	4	3	21.6	13.4	6.8	40.84	0	323.31	38520000000	379	P04439;P04439-2	P04439;P04439-2	HLA class I histocompatibility antigen, A-3 alpha chain	HLA-A
2531100000	1667800000	1905300000	2194300000	2086000000	1482500000	1167200000	1851100000	2849600000	1652600000	1985200000	1402200000	1914000000	2120400000	2032500000	1576300000	11	11	11	54.5	54.5	54.5	28.315	0	323.31	39591000000	177	P04632;Q96L46	P04632	Calpain small subunit 1	CAPNS1
286190000	241690000	224330000	161870000	295240000	320590000	300060000	273620000	291710000	264660000	293420000	283660000	412580000	357900000	344990000	335910000	7	7	7	24.4	24.4	24.4	43.653	0	22.582	7091800000	126	P04637;P04637-4;P04637-7;P04637-5;P04637-6;P04637-2;P04637-3;P04637-8;P04637-9	P04637;P04637-4;P04637-7;P04637-5;P04637-6;P04637-2;P04637-3	Cellular tumor antigen p53	TP53
3691500000	4161100000	3634700000	3625700000	2103000000	2287200000	2674600000	2190800000	3664800000	4310400000	3399800000	3578300000	4588500000	4547600000	5497400000	4736300000	14	14	14	81.5	81.5	81.5	22.782	0	323.31	172050000000	804	P04792	P04792	Heat shock protein beta-1	HSPB1
1979400000	1774000000	2018000000	1863200000	1775900000	1608800000	1857700000	1991300000	1891300000	2015300000	1538600000	1508500000	1967200000	2010400000	1649800000	1790700000	13	13	13	53.7	53.7	53.7	35.716	0	323.31	50357000000	446	P04818;P04818-2;P04818-3	P04818;P04818-2	Thymidylate synthase	TYMS
4123100000	4676100000	3963600000	3985000000	3815600000	3746300000	3979400000	4069500000	3960700000	3762900000	4272400000	4640000000	4293600000	3823100000	3812500000	3998600000	28	28	28	56.8	56.8	56.8	68.569	0	323.31	527060000000	2428	P04843	P04843	Dolichyl-diphosphooligosaccharide--protein glycosyltransferase subunit 1	RPN1
7167700000	6667600000	6530500000	6665000000	6654500000	6187400000	5728900000	6182300000	6670800000	6048100000	6776000000	6879600000	6264500000	5721000000	5976600000	5778900000	27	27	27	57.2	57.2	57.2	69.283	0	323.31	829570000000	1697	P04844;P04844-2	P04844;P04844-2	Dolichyl-diphosphooligosaccharide--protein glycosyltransferase subunit 2	RPN2
1486100000	1613700000	1458300000	1446700000	1794700000	1492600000	1714500000	1690100000	2026000000	1884900000	1535000000	1676600000	1992800000	1774800000	1670600000	1976800000	16	16	9	62.5	62.5	39.7	40.45	0	323.31	121130000000	1011	P04899;P04899-6;P04899-3;P04899-5;P04899-2;P04899-4;A8MTJ3;P11488	P04899;P04899-6;P04899-3;P04899-5;P04899-2;P04899-4	Guanine nucleotide-binding protein G(i) subunit alpha-2	GNAI2
NaN	NaN	NaN	NaN	NaN	11646000	NaN	13562000	NaN	NaN	NaN	NaN	NaN	NaN	NaN	NaN	11	11	11	13.6	13.6	13.6	137.01	0	35.838	1178400000	74	P04920;P04920-2;P04920-3	P04920;P04920-2;P04920-3	Anion exchange protein 2	SLC4A2
413530000	398900000	414170000	437380000	486970000	492660000	440840000	523490000	431350000	422200000	436030000	403050000	471060000	402280000	423210000	482940000	38	38	22	45.2	45.2	26.5	112.89	0	323.31	150110000000	2193	P05023;P05023-4;P05023-3;P05023-2	P05023;P05023-4;P05023-3;P05023-2	Sodium/potassium-transporting ATPase subunit alpha-1	ATP1A1
117670000	58924000	97090000	92564000	73146000	63150000	82080000	73373000	85382000	84078000	76910000	74728000	70518000	73327000	78329000	88756000	7	7	7	27.1	27.1	27.1	35.061	0	19.52	6304400000	186	P05026;P05026-2	P05026;P05026-2	Sodium/potassium-transporting ATPase subunit beta-1	ATP1B1
608440000	510490000	409840000	298600000	569400000	849520000	577930000	718670000	560040000	358780000	452040000	488850000	571040000	356030000	396360000	340350000	15	15	15	28.4	28.4	28.4	86.942	0	135.72	20289000000	272	P05067;P05067-8;P05067-11;P05067-9;P05067-6;P05067-7;P05067-4;P05067-10;P05067-5;P05067-3;P05067-2	P05067;P05067-8;P05067-11;P05067-9;P05067-6;P05067-7;P05067-4;P05067-10;P05067-5;P05067-3	Amyloid beta A4 protein;N-APP;Soluble APP-alpha;Soluble APP-beta;C99;Beta-amyloid protein 42;Beta-amyloid protein 40;C83;P3(42);P3(40);C80;Gamma-secretase C-terminal fragment 59;Gamma-secretase C-terminal fragment 57;Gamma-secretase C-terminal fragment 50;C31	APP
NaN	NaN	NaN	NaN	NaN	NaN	NaN	NaN	NaN	NaN	NaN	NaN	NaN	NaN	NaN	NaN	1	1	1	21	21	21	10.659	0	51.591	785060000	59	P05114	P05114	Non-histone chromosomal protein HMG-14	HMGN1
2495300000	3041700000	2682600000	2785800000	1236900000	1273000000	1274200000	1250600000	3057500000	2728500000	2377800000	3082000000	2652800000	2615500000	2705700000	2749300000	19	9	7	50.3	27.9	19.5	32.852	0	171.13	257160000000	1346	P05141;Q9H0C2	P05141	ADP/ATP translocase 2;ADP/ATP translocase 2, N-terminally processed	SLC25A5
39948000	NaN	NaN	51657000	51526000	54866000	71083000	45785000	38667000	NaN	54993000	55752000	57614000	59856000	45663000	49325000	10	10	10	27.8	27.8	27.8	58.215	0	42.036	941190000	56	P05166;P05166-2	P05166;P05166-2	Propionyl-CoA carboxylase beta chain, mitochondrial	PCCB
425010000	408770000	395880000	375530000	103630000	50559000	116060000	88712000	301710000	343300000	352750000	340580000	241860000	239030000	218600000	245120000	16	16	15	45.2	45.2	43.9	57.304	0	323.31	31023000000	521	P05186;P05186-3;P05186-2	P05186;P05186-3;P05186-2	Alkaline phosphatase, tissue-nonspecific isozyme	ALPL
973750000	947860000	888080000	899610000	824310000	737910000	832470000	853720000	806430000	773960000	788740000	814350000	789190000	855130000	821950000	815820000	20	20	20	58.1	58.1	58.1	36.112	0	323.31	84347000000	1080	P05198	P05198	Eukaryotic translation initiation factor 2 subunit 1	EIF2S1
NaN	28720000	NaN	NaN	NaN	NaN	70799000	23942000	23586000	NaN	NaN	136580000	8835600	NaN	364960000	361750000	3	3	3	27.8	27.8	27.8	9.3926	0	9.3618	3969100000	56	P05204;Q15651;Q15651-2	P05204;Q15651;Q15651-2	Non-histone chromosomal protein HMG-17;High mobility group nucleosome-binding domain-containing protein 3	HMGN2;HMGN3
91301000000	72277000000	71704000000	62540000000	67566000000	69997000000	65956000000	59405000000	54214000000	40472000000	64032000000	74468000000	56359000000	62204000000	84940000000	57702000000	6	5	5	95.6	80.7	80.7	11.514	0	323.31	1432100000000	179	P05386	P05386	60S acidic ribosomal protein P1	RPLP1
36033000000	29767000000	31285000000	31221000000	28443000000	28219000000	26696000000	24450000000	30633000000	30050000000	27502000000	29794000000	32276000000	26293000000	24370000000	25386000000	10	10	9	87.8	87.8	73	11.665	0	323.31	879690000000	1245	P05387;P05386-2	P05387	60S acidic ribosomal protein P2	RPLP2
17987000000	15952000000	15773000000	15257000000	14913000000	15489000000	14044000000	15525000000	14540000000	14054000000	14285000000	15027000000	14754000000	13873000000	13966000000	11334000000	16	16	1	64.4	64.4	4.1	34.273	0	323.31	1055700000000	1564	P05388;Q8NHW5	P05388;Q8NHW5	60S acidic ribosomal protein P0;60S acidic ribosomal protein P0-like	RPLP0;RPLP0P6
83150000	100800000	120700000	102640000	64938000	86962000	79785000	71423000	52839000	101410000	82869000	93317000	86255000	78684000	67599000	86401000	7	7	7	21.4	21.4	21.4	44.395	0	183.84	2316300000	91	P05423	P05423	DNA-directed RNA polymerase III subunit RPC4	POLR3D
6371500000	7195500000	6804200000	6720300000	6236100000	7249000000	7713000000	7508500000	6673300000	6136500000	6867700000	7161500000	7169800000	7180900000	6645300000	5672800000	30	30	30	53.7	53.7	53.7	46.836	0	323.31	174630000000	1020	P05455	P05455	Lupus La protein	SSB
1645900000	1928100000	1834100000	1564400000	2140600000	2334400000	2157600000	2195800000	1997800000	2149900000	1975700000	2188800000	1729300000	2052900000	2079500000	2189000000	18	18	18	36.6	36.6	36.6	88.414	0	277.18	113280000000	586	P05556;P05556-2;P05556-5;P05556-4;P05556-3	P05556;P05556-2;P05556-5;P05556-4;P05556-3	Integrin beta-1	ITGB1
1088300000	2095000000	2487500000	2091300000	1507500000	2108300000	3599700000	3028300000	663440000	1724900000	2425500000	2932500000	1159700000	2706900000	2811400000	3381100000	12	12	12	62.1	62.1	62.1	40.786	0	323.31	45043000000	237	P06132	P06132	Uroporphyrinogen decarboxylase	UROD
NaN	NaN	30407000	36561000	NaN	NaN	55192000	33961000	38929000	39724000	13118000	38191000	NaN	32238000	73268000	38092000	11	10	10	9.8	9.1	9.1	156.33	0	12.934	1671700000	43	P06213;P06213-2	P06213;P06213-2	Insulin receptor;Insulin receptor subunit alpha;Insulin receptor subunit beta	INSR
NaN	71273000	57164000	NaN	216940000	265190000	330330000	286640000	NaN	NaN	NaN	NaN	63756000	52419000	105040000	78256000	10	10	10	27.4	27.4	27.4	68.417	0	128.27	6283400000	88	P06276	P06276	Cholinesterase	BCHE
360400000	320800000	376570000	302720000	176230000	90668000	201340000	177830000	386950000	416990000	329770000	304660000	324130000	285390000	303090000	295030000	12	12	12	35.9	35.9	35.9	48.766	0	66.493	8382000000	136	P06280	P06280	Alpha-galactosidase A	GLA
62468000	NaN	70649000	37261000	55518000	65234000	45499000	61064000	66361000	67042000	68263000	45851000	54815000	81559000	53401000	67367000	11	11	5	23.9	23.9	13.1	80.64	0	35.189	1827700000	57	P06396-2;P06396;P06396-4;P06396-3	P06396-2;P06396;P06396-4;P06396-3	Gelsolin	GSN
566090000	559250000	473590000	510070000	666830000	512580000	532620000	483950000	371660000	515900000	588750000	426810000	523670000	470890000	420930000	451620000	16	16	16	27.5	27.5	27.5	106.16	0	323.31	13688000000	199	P06400	P06400	Retinoblastoma-associated protein	RB1
379720000	209480000	264970000	316810000	335290000	265570000	156450000	137320000	390710000	270440000	186110000	NaN	290180000	282350000	222460000	185250000	4	4	4	37.8	37.8	37.8	12.203	0	84.238	4837000000	74	P06454;P06454-2	P06454;P06454-2	Prothymosin alpha;Prothymosin alpha, N-terminally processed;Thymosin alpha-1	PTMA
2716700000	2953100000	2821000000	2613800000	2619900000	2529100000	2766100000	2554400000	2418500000	3028700000	2977900000	2878300000	2839800000	2753800000	2816900000	2867700000	17	16	15	73.1	70.4	66.7	34.095	0	288.16	81197000000	602	P06493;P06493-2	P06493;P06493-2	Cyclin-dependent kinase 1	CDK1
30700000000	26432000000	23045000000	26784000000	26700000000	26592000000	25156000000	25266000000	29776000000	27301000000	27354000000	27870000000	29749000000	28203000000	26180000000	24649000000	28	28	28	72.8	72.8	72.8	56.559	0	323.31	3540300000000	7346	P06576	P06576	ATP synthase subunit beta, mitochondrial	ATP5B
1444300000	1296400000	1266600000	1540400000	1451100000	1628200000	1136400000	1275900000	1454800000	1448000000	1345400000	1222300000	1411000000	1205500000	1143500000	1333600000	8	8	8	44.7	44.7	44.7	25.097	0	214.56	42906000000	506	P06730;P06730-3;P06730-2;A6NMX2	P06730;P06730-3;P06730-2	Eukaryotic translation initiation factor 4E	EIF4E
62829000000	55919000000	54476000000	58089000000	63439000000	58271000000	58362000000	57766000000	61757000000	61448000000	57459000000	53777000000	54888000000	52928000000	58270000000	52651000000	27	27	24	74.7	74.7	62	47.168	0	323.31	1432400000000	3212	P06733;P06733-2	P06733;P06733-2	Alpha-enolase	ENO1
1693000000	1711200000	1521000000	1606800000	2396100000	2451200000	2740800000	2511700000	2508700000	2471200000	2341100000	2461100000	2159500000	2128400000	2300700000	2406400000	34	34	29	46.6	46.6	40.3	97.147	0	323.31	90299000000	1025	P06737;P06737-2	P06737;P06737-2	Glycogen phosphorylase, liver form	PYGL
24353000000	24026000000	22635000000	24197000000	26492000000	25165000000	24190000000	25664000000	23370000000	24089000000	22418000000	22964000000	22132000000	23000000000	22740000000	20717000000	26	26	18	64.5	64.5	44.6	63.146	0	323.31	795710000000	1706	P06744;P06744-2	P06744;P06744-2	Glucose-6-phosphate isomerase	GPI
NaN	8864900	NaN	NaN	NaN	NaN	NaN	NaN	NaN	NaN	NaN	NaN	NaN	NaN	NaN	26532000	6	6	6	23.3	23.3	23.3	38.177	0	15.657	462510000	27	P06746	P06746	DNA polymerase beta	POLB
52027000000	47837000000	44540000000	45794000000	40877000000	40790000000	45385000000	41302000000	40254000000	42949000000	39671000000	44134000000	36853000000	42484000000	45554000000	36499000000	13	13	13	54.8	54.8	54.8	32.575	0	323.31	1598800000000	1332	P06748;P06748-2;P06748-3	P06748;P06748-2;P06748-3	Nucleophosmin	NPM1
801490000	761440000	947450000	968250000	598140000	608190000	638600000	522350000	754940000	657810000	590610000	665430000	649110000	726670000	638810000	621760000	16	13	3	47.6	41.5	12.1	29.032	0	323.31	54693000000	468	P06753-2;P06753-5;P06753-3;P06753-4;P06753-7	P06753-2;P06753-5;P06753-3;P06753-4	Tropomyosin alpha-3 chain	TPM3
119480000	203490000	174560000	65681000	191670000	179260000	66673000	195570000	141410000	82361000	55983000	137070000	109700000	190310000	207950000	236610000	21	21	21	24.5	24.5	24.5	116.04	0	84.231	14587000000	269	P06756;P06756-3;P06756-2	P06756;P06756-3;P06756-2	Integrin alpha-V;Integrin alpha-V heavy chain;Integrin alpha-V light chain	ITGAV
711730000	778550000	718890000	748730000	959390000	963110000	788280000	936750000	778270000	832120000	801440000	845050000	829300000	738350000	848080000	769510000	16	16	16	36.1	36.1	36.1	60.702	0	286.99	29610000000	281	P06865;P06865-2	P06865	Beta-hexosaminidase subunit alpha	HEXA
105120000000	80688000000	73476000000	83593000000	86102000000	92330000000	66020000000	81491000000	96837000000	89751000000	88477000000	74318000000	86141000000	107450000000	74013000000	58962000000	12	12	0	65.9	65.9	0	13.95	0	323.31	6163000000000	4561	P33778;Q16778;P23527;P06899;Q8N257	P33778;Q16778;P23527;P06899;Q8N257	Histone H2B type 1-B;Histone H2B type 2-E;Histone H2B type 1-O;Histone H2B type 1-J;Histone H2B type 3-B	HIST1H2BB;HIST2H2BE;HIST1H2BO;HIST1H2BJ;HIST3H2BB
342300000	444580000	402090000	370500000	350010000	440730000	408270000	385710000	343950000	375590000	509300000	478410000	389870000	459030000	353140000	475840000	17	17	17	49.9	49.9	49.9	52.948	0	71.623	46877000000	437	P07099	P07099	Epoxide hydrolase 1	EPHX1
281210000	302610000	553570000	565420000	302950000	214620000	315620000	329500000	364690000	356780000	345460000	471670000	446400000	377490000	381830000	284720000	4	4	4	62.1	62.1	62.1	10.044	0	11.363	7024700000	104	P07108;P07108-5;P07108-3;P07108-2;P07108-4;P07108-6	P07108;P07108-5;P07108-3;P07108-2;P07108-4	Acyl-CoA-binding protein	DBI
20996000000	20137000000	19917000000	21815000000	22959000000	19877000000	22796000000	22933000000	23884000000	21581000000	22070000000	22796000000	23589000000	21698000000	22337000000	20648000000	22	21	21	68.3	64.7	64.7	36.638	0	323.31	979980000000	2667	P07195	P07195	L-lactate dehydrogenase B chain	LDHB
NaN	44155000	44993000	23243000	NaN	38338000	45945000	41604000	13375000	43345000	47805000	47676000	64812000	40036000	50171000	49979000	10	10	10	23	23	23	65.171	0	32.014	2695500000	143	P07199	P07199	Major centromere autoantigen B	CENPB
486600000	489330000	458210000	445370000	494060000	469990000	518010000	445910000	556460000	612110000	542570000	481310000	634310000	551650000	509850000	573810000	11	11	11	57.6	57.6	57.6	22.088	0	36.359	18999000000	260	P07203;P07203-2	P07203	Glutathione peroxidase 1	GPX1
4527200000	4286500000	3713100000	3697800000	3797700000	3434000000	3809400000	3158600000	3698900000	3546300000	3430100000	3565200000	3812400000	3309300000	3678100000	3846200000	30	30	30	62.4	62.4	62.4	57.116	0	323.31	238430000000	1727	P07237	P07237	Protein disulfide-isomerase	P4HB
NaN	22009000	27617000	32867000	NaN	25253000	34911000	26498000	31461000	33036000	31696000	40456000	NaN	32753000	48229000	42619000	4	4	4	42.4	42.4	42.4	11.261	0	6.2743	627440000	24	P07311;P07311-2	P07311	Acylphosphatase-1	ACYP1
2045800000	1957200000	1868500000	1793800000	2157300000	2128000000	2167300000	2141500000	2450600000	2154300000	2264600000	2189900000	3102800000	2678000000	2916600000	2891700000	13	13	13	44.7	44.7	44.7	44.552	0	323.31	94503000000	562	P07339	P07339	Cathepsin D;Cathepsin D light chain;Cathepsin D heavy chain	CTSD
39304000000	36573000000	33705000000	36172000000	30543000000	31836000000	32619000000	28755000000	35114000000	35740000000	34881000000	34055000000	49741000000	48564000000	48412000000	43849000000	28	28	28	72.3	72.3	72.3	38.604	0	323.31	1949400000000	2885	P07355;P07355-2;A6NMY6	P07355;P07355-2;A6NMY6	Annexin A2;Putative annexin A2-like protein	ANXA2;ANXA2P2
664390000	1168000000	1193000000	1110400000	1504700000	1279200000	1325000000	1560500000	1456000000	2125300000	1511400000	1436300000	1517500000	1888600000	1771200000	1860000000	27	27	27	47.5	47.5	47.5	81.889	0	263.93	36053000000	385	P07384	P07384	Calpain-1 catalytic subunit	CAPN1
54887000000	49875000000	41073000000	43866000000	44380000000	55311000000	53807000000	49587000000	51613000000	47041000000	48506000000	50154000000	48750000000	55376000000	48908000000	42615000000	26	5	5	62.2	16.2	16.2	49.67	0	211.56	914440000000	765	P07437	P07437	Tubulin beta chain	TUBB
186540000	188120000	223210000	176030000	220310000	196060000	155510000	160310000	158160000	182930000	137360000	137740000	192670000	225220000	226410000	279390000	16	16	16	39.7	39.7	39.7	58.112	0	77.993	9739300000	179	P07602;P07602-2;P07602-3	P07602;P07602-2;P07602-3	Prosaposin;Saposin-A;Saposin-B-Val;Saposin-B;Saposin-C;Saposin-D	PSAP
664320000	517160000	567550000	623840000	509080000	584890000	423160000	459760000	611000000	654530000	484340000	613980000	655200000	629230000	460120000	632210000	14	14	14	32.6	32.6	32.6	63.111	0	73.894	14777000000	221	P07686	P07686	Beta-hexosaminidase subunit beta;Beta-hexosaminidase subunit beta chain B;Beta-hexosaminidase subunit beta chain A	HEXB
5955800000	7582700000	8127600000	8432300000	6139400000	7029800000	6601600000	5068400000	6648700000	8192900000	7055800000	6810300000	6501900000	7503400000	7033900000	7146100000	11	11	7	89.3	89.3	50.7	15.054	0	323.31	249070000000	1299	P07737	P07737	Profilin-1	PFN1
3018200000	2318200000	2987500000	2825000000	1033900000	699570000	1198300000	1041900000	2240800000	2560000000	2441400000	2308200000	1942800000	1964500000	2022000000	1708900000	9	9	9	67.2	67.2	67.2	19.608	0	323.31	50685000000	185	P07741;P07741-2	P07741;P07741-2	Adenine phosphoribosyltransferase	APRT
2570100000	2330200000	2381100000	2361500000	1572600000	1420200000	1537000000	1569800000	1730400000	1664800000	1761700000	1695100000	1391500000	1398600000	1339300000	1353700000	74	74	74	62.4	62.4	62.4	170.59	0	323.31	223290000000	2542	P07814	P07814	Bifunctional glutamate/proline--tRNA ligase;Glutamate--tRNA ligase;Proline--tRNA ligase	EPRS
146230000	135610000	136140000	139060000	203250000	164880000	187860000	152390000	198020000	183600000	216400000	168140000	238610000	234270000	239860000	214720000	9	9	9	34.8	34.8	34.8	37.821	0	71.715	7951900000	201	P07858	P07858	Cathepsin B;Cathepsin B light chain;Cathepsin B heavy chain	CTSB
17392000000	17243000000	17055000000	17230000000	14565000000	16263000000	14428000000	14919000000	14733000000	13774000000	13547000000	13226000000	13967000000	13494000000	12846000000	12105000000	48	31	31	57.2	35.4	35.4	84.659	0	323.31	946300000000	2804	P07900;P07900-2;Q14568;Q58FG0	P07900;P07900-2	Heat shock protein HSP 90-alpha	HSP90AA1
22321000000	20774000000	19843000000	21977000000	18930000000	22492000000	21610000000	21344000000	23010000000	20545000000	19914000000	19071000000	17738000000	21102000000	20626000000	18697000000	21	21	2	52.6	52.6	10.5	33.67	0	323.31	1329000000000	3054	P07910;P07910-3;O60812;B7ZW38;B2RXH8;P0DMR1;Q86SE5;Q86SE5-3;Q86SE5-2	P07910;P07910-3	Heterogeneous nuclear ribonucleoproteins C1/C2	HNRNPC
129920000	94339000	74317000	65404000	115650000	94348000	111930000	96359000	100080000	90674000	102210000	145260000	153160000	190790000	127970000	102730000	21	2	2	50.5	6.5	6.5	32.337	0	191.05	9069700000	424	P07910-2;P07910-4	P07910-2;P07910-4	Heterogeneous nuclear ribonucleoproteins C1/C2	HNRNPC
72655000	73524000	106280000	92215000	39259000	NaN	46333000	61289000	33929000	59829000	49897000	28276000	32990000	NaN	NaN	49945000	13	13	13	10.4	10.4	10.4	198.04	0	167.62	2122600000	96	P07942	P07942	Laminin subunit beta-1	LAMB1
311120000	311460000	308150000	350460000	441600000	556560000	447660000	546200000	288610000	337950000	310590000	264000000	419940000	377780000	306580000	375630000	20	12	12	55.1	43.3	43.3	60.801	0	323.31	18495000000	228	P07947;P06241;P06241-2;P06241-3	P07947	Tyrosine-protein kinase Yes	YES1
209420000	149030000	145290000	112870000	221770000	138430000	166920000	174010000	11412000	98218000	154320000	133950000	157500000	113230000	136350000	127150000	21	19	1	54.6	51.5	2.9	56.033	0	74.282	8549500000	263	P07948-2	P07948-2	Tyrosine-protein kinase Lyn	LYN
11378000000	11039000000	9764700000	10724000000	7732300000	6910200000	7345300000	7029100000	8969800000	9157600000	9190800000	9310200000	7872200000	8339000000	8703700000	7742800000	16	16	16	51	51	51	54.636	0	323.31	395470000000	1250	P07954;P07954-2	P07954;P07954-2	Fumarate hydratase, mitochondrial	FH
NaN	186780000	NaN	NaN	228920000	NaN	227180000	205910000	NaN	182030000	204640000	NaN	191390000	196910000	159940000	176530000	5	5	5	19.5	19.5	19.5	32.562	0	49.661	2776600000	33	P07992;P07992-4;P07992-2;P07992-3	P07992;P07992-4;P07992-2;P07992-3	DNA excision repair protein ERCC-1	ERCC1
96711000	68437000	71395000	77430000	113070000	134180000	44965000	117810000	79804000	NaN	66483000	64374000	90616000	63909000	55044000	66508000	13	13	11	13.5	13.5	11.3	154.79	0	66.466	4980900000	99	P08069	P08069	Insulin-like growth factor 1 receptor;Insulin-like growth factor 1 receptor alpha chain;Insulin-like growth factor 1 receptor beta chain	IGF1R
838600000	782540000	787400000	777390000	943470000	944630000	924220000	885500000	1018600000	1052800000	996600000	1013400000	1100600000	1021900000	1168800000	1047700000	32	32	32	58.8	58.8	58.8	75.872	0	323.31	114100000000	1374	P08133;P08133-2	P08133;P08133-2	Annexin A6	ANXA6
NaN	NaN	NaN	64858000	NaN	125410000	51523000	NaN	59879000	NaN	55716000	46421000	NaN	62444000	61657000	54356000	10	2	2	65.8	18.7	18.7	22.006	0	19.023	910370000	51	P08134	P08134	Rho-related GTP-binding protein RhoC	RHOC
NaN	NaN	NaN	NaN	20709000	18889000	48724000	41666000	NaN	NaN	NaN	NaN	NaN	NaN	NaN	NaN	24	24	24	26.2	26.2	26.2	141.48	0	323.31	2380800000	97	P08183;P08183-2;P21439;P21439-3;P21439-2	P08183;P08183-2	Multidrug resistance protein 1	ABCB1
8014900000	7311900000	7161500000	7416800000	4373900000	3784900000	3976800000	3972400000	6079100000	6079100000	6034700000	5179700000	6417900000	5927600000	5823000000	6449600000	27	27	27	52.7	52.7	52.7	67.993	0	323.31	449250000000	1330	P08195;P08195-3;P08195-4;P08195-2	P08195;P08195-3;P08195-4;P08195-2	4F2 cell-surface antigen heavy chain	SLC3A2
NaN	NaN	120910000	75517000	109470000	84434000	116900000	105670000	101540000	91126000	84333000	100940000	134550000	98872000	77752000	68777000	8	8	8	17.8	17.8	17.8	74.731	0	20.511	2375600000	50	P08236;P08236-2;P08236-3	P08236;P08236-2;P08236-3	Beta-glucuronidase	GUSB
397780000	430710000	359090000	366040000	486010000	467070000	375250000	345720000	477170000	415280000	384540000	424730000	412030000	422020000	351830000	385070000	25	24	24	39.6	38.5	38.5	85.182	0	323.31	17793000000	503	P08237;P08237-2;P08237-3	P08237;P08237-2;P08237-3	ATP-dependent 6-phosphofructokinase, muscle type	PFKM
21496000000	17210000000	16492000000	17225000000	19488000000	17101000000	17619000000	17275000000	19242000000	16492000000	15604000000	15376000000	17548000000	15592000000	14884000000	14388000000	52	52	31	68.6	68.6	43.6	83.263	0	323.31	1775600000000	6438	P08238;Q58FF7	P08238	Heat shock protein HSP 90-beta	HSP90AB1
738770000	810580000	747720000	731420000	690270000	577210000	611980000	625570000	576400000	575000000	629710000	550020000	617310000	536210000	531850000	550080000	22	22	22	43.6	43.6	43.6	69.81	0	323.31	62419000000	809	P08240;P08240-2	P08240;P08240-2	Signal recognition particle receptor subunit alpha	SRPRA
4196200000	4085400000	3722600000	3564000000	3595900000	3537600000	3597300000	3597600000	2643100000	2741000000	3020100000	2854000000	2557900000	2543400000	2561300000	2216400000	28	28	28	63.3	63.3	63.3	64.369	0	304.88	88056000000	621	P08243;P08243-2;P08243-3	P08243;P08243-2;P08243-3	Asparagine synthetase [glutamine-hydrolyzing]	ASNS
1553700000	1661200000	1348500000	1367100000	1104900000	1243300000	1490200000	1005200000	1649500000	1397400000	1240500000	1394200000	1406100000	1339100000	1227100000	1052600000	9	9	9	31.9	31.9	31.9	39.33	0	176.17	16700000000	81	P08397;P08397-2;P08397-4;P08397-3	P08397;P08397-2;P08397-4;P08397-3	Porphobilinogen deaminase	HMBS
NaN	NaN	NaN	28867000	124980000	237900000	237490000	100350000	57296000	96099000	55691000	11499000	NaN	NaN	30205000	57414000	17	17	17	31.7	31.7	31.7	85.513	0	70.257	4385600000	97	P08473	P08473	Neprilysin	MME
385570000	389250000	343030000	377130000	353690000	425240000	407020000	405920000	419890000	428740000	444200000	495730000	492480000	472850000	501950000	435140000	17	17	17	54.9	54.9	54.9	43.295	0	205.84	37776000000	614	P08559;P08559-4;P08559-3;P08559-2;P29803	P08559;P08559-4;P08559-3;P08559-2	Pyruvate dehydrogenase E1 component subunit alpha, somatic form, mitochondrial	PDHA1
1034700000	1229300000	1024000000	1005400000	1067500000	1027900000	1300400000	1089500000	1336100000	1541700000	1527500000	1376600000	1005700000	1243500000	1213700000	1439400000	9	9	9	36.6	36.6	36.6	35.422	0	323.31	131150000000	876	P08574	P08574	Cytochrome c1, heme protein, mitochondrial	CYC1
889380000	843960000	1032900000	1026600000	752250000	839420000	916920000	1024600000	1011000000	1251100000	1132500000	978030000	885430000	1099600000	1026700000	1116300000	7	6	6	38.2	34.7	34.7	25.486	0	150.56	29504000000	225	P08579	P08579	U2 small nuclear ribonucleoprotein B	SNRPB2
NaN	NaN	NaN	NaN	257970000	233760000	224640000	246060000	102730000	NaN	NaN	NaN	NaN	20613000	NaN	7683700	22	21	21	22.8	22.2	22.2	155.54	0	116.9	5383700000	78	P08581;P08581-2;P08581-3	P08581;P08581-2	Hepatocyte growth factor receptor	MET
363830000	344860000	278770000	296260000	326680000	347900000	364610000	395690000	344930000	357500000	363590000	362570000	327450000	363880000	333010000	387970000	15	15	15	34.1	34.1	34.1	51.556	0	92.358	40878000000	497	P08621;P08621-2;P08621-3;P08621-4	P08621;P08621-2;P08621-3	U1 small nuclear ribonucleoprotein 70 kDa	SNRNP70
NaN	NaN	NaN	NaN	NaN	NaN	NaN	NaN	NaN	NaN	NaN	NaN	NaN	NaN	NaN	NaN	5	3	3	10.8	8	8	59.599	0	4.0633	56564000	6	P08631;P08631-3;P08631-2;P08631-4	P08631;P08631-3;P08631-2;P08631-4	Tyrosine-protein kinase HCK	HCK
NaN	NaN	80891000	NaN	NaN	NaN	NaN	NaN	NaN	NaN	NaN	57094000	NaN	NaN	NaN	NaN	8	8	8	13.4	13.4	13.4	114.54	0	126.14	1599000000	56	P08648	P08648	Integrin alpha-5;Integrin alpha-5 heavy chain;Integrin alpha-5 light chain	ITGA5
NaN	407770000	323120000	NaN	350830000	341470000	NaN	400130000	NaN	390840000	NaN	NaN	NaN	375220000	NaN	NaN	9	1	1	29.7	4.9	4.9	55.674	0	18.359	5143700000	26	P08651;P08651-5;P08651-6	P08651;P08651-5;P08651-6	Nuclear factor 1 C-type	NFIC
372690000	386760000	349270000	409210000	308410000	372940000	308850000	316670000	412630000	394730000	385950000	418020000	399330000	413590000	506450000	391790000	9	9	0	35	35	0	45.412	0	37.222	10502000000	122	P08651-4;P08651-3;P08651-2	P08651-4;P08651-3;P08651-2	Nuclear factor 1 C-type	NFIC
21350000000	16069000000	17618000000	17336000000	12798000000	11097000000	11443000000	11548000000	25084000000	21159000000	20641000000	20087000000	25660000000	25415000000	24704000000	25811000000	38	38	33	76.2	76.2	66.1	53.651	0	323.31	851210000000	3299	P08670;P12036;P14136;P07196;P14136-2;P14136-3;P12036-2	P08670	Vimentin	VIM
26703000000	22295000000	22033000000	22248000000	26401000000	25256000000	20699000000	20666000000	27655000000	21273000000	21832000000	18653000000	25917000000	29654000000	20701000000	20256000000	10	10	10	60	60	60	15.55	0	323.31	738850000000	654	P08708	P08708	40S ribosomal protein S17	RPS17
628340000	597960000	477120000	563130000	712320000	501170000	472890000	354330000	677160000	634280000	544150000	492560000	708740000	458250000	513560000	566670000	12	6	6	46.6	27.4	27.4	40.532	0	323.31	24682000000	233	P08754	P08754	Guanine nucleotide-binding protein G(k) subunit alpha	GNAI3
7466800000	6306700000	6104500000	6946400000	6123900000	5724500000	4547300000	5510600000	6371300000	7148100000	8015400000	7955900000	8840600000	9946900000	8297300000	6204200000	21	21	21	67.5	67.5	67.5	35.936	0	323.31	171520000000	644	P08758	P08758	Annexin A5	ANXA5
39382000000	33676000000	30544000000	33162000000	33061000000	30610000000	30403000000	30701000000	28228000000	29268000000	29533000000	27640000000	27855000000	28510000000	31563000000	26197000000	16	16	16	63.4	63.4	63.4	32.854	0	323.31	1607100000000	2310	P08865	P08865	40S ribosomal protein SA	RPSA
NaN	NaN	NaN	NaN	NaN	NaN	NaN	NaN	NaN	NaN	NaN	NaN	NaN	NaN	NaN	NaN	2	2	2	13.4	13.4	13.4	25.636	0	5.5647	891820000	48	P08962;P08962-3;P08962-2	P08962;P08962-3;P08962-2	CD63 antigen	CD63
399020000	350320000	363600000	287770000	383330000	424170000	382010000	353180000	292050000	264910000	324300000	337980000	308970000	248800000	241700000	282360000	7	7	7	28.2	28.2	28.2	38.632	0	62.511	22609000000	291	P09001	P09001	39S ribosomal protein L3, mitochondrial	MRPL3
1072100000	1136800000	960540000	909280000	1072500000	966930000	1060400000	878110000	993430000	1149800000	998510000	1033700000	1124700000	1141600000	944500000	907960000	11	11	10	37.6	37.6	37.6	31.279	0	323.31	47275000000	486	P09012	P09012	U1 small nuclear ribonucleoprotein A	SNRPA
NaN	NaN	NaN	NaN	40323000	43532000	NaN	NaN	31771000	NaN	NaN	NaN	NaN	NaN	NaN	41231000	2	2	2	6.6	6.6	6.6	30.77	0	3.3562	1117700000	29	P09038;P09038-2;P09038-3;P09038-1	P09038;P09038-2;P09038-3;P09038-1	Fibroblast growth factor 2	FGF2
688460000	527150000	521230000	532470000	540310000	586000000	541690000	472450000	685870000	675820000	661010000	565270000	804440000	811530000	737940000	717550000	16	13	12	65.4	52.8	50.9	47.268	0	323.31	15537000000	244	P09104;P09104-2	P09104;P09104-2	Gamma-enolase	ENO2
NaN	NaN	NaN	53072000	67871000	66337000	NaN	59706000	47885000	72735000	NaN	NaN	NaN	NaN	NaN	NaN	5	5	5	51.4	51.4	51.4	15.508	0	8.9839	457220000	12	P09105	P09105	Hemoglobin subunit theta-1	HBQ1
755860000	701530000	540110000	591400000	723300000	698810000	773760000	723400000	668520000	667820000	599830000	517480000	722450000	691690000	712510000	759010000	11	11	11	38	38	38	44.292	0	151.88	19873000000	303	P09110;P09110-2	P09110;P09110-2	3-ketoacyl-CoA thiolase, peroxisomal	ACAA1
225210000	274440000	332460000	420390000	268570000	300330000	317970000	299130000	244520000	341890000	326220000	350620000	340910000	275820000	543410000	417100000	2	2	2	18.1	18.1	18.1	16.156	0	38.02	5456400000	100	P09132;P09132-2	P09132;P09132-2	Signal recognition particle 19 kDa protein	SRP19
47457000000	55023000000	57755000000	38562000000	33321000000	37606000000	39299000000	34016000000	36501000000	43709000000	41502000000	40767000000	44402000000	38824000000	42156000000	37733000000	13	13	13	66.2	66.2	66.2	23.356	0	323.31	955550000000	1816	P09211	P09211	Glutathione S-transferase P	GSTP1
192900000	323370000	NaN	329640000	214900000	NaN	255110000	207140000	98130000	283950000	255310000	271840000	289840000	356330000	289800000	270560000	3	3	3	24.5	24.5	24.5	17.394	0	26.579	7458100000	158	P09234	P09234	U1 small nuclear ribonucleoprotein C	SNRPC
189140000	226760000	224240000	209830000	133010000	189050000	213470000	186660000	299620000	300430000	332080000	289620000	513160000	536410000	419960000	383250000	6	6	6	57	57	57	14.716	0	44.967	8860200000	169	P09382	P09382	Galectin-1	LGALS1
86882000	102510000	100790000	119900000	113280000	116280000	132780000	88682000	92833000	143190000	68914000	118350000	117340000	114980000	113980000	126600000	8	8	8	47.1	47.1	47.1	25.789	0	232.75	4567500000	164	P09417;P09417-2	P09417;P09417-2	Dihydropteridine reductase	QDPR
3818400000	3965200000	5002300000	5794500000	5884000000	5760400000	6370400000	6130300000	4760200000	6568200000	6281000000	6064400000	5320700000	7150100000	7487700000	6343000000	15	15	13	41.9	41.9	34	24.893	0	323.31	366440000000	1427	P09429;B2RPK0;P23497	P09429;B2RPK0	High mobility group protein B1;Putative high mobility group protein B1-like 1	HMGB1;HMGB1P1
208950000	183150000	145400000	170580000	105630000	132140000	102620000	91711000	140330000	108420000	104050000	89794000	70150000	64271000	48790000	55923000	10	10	10	66.7	66.7	66.7	15.85	0	35.176	2907800000	87	P09455;P09455-3;P09455-2	P09455;P09455-3;P09455-2	Retinol-binding protein 1	RBP1
1032200000	845090000	972240000	1025700000	952070000	907740000	857790000	746920000	1130000000	1068200000	935630000	1326200000	2420600000	2029100000	1997800000	2270700000	19	19	1	52.1	52.1	4.6	32.847	0	300.66	50933000000	365	P09493-4;P09493-10;P09493;P09493-6	P09493-4;P09493-10;P09493;P09493-6	Tropomyosin alpha-1 chain	TPM1
94671000	NaN	78874000	65178000	103730000	NaN	52330000	61822000	93664000	NaN	72128000	72321000	101360000	NaN	82916000	66814000	3	3	3	17.4	17.4	17.4	23.662	0	267.79	1506500000	38	P09496-2;P09496;P09496-5;P09496-4;P09496-3	P09496-2;P09496;P09496-5;P09496-4;P09496-3	Clathrin light chain A	CLTA
170060000	111140000	98833000	194190000	69296000	65957000	45197000	54364000	144200000	124640000	159450000	193420000	236150000	214480000	202640000	91816000	14	14	14	44.2	44.2	44.2	35.882	0	163.88	6737500000	188	P09525;P09525-2	P09525;P09525-2	Annexin A4	ANXA4
347440000	272450000	260670000	305870000	382630000	346720000	319350000	363200000	353580000	370430000	375390000	389060000	402800000	358820000	369610000	369840000	18	18	18	46.6	46.6	46.6	47.578	0	323.31	33010000000	518	P09543;P09543-2	P09543;P09543-2	2,3-cyclic-nucleotide 3-phosphodiesterase	CNP
NaN	154800000	NaN	NaN	195380000	224700000	237800000	NaN	NaN	NaN	179190000	145070000	217830000	248500000	281060000	264490000	7	7	7	42	42	42	32.818	0	68.946	6080900000	84	P09601	P09601	Heme oxygenase 1	HMOX1
5017100000	4926400000	4298200000	5149600000	6815800000	5859200000	5810600000	5612100000	5997300000	5195100000	5315200000	4977100000	6480200000	5733800000	6019400000	5410500000	14	14	14	44	44	44	54.177	0	323.31	172720000000	895	P09622;P09622-3;P09622-2	P09622;P09622-3;P09622-2	Dihydrolipoyl dehydrogenase, mitochondrial	DLD
11736000000	12001000000	10923000000	11496000000	11385000000	11772000000	14512000000	14447000000	12206000000	13146000000	11655000000	12727000000	12433000000	14235000000	12818000000	12102000000	25	24	22	58.9	58.9	57	38.746	0	323.31	1228200000000	3872	P09651;P09651-2;P09651-3;Q32P51	P09651;P09651-2;P09651-3;Q32P51	Heterogeneous nuclear ribonucleoprotein A1;Heterogeneous nuclear ribonucleoprotein A1, N-terminally processed;Heterogeneous nuclear ribonucleoprotein A1-like 2	HNRNPA1;HNRNPA1L2
772570000	646950000	658260000	583930000	677660000	555920000	505790000	533780000	573640000	532170000	526560000	556470000	567970000	569010000	533700000	554840000	10	10	10	43.5	43.5	43.5	28.415	0	323.31	39983000000	500	P09661	P09661	U2 small nuclear ribonucleoprotein A	SNRPA1
NaN	239160000	199830000	165710000	NaN	139970000	136870000	447930000	NaN	66934000	160030000	163660000	NaN	90369000	180120000	NaN	4	4	4	33.3	33.3	33.3	8.7813	0.0001417	2.984	23693000000	91	P09669	P09669	Cytochrome c oxidase subunit 6C	COX6C
12376000000	13582000000	12711000000	12349000000	9713500000	8295300000	8648600000	9606800000	10665000000	10061000000	10953000000	11435000000	10131000000	9312900000	9247800000	9751200000	56	56	56	60.4	60.4	60.4	113.08	0	323.31	1423500000000	5364	P09874	P09874	Poly [ADP-ribose] polymerase 1	PARP1
667410000	605080000	655910000	656530000	902410000	846820000	814610000	790730000	610590000	538010000	695270000	663280000	673280000	611440000	771820000	672440000	34	34	34	31.8	31.8	31.8	165.91	0	302.63	27300000000	426	P09884	P09884	DNA polymerase alpha catalytic subunit	POLA1
12158000000	10836000000	12205000000	12831000000	12157000000	12626000000	12009000000	12065000000	10528000000	11545000000	10239000000	9002700000	13270000000	13029000000	14256000000	16270000000	12	12	12	78	78	78	24.824	0	323.31	323390000000	801	P09936	P09936	Ubiquitin carboxyl-terminal hydrolase isozyme L1	UCHL1
453640000	500370000	361660000	480510000	229810000	289460000	296580000	369600000	447560000	347090000	435330000	423690000	140590000	269370000	262650000	348540000	24	24	24	55.5	55.5	55.5	69.284	0	323.31	30975000000	719	P09960;P09960-4;P09960-2;P09960-3	P09960;P09960-4;P09960-2;P09960-3	Leukotriene A-4 hydrolase	LTA4H
153040000	175390000	141020000	169190000	194840000	196730000	205990000	161470000	169940000	182010000	124820000	137000000	70730000	79778000	82126000	77426000	15	10	10	51.4	36.8	36.8	39.455	0	323.31	6530700000	182	P09972	P09972	Fructose-bisphosphate aldolase C	ALDOC
4075500000	2157100000	3007300000	3369400000	3426900000	3088800000	2265000000	3050300000	3824100000	3367500000	3359500000	3502500000	3336200000	3018800000	3131100000	3048100000	5	3	3	53.9	41.4	41.4	13.509	0	33.042	309680000000	427	Q71UI9;P0C0S5;Q71UI9-4;Q71UI9-2;Q71UI9-3;Q71UI9-5	Q71UI9;P0C0S5;Q71UI9-4;Q71UI9-2;Q71UI9-3	Histone H2A.V;Histone H2A.Z	H2AFV;H2AFZ
NaN	NaN	92492000	NaN	161930000	154450000	138360000	124850000	NaN	125900000	NaN	145380000	146590000	NaN	130760000	NaN	5	5	5	22.2	22.2	22.2	35.932	0	9.0252	2379300000	17	P0C870;P0C869-8;P0C869-7;P0C869-6	P0C870;P0C869-8;P0C869-7;P0C869-6	JmjC domain-containing protein 7	JMJD7
NaN	55750000	NaN	NaN	NaN	175220000	NaN	143380000	NaN	NaN	NaN	NaN	NaN	NaN	NaN	NaN	7	5	5	22.7	19.5	19.5	41.853	0	28.306	2165600000	36	P0CB38	P0CB38	Polyadenylate-binding protein 4-like	PABPC4L
41888000	110540000	174160000	174510000	94522000	219400000	NaN	240460000	86431000	255120000	121020000	165470000	44170000	117820000	266170000	NaN	4	4	4	42.9	42.9	42.9	16.445	0	22.663	2232100000	14	P0DI81;P0DI82;P0DI81-3	P0DI81;P0DI82;P0DI81-3	Trafficking protein particle complex subunit 2;Trafficking protein particle complex subunit 2B	TRAPPC2;TRAPPC2B
1483400000	1326500000	1427300000	1546800000	NaN	NaN	NaN	NaN	351990000	337030000	329100000	359370000	NaN	NaN	NaN	NaN	10	10	6	52.9	52.9	35.6	34.196	0	80.475	9099200000	53	P0DMM9;P0DMN0;P0DMM9-3;P0DMM9-2;P50225;P50225-2	P0DMM9;P0DMN0;P0DMM9-3;P0DMM9-2	Sulfotransferase 1A3;Sulfotransferase 1A4	SULT1A3;SULT1A4
2645700000	2701200000	2379000000	2760700000	2769600000	2649600000	2862500000	2523700000	2859400000	2843400000	2777700000	2789800000	3211500000	2995800000	2978900000	2741000000	23	21	11	42.9	39.8	22.3	70.051	0	323.31	146230000000	1565	P0DMV8;P0DMV9;P0DMV8-2	P0DMV8;P0DMV9;P0DMV8-2	Heat shock 70 kDa protein 1A;Heat shock 70 kDa protein 1B	HSPA1A;HSPA1B
3774000000	3273600000	3340100000	3603200000	3340900000	3407900000	3005500000	2972500000	3673100000	3825500000	3726800000	3834700000	3584800000	3494200000	3906100000	3456200000	18	18	18	50.3	50.3	50.3	60.586	0	323.31	62288000000	429	P35520;P0DN79;P35520-2	P35520;P0DN79;P35520-2	Cystathionine beta-synthase	CBS
3708100000	2690200000	2289700000	2835600000	3004700000	2237900000	2155700000	1846800000	3491900000	3098300000	1908100000	2218000000	3159600000	2851200000	2516900000	2626700000	10	10	9	87.9	87.9	87.9	16.837	0	323.31	95904000000	646	P0DP25;P0DP24;P0DP23	P0DP25;P0DP24;P0DP23		CALM1;CALM2;CALM3
NaN	45911000	38146000	34739000	25926000	26999000	34158000	31993000	18522000	32413000	33518000	30580000	NaN	28299000	NaN	21060000	4	4	4	42.9	42.9	42.9	15.237	0	17.022	782120000	50	P0DPB6	P0DPB6		POLR1D
3417600000	2112100000	1991300000	2502500000	3104400000	2491500000	2462300000	2210600000	2938600000	1939700000	2291200000	2077000000	2055700000	1890400000	2296300000	2222400000	17	17	17	42.2	42.2	42.2	60.67	0	130.09	52777000000	363	P10155;P10155-5;P10155-3;P10155-4;P10155-2	P10155;P10155-5;P10155-3;P10155-4	60 kDa SS-A/Ro ribonucleoprotein	TROVE2
201690000	261800000	230850000	215690000	47080000	114330000	121280000	104460000	397320000	393370000	336830000	341670000	230190000	296160000	315960000	286120000	16	16	16	27.8	27.8	27.8	105.32	0	93.19	8312900000	222	P10253	P10253	Lysosomal alpha-glucosidase;76 kDa lysosomal alpha-glucosidase;70 kDa lysosomal alpha-glucosidase	GAA
NaN	NaN	NaN	NaN	NaN	NaN	NaN	NaN	NaN	NaN	NaN	NaN	NaN	NaN	NaN	NaN	5	3	3	30.3	17.9	17.9	23.48	0	3.5926	560980000	23	P10301	P10301	Ras-related protein R-Ras	RRAS
228910000	358760000	319790000	324350000	76765000	163940000	168710000	227370000	158690000	181430000	170580000	245600000	136960000	150120000	188220000	226370000	7	4	4	25.4	15	15	40.648	0	70.912	11736000000	279	P10321;P10321-2	P10321;P10321-2	HLA class I histocompatibility antigen, Cw-7 alpha chain	HLA-C
687510000	654260000	670490000	687630000	790670000	804010000	680160000	724400000	511550000	728980000	674170000	662590000	654900000	710460000	728490000	767280000	10	8	8	22.9	19.1	19.1	67.585	0	30.124	10483000000	65	P10398;P10398-2	P10398	Serine/threonine-protein kinase A-Raf	ARAF
NaN	NaN	NaN	NaN	NaN	NaN	NaN	NaN	NaN	NaN	NaN	NaN	NaN	NaN	NaN	NaN	3	3	3	32.2	32.2	32.2	26.266	0	20.979	4146400000	29	P10415;P10415-2	P10415;P10415-2	Apoptosis regulator Bcl-2	BCL2
2411700000	2815000000	2412100000	2499000000	2860700000	2758000000	2734100000	3128800000	2749000000	2648800000	2434800000	2695200000	2889800000	2370300000	2318800000	2276700000	21	21	21	49.3	49.3	49.3	68.996	0	176.42	117360000000	758	P10515	P10515	Dihydrolipoyllysine-residue acetyltransferase component of pyruvate dehydrogenase complex, mitochondrial	DLAT
106160000	134440000	163150000	142990000	209010000	185000000	192390000	215080000	141160000	128170000	159170000	200590000	158580000	156100000	143190000	146240000	43	43	35	36.6	36.6	31.4	212.88	0	323.31	13065000000	509	P10586;P10586-2	P10586;P10586-2	Receptor-type tyrosine-protein phosphatase F	PTPRF
NaN	88169000	37122000	83065000	54385000	149470000	88517000	90902000	92001000	NaN	NaN	NaN	NaN	NaN	NaN	NaN	6	5	5	27.7	25.7	25.7	42.979	0	25.299	1528100000	41	P10588	P10588	Nuclear receptor subfamily 2 group F member 6	NR2F6
982900000	960740000	1488300000	1886400000	1082600000	1250600000	957520000	1230400000	1689500000	1969200000	1316300000	1232100000	2284500000	2247000000	1983100000	2135800000	7	7	7	63.8	63.8	63.8	11.737	0	145.95	83515000000	439	P10599;P10599-2	P10599;P10599-2	Thioredoxin	TXN
420010000	322200000	390150000	449260000	371300000	454690000	454840000	456780000	446420000	415470000	357030000	359930000	485280000	355180000	259780000	344800000	5	5	5	40.3	40.3	40.3	13.696	0	90.702	33697000000	257	P10606	P10606	Cytochrome c oxidase subunit 5B, mitochondrial	COX5B
42259000	68901000	69755000	52816000	50369000	64500000	80419000	66108000	38998000	75126000	51041000	64897000	51514000	54602000	67910000	64239000	5	5	5	15.2	15.2	15.2	54.465	0	44.529	3419700000	110	P10619;P10619-2	P10619;P10619-2	Lysosomal protective protein;Lysosomal protective protein 32 kDa chain;Lysosomal protective protein 20 kDa chain	CTSA
386920000	665790000	613040000	589450000	446750000	531010000	626490000	556350000	551320000	537770000	614510000	673650000	585590000	422180000	469510000	580340000	5	5	5	49	49	49	17.598	0	80.904	38721000000	591	P10620;P10620-2	P10620;P10620-2	Microsomal glutathione S-transferase 1	MGST1
NaN	NaN	13981000	24577000	29678000	NaN	NaN	24688000	35991000	19716000	31559000	25796000	37693000	27594000	11926000	NaN	3	3	3	13.6	13.6	13.6	36.76	0	8.2949	367090000	12	P10636-2;P10636-5;P10636-3;P10636-6;P10636-4;P10636-8;P10636;P10636-7;P10636-9	P10636-2;P10636-5;P10636-3;P10636-6;P10636-4	Microtubule-associated protein tau	MAPT
551510000	685420000	641800000	622890000	874210000	988330000	1176200000	983380000	819550000	1494400000	1099100000	789550000	1051000000	1069500000	1138600000	1254300000	12	12	4	32.8	32.8	11	42.981	0	127.85	17151000000	137	P10644	P10644	cAMP-dependent protein kinase type I-alpha regulatory subunit;cAMP-dependent protein kinase type I-alpha regulatory subunit, N-terminally processed	PRKAR1A
7830600000	8128900000	8121100000	7995100000	7689900000	6647000000	6227800000	6213200000	7444600000	8106900000	8095100000	7144300000	7284400000	6145000000	7321900000	7915900000	13	13	13	70.9	70.9	70.9	31.462	0	323.31	202680000000	636	P10768	P10768	S-formylglutathione hydrolase	ESD
40366000000	37280000000	33505000000	39375000000	43509000000	38843000000	41247000000	38378000000	34741000000	39348000000	38349000000	39660000000	37636000000	41647000000	41243000000	35571000000	42	42	42	77.1	77.1	77.1	61.054	0	323.31	2582100000000	6592	P10809;P10809-2	P10809	60 kDa heat shock protein, mitochondrial	HSPD1
NaN	NaN	NaN	15500000	NaN	NaN	NaN	NaN	NaN	23776000	17454000	16200000	NaN	NaN	16876000	NaN	5	5	5	15.1	15.1	15.1	52.494	0	6.2836	252100000	26	P10909;P10909-4;P10909-6;P10909-5;P10909-2;P10909-3	P10909;P10909-4;P10909-6;P10909-5;P10909-2;P10909-3	Clusterin;Clusterin beta chain;Clusterin alpha chain	CLU
2501600000	2263100000	2107900000	2270100000	2091400000	1933100000	2256900000	1858800000	2201800000	2155900000	1904500000	1746600000	2121400000	1977300000	1922700000	1803900000	35	34	34	59	59	59	72.332	0	323.31	324640000000	2595	P11021	P11021	78 kDa glucose-regulated protein	HSPA5
58392000	93859000	78722000	83123000	30693000	52748000	43884000	40051000	44274000	53066000	60936000	53190000	33075000	43857000	41769000	41088000	22	22	21	21.5	21.5	20.7	177.6	0	219.38	3517100000	265	P11047	P11047	Laminin subunit gamma-1	LAMC1
NaN	NaN	NaN	NaN	137230000	62569000	74399000	113920000	48706000	125750000	62566000	NaN	NaN	105250000	NaN	88076000	8	8	8	19.4	19.4	19.4	48.344	0	70.91	5413200000	105	P11117;P11117-2	P11117	Lysosomal acid phosphatase	ACP2
10411000000	10629000000	9921599000	10394000000	10259000000	9219600000	9419300000	9490200000	9733600000	9527100000	8783600000	8719200000	9569300000	9326800000	9261100000	9642500000	41	41	36	59	59	53.9	70.897	0	323.31	1187600000000	6705	P11142;P11142-2;P54652	P11142;P11142-2	Heat shock cognate 71 kDa protein	HSPA8
1229600000	1146800000	1071700000	990140000	1511200000	2087800000	1711200000	1486900000	969170000	717950000	806410000	897110000	863590000	951840000	1031900000	791320000	8	8	8	14	14	14	54.083	0	166.1	35773000000	221	P11166	P11166	Solute carrier family 2, facilitated glucose transporter member 1	SLC2A1
162360000	191110000	140410000	164470000	161790000	191540000	212070000	184930000	178710000	195370000	203100000	191540000	211180000	214390000	191500000	213520000	27	25	24	41.6	39.5	37.7	97.016	0	317.48	17680000000	527	P11171;P11171-2;P11171-4;P11171-3;P11171-5;P11171-7;P11171-6	P11171;P11171-2;P11171-4;P11171-3;P11171-5;P11171-7;P11171-6	Protein 4.1	EPB41
2564000000	2291100000	2244000000	2051000000	2749300000	2617000000	2692800000	2430300000	2123400000	1705200000	2099500000	2006700000	2251100000	1796500000	2136900000	1570200000	23	23	23	60.6	60.6	60.6	52.221	0	227.63	55672000000	313	P11172;P11172-3;P11172-2;P11172-4	P11172;P11172-3;P11172-2;P11172-4	Uridine 5-monophosphate synthase;Orotate phosphoribosyltransferase;Orotidine 5-phosphate decarboxylase	UMPS
1706300000	1441500000	1362700000	1262700000	1645400000	1496500000	1369300000	1407500000	1735500000	1494200000	1589000000	1413900000	1781300000	1632700000	1604400000	1424500000	14	14	14	49.3	49.3	49.3	39.233	0	323.31	63086000000	762	P11177;P11177-2;P11177-3	P11177;P11177-2;P11177-3	Pyruvate dehydrogenase E1 component subunit beta, mitochondrial	PDHB
155530000	131150000	166730000	166280000	193160000	128620000	128500000	153540000	210080000	168110000	169960000	155790000	157120000	169290000	168910000	186390000	10	10	10	30.1	30.1	30.1	53.486	0	15.74	5664300000	128	P11182	P11182	Lipoamide acyltransferase component of branched-chain alpha-keto acid dehydrogenase complex, mitochondrial	DBT
1040800000	1003000000	1058500000	1085800000	408420000	377330000	587490000	458850000	602630000	743340000	600330000	772140000	503020000	619740000	652990000	665230000	34	30	27	48.8	43.7	40.7	96.695	0	323.31	50335000000	718	P11216	P11216	Glycogen phosphorylase, brain form	PYGB
351950000	301020000	269790000	295640000	560670000	446500000	719270000	421310000	252440000	323000000	305490000	330120000	476630000	296610000	406640000	475880000	8	8	3	45.1	45.1	14.1	23.567	0	273.81	29409000000	514	P11233	P11233	Ras-related protein Ral-A	RALA
3084000000	2670300000	2198700000	2636300000	3265600000	2684900000	2141000000	2224500000	2316800000	2087800000	2278400000	2380500000	1830300000	2263200000	1625800000	2171500000	5	5	5	12.9	12.9	12.9	44.882	0	192.66	91034000000	173	P11279;P11279-2	P11279;P11279-2	Lysosome-associated membrane glycoprotein 1	LAMP1
295800000	273100000	305760000	281290000	399150000	353270000	349160000	361520000	376590000	411210000	388400000	414830000	341470000	344130000	371120000	409840000	10	10	10	33.3	33.3	33.3	46.588	0	206.45	17934000000	282	P11310;P11310-2	P11310;P11310-2	Medium-chain specific acyl-CoA dehydrogenase, mitochondrial	ACADM
5082100	NaN	54769000	52304000	54836000	77476000	NaN	NaN	68504000	NaN	NaN	73317000	66810000	NaN	54622000	57786000	9	9	7	20.3	20.3	16.2	91.867	0	54.652	1984900000	75	P11362;P11362-5;P11362-19;P11362-2;P11362-7;P11362-20;P11362-3;P11362-14;P11362-4;P11362-21;P11362-6;P11362-9;P11362-10;P11362-11;P11362-12;P11362-13;P11362-8;P11362-18;P11362-16	P11362;P11362-5;P11362-19;P11362-2;P11362-7;P11362-20;P11362-3;P11362-14;P11362-4;P11362-21;P11362-6;P11362-9;P11362-10;P11362-11;P11362-12;P11362-13;P11362-8	Fibroblast growth factor receptor 1	FGFR1
539640000	582010000	533760000	480500000	548990000	477990000	449480000	441730000	442560000	390390000	483710000	437570000	619800000	535360000	511020000	489510000	33	33	28	44.4	44.4	40.1	90.725	0	323.31	120120000000	1397	P11387	P11387	DNA topoisomerase 1	TOP1
3411800000	3367800000	3121700000	2823900000	3230400000	3216400000	2896300000	3139700000	2543500000	2448800000	2958800000	3101200000	2758800000	2977500000	3005000000	2852400000	72	57	57	54.6	46.2	46.2	174.38	0	323.31	701260000000	2929	P11388;P11388-2;P11388-3;P11388-4	P11388;P11388-2;P11388-3;P11388-4	DNA topoisomerase 2-alpha	TOP2A
2354300000	2245800000	2222000000	2338900000	1120400000	1190900000	1314300000	1213000000	2737100000	3147200000	2733600000	2856800000	3492300000	3829900000	3962900000	3399100000	29	29	29	67.2	67.2	67.2	59.256	0	320.99	82751000000	619	P11413;P11413-3;P11413-2	P11413;P11413-3;P11413-2	Glucose-6-phosphate 1-dehydrogenase	G6PD
97376000	109010000	129770000	121690000	121870000	101310000	108170000	88723000	125930000	142970000	119430000	133610000	115180000	117890000	112890000	NaN	6	6	6	46.5	46.5	46.5	17.776	0	13.576	2680500000	60	P11441	P11441	Ubiquitin-like protein 4A	UBL4A
347490000	315930000	278590000	282020000	248270000	258330000	259010000	282850000	190040000	182150000	78681000	199040000	182220000	188490000	204580000	189140000	7	7	7	27.9	27.9	27.9	45.509	0	96.029	12003000000	85	P11474;P11474-2;O95718;O95718-2;O95718-1	P11474;P11474-2	Steroid hormone receptor ERR1	ESRRA
239670000	256150000	238520000	273530000	182730000	204260000	188010000	183640000	370650000	350220000	362960000	343680000	427400000	410650000	440890000	399490000	21	21	21	28.7	28.7	28.7	129.63	0	74.462	9589900000	106	P11498;P11498-2	P11498	Pyruvate carboxylase, mitochondrial	PC
213620000	200480000	190350000	137940000	221040000	171670000	197550000	205720000	94142000	83651000	108160000	101050000	NaN	NaN	NaN	NaN	14	13	2	4.9	4.7	0.8	426.74	0	30.701	3875000000	94	P11532;P11532-4;P11532-11;P11532-17;P11532-12;P11532-3;P11532-2;P11532-8;P11532-7;P11532-13;P11532-18	P11532;P11532-4;P11532-11;P11532-17;P11532-12;P11532-3;P11532-2;P11532-8;P11532-7;P11532-13	Dystrophin	DMD
3413900000	3863000000	3588100000	3942700000	2884600000	3260300000	3213900000	2913400000	3562600000	4024300000	4172000000	3985200000	3523900000	3780700000	4000100000	3828800000	44	44	44	60.4	60.4	60.4	101.56	0	323.31	232320000000	1549	P11586	P11586	C-1-tetrahydrofolate synthase, cytoplasmic;Methylenetetrahydrofolate dehydrogenase;Methenyltetrahydrofolate cyclohydrolase;Formyltetrahydrofolate synthetase;C-1-tetrahydrofolate synthase, cytoplasmic, N-terminally processed	MTHFD1
104490000	120220000	109700000	114570000	169370000	179910000	159590000	156830000	85769000	102420000	113010000	111970000	134210000	126290000	141140000	145490000	61	61	61	34.2	34.2	34.2	274.37	0	323.31	28950000000	1040	P11717	P11717	Cation-independent mannose-6-phosphate receptor	IGF2R
343680000	428740000	565300000	485870000	355310000	428110000	513520000	384260000	481830000	528800000	516880000	629560000	415640000	421870000	643060000	720870000	14	14	14	47.6	47.6	47.6	39.724	0	323.31	25907000000	304	P11766	P11766	Alcohol dehydrogenase class-3	ADH5
483480000	348540000	374620000	386190000	334180000	267050000	223640000	250870000	369690000	484830000	432790000	404690000	518150000	509470000	502590000	542510000	15	14	14	54.5	51.8	51.8	33.729	0	105.96	17842000000	245	P11802;P11802-2	P11802;P11802-2	Cyclin-dependent kinase 4	CDK4
117660000	144730000	134730000	125510000	96755000	106880000	107710000	104200000	79292000	97210000	109240000	102240000	86900000	83535000	88295000	79229000	11	4	4	42.8	14.5	14.5	34.769	0	323.31	3071700000	122	P11908;P11908-2	P11908;P11908-2	Ribose-phosphate pyrophosphokinase 2	PRPS2
4860300000	4756800000	4536600000	4678300000	4711600000	4818000000	4751200000	4461200000	4601300000	4852900000	4362600000	4462800000	4596700000	4434000000	4348800000	4653700000	33	33	20	58.3	58.3	37.7	70.67	0	323.31	718910000000	3599	P11940;P11940-2;Q9H361;Q4VXU2;Q4VXU2-2	P11940;P11940-2	Polyadenylate-binding protein 1	PABPC1
7135200000	5177500000	5475400000	5822300000	5976700000	5385500000	5621500000	5331600000	6846100000	6073300000	5236200000	5165600000	5407400000	5259900000	4910500000	5582300000	13	13	13	78.5	78.5	78.5	28.768	0	323.31	123680000000	754	P12004	P12004	Proliferating cell nuclear antigen	PCNA
492040000	494770000	332160000	389780000	756810000	856790000	374730000	404150000	606240000	454170000	376260000	522770000	448570000	287130000	243840000	513600000	2	2	2	43.1	43.1	43.1	12.155	0	23.36	33648000000	282	P12074	P12074	Cytochrome c oxidase subunit 6A1, mitochondrial	COX6A1
813490000	688530000	848510000	916580000	677750000	640000000	722970000	877730000	964890000	700930000	718290000	925400000	1036800000	889710000	980200000	590740000	21	21	15	42	42	32.4	57.41	0	186.08	34680000000	371	P12081;P12081-4;P12081-3;P12081-2	P12081;P12081-4;P12081-3;P12081-2	Histidine--tRNA ligase, cytoplasmic	HARS
49059000	45426000	43649000	40276000	40464000	29870000	38191000	43354000	61251000	59857000	45370000	59424000	52861000	50203000	55757000	42123000	13	13	13	18.3	18.3	18.3	108.53	0	64.201	1457400000	120	P12109	P12109	Collagen alpha-1(VI) chain	COL6A1
273780000	322440000	310140000	242980000	210770000	192190000	203440000	190160000	276220000	286850000	330740000	299920000	333760000	267340000	286320000	290390000	18	5	5	60.1	17.1	17.1	33.064	0	62.902	24873000000	285	P12235	P12235	ADP/ATP translocase 1	SLC25A4
26438000000	25655000000	26694000000	28325000000	25509000000	20473000000	23425000000	25964000000	29445000000	26270000000	29526000000	28163000000	27705000000	27313000000	31238000000	30143000000	21	21	7	68.8	68.8	25.5	32.866	0	323.31	1856100000000	2510	P12236	P12236	ADP/ATP translocase 3;ADP/ATP translocase 3, N-terminally processed	SLC25A6
2386900000	2334900000	2571400000	2354400000	2170100000	2469900000	2613500000	2737100000	2279000000	2277900000	2224800000	2434700000	2574400000	2046800000	2154300000	2224000000	25	25	25	57.8	57.8	57.8	55.804	0	323.31	150850000000	1591	P12268	P12268	Inosine-5-monophosphate dehydrogenase 2	IMPDH2
3136100000	2578600000	2727800000	2900800000	2613900000	2594600000	2645900000	2289600000	2586100000	2487800000	2402400000	2431800000	2294400000	2197700000	2224300000	2108200000	67	67	67	36.6	36.6	36.6	267.29	0	323.31	81504000000	1192	P12270;P12270-2	P12270	Nucleoprotein TPR	TPR
18433000000	17659000000	16301000000	17193000000	15564000000	17672000000	16488000000	14786000000	17424000000	17748000000	16922000000	15948000000	17103000000	16566000000	17607000000	16128000000	21	21	21	69	69	69	42.644	0	323.31	543080000000	1575	P12277;P06732	P12277	Creatine kinase B-type	CKB
1330800000	1281000000	1073400000	874100000	416790000	460520000	258010000	97053000	1047100000	803010000	864860000	792780000	1060200000	738640000	598100000	651750000	12	12	8	40.5	40.5	30	47.036	0	306.35	22452000000	361	P12532;P12532-2	P12532;P12532-2	Creatine kinase U-type, mitochondrial	CKMT1A
271340000	179480000	245820000	147370000	196210000	181260000	126430000	134380000	294020000	217160000	280160000	257750000	295120000	264890000	272900000	188060000	10	10	2	32.8	32.8	9	50.47	0	75.961	5966700000	87	P12694	P12694	2-oxoisovalerate dehydrogenase subunit alpha, mitochondrial	BCKDHA
73069000	NaN	NaN	54953000	61209000	57451000	49514000	65848000	68507000	66674000	44782000	53084000	NaN	64089000	56999000	57917000	10	10	10	21	21	21	80.004	0	16.691	1358400000	48	P12755	P12755	Ski oncogene	SKI
350960000	341370000	324410000	324500000	274570000	242210000	250190000	245220000	359510000	362910000	294720000	325340000	349310000	362870000	311360000	319180000	49	33	30	67.5	49.7	47.1	103.06	0	323.31	28282000000	768	P12814;P12814-3;P12814-2;P12814-4	P12814;P12814-3;P12814-2;P12814-4	Alpha-actinin-1	ACTN1
448370000	542900000	457350000	402560000	518640000	477080000	419680000	386890000	385920000	484370000	480540000	390890000	467020000	533420000	397750000	376360000	22	22	13	55.4	55.4	42	59.834	0	124.09	24763000000	278	P12931;P12931-2;P06239;P06239-3	P12931;P12931-2	Proto-oncogene tyrosine-protein kinase Src	SRC
376630000	328900000	400210000	425440000	419100000	430580000	376350000	389200000	366470000	396920000	466940000	437150000	377910000	454630000	424240000	417070000	15	15	15	45.8	45.8	45.8	54.548	0	119.2	10953000000	200	P12955;P12955-3;P12955-2	P12955;P12955-3;P12955-2	Xaa-Pro dipeptidase	PEPD
17103000000	15073000000	14395000000	14486000000	18683000000	16550000000	15394000000	15403000000	16656000000	14783000000	16262000000	15353000000	16335000000	15151000000	14866000000	13649000000	44	44	44	61.7	61.7	61.7	69.842	0	323.31	1123800000000	3761	P12956;P12956-2	P12956;P12956-2	X-ray repair cross-complementing protein 6	XRCC6
25415000000	21207000000	20702000000	23417000000	27295000000	26802000000	23495000000	24652000000	25350000000	25356000000	22775000000	21606000000	23126000000	24500000000	22828000000	20245000000	40	40	40	64.6	64.6	64.6	82.704	0	323.31	1578400000000	4053	P13010	P13010	X-ray repair cross-complementing protein 5	XRCC5
31300000	NaN	37940000	42486000	42143000	38392000	31783000	26769000	35851000	36277000	31789000	32323000	37717000	42493000	52570000	32304000	7	7	7	39	39	39	34.645	0	13.222	800040000	42	P13051;P13051-2	P13051;P13051-2	Uracil-DNA glycosylase	UNG
1191100000	1279100000	1124700000	1078600000	773760000	737310000	571660000	744790000	1126700000	939210000	973110000	989900000	753460000	697730000	720690000	745290000	8	8	8	43.2	43.2	43.2	19.576	0	79.234	85743000000	582	P13073	P13073	Cytochrome c oxidase subunit 4 isoform 1, mitochondrial	COX4I1
973370000	978160000	1007200000	666620000	345930000	336720000	383200000	658490000	972860000	832660000	1169400000	1420000000	1102000000	1448500000	1380300000	1110600000	5	5	5	13.4	13.4	13.4	44.955	0	99.693	46236000000	194	P13473-2;P13473;P13473-3	P13473-2;P13473;P13473-3	Lysosome-associated membrane glycoprotein 2	LAMP2
3217800000	3314700000	2955800000	3061300000	2287000000	2235200000	2071800000	2268200000	2499900000	2316600000	2355000000	2468200000	3096000000	3140100000	2432300000	2586800000	20	20	20	74.8	74.8	74.8	49.973	0	323.31	73433000000	517	P13489	P13489	Ribonuclease inhibitor	RNH1
14072000	61543000	72425000	47095000	183490000	190390000	224070000	236210000	49569000	64932000	68931000	61243000	95803000	87450000	74295000	106800000	20	19	19	28.2	27.5	27.5	114.9	0	299.79	10952000000	309	P13612;P13612-2	P13612	Integrin alpha-4	ITGA4
45946000	73529000	98238000	93243000	89562000	54671000	67932000	104240000	67488000	65670000	48694000	56798000	NaN	37695000	NaN	45770000	30	15	13	40.7	22.8	21.7	111.75	0	323.31	4389200000	167	P13637;P13637-2;P13637-3	P13637;P13637-2;P13637-3	Sodium/potassium-transporting ATPase subunit alpha-3	ATP1A3
50288000000	47456000000	44572000000	48459000000	49283000000	49859000000	50942000000	49748000000	45717000000	45126000000	40631000000	44444000000	44059000000	44189000000	43030000000	43519000000	54	54	53	69	69	67.8	95.337	0	323.31	2425500000000	5151	P13639	P13639	Elongation factor 2	EEF2
1173600000	1126500000	994630000	1032100000	1029500000	930960000	934940000	942560000	1246800000	1020300000	1062300000	1067400000	1315500000	1045800000	1109800000	1113900000	31	30	30	50.2	50.2	50.2	72.932	0	323.31	96222000000	1299	P13667	P13667	Protein disulfide-isomerase A4	PDIA4
563070000	642410000	574840000	618240000	758070000	740820000	778700000	682280000	662840000	780900000	740690000	705180000	553180000	567530000	584130000	525710000	15	15	15	34.1	34.1	34.1	61.049	0	148.27	14314000000	272	P13674;P13674-2;P13674-3	P13674;P13674-2;P13674-3	Prolyl 4-hydroxylase subunit alpha-1	P4HA1
1126400000	804080000	1152900000	1011800000	767080000	1110300000	1144400000	1058300000	744830000	1030300000	1012600000	808180000	703510000	1167400000	1052700000	1211900000	9	9	9	55.2	55.2	55.2	19.595	0	323.31	51884000000	355	P13693;P13693-2;Q56UQ5;Q9HAU6	P13693;P13693-2	Translationally-controlled tumor protein	TPT1
1927600000	2507600000	2608100000	2159000000	1056000000	1109300000	1203800000	941580000	2372100000	2713700000	2248400000	2439000000	2384000000	2758900000	2442900000	2472200000	32	32	29	66	66	60.5	70.81	0	323.31	76255000000	885	P13797;P13797-2;P13797-3;P13796	P13797;P13797-2;P13797-3	Plastin-3	PLS3
805180000	877650000	815700000	747950000	909790000	1026700000	1019400000	937110000	906500000	1066200000	1006100000	986530000	1028200000	969700000	1042400000	1005800000	18	18	18	38.1	38.1	38.1	81.224	0	323.31	28293000000	277	P13798	P13798	Acylamino-acid-releasing enzyme	APEH
3505300000	3168100000	2961700000	3173600000	3974000000	3474000000	3516300000	3175700000	4152900000	3712000000	3985400000	4181200000	4841800000	4385300000	4423100000	4049400000	14	14	14	63.1	63.1	63.1	35.079	0	323.31	202090000000	1105	P13804;P13804-2	P13804;P13804-2	Electron transfer flavoprotein subunit alpha, mitochondrial	ETFA
745160000	754450000	742360000	723990000	930130000	822370000	898250000	907840000	690280000	699660000	793240000	754840000	868620000	889360000	822750000	681050000	20	20	19	43	43	41.7	83.785	0	252.18	20953000000	305	P13807;P13807-2	P13807;P13807-2	Glycogen [starch] synthase, muscle	GYS1
1219300000	1321900000	1103600000	1156700000	1204000000	1288300000	1421700000	1121000000	1097400000	1367600000	1176400000	1284300000	1150700000	1273200000	1250200000	1260000000	16	16	14	51.7	51.7	44.6	45.518	0	301.91	35246000000	355	P13861;P13861-2	P13861;P13861-2	cAMP-dependent protein kinase type II-alpha regulatory subunit	PRKAR2A
509160000	553900000	509280000	444870000	444870000	447510000	301480000	399510000	459090000	405750000	478530000	437280000	419230000	374440000	310860000	360830000	9	9	9	49	49	49	28.38	0	160.85	11933000000	198	P13984	P13984	General transcription factor IIF subunit 2	GTF2F2
129240000	NaN	NaN	136430000	162060000	145070000	113920000	81737000	114020000	167400000	195000000	155180000	172860000	243860000	227160000	233290000	5	5	5	36.9	36.9	36.9	14.529	0	21.096	7969900000	125	P13987-2;P13987	P13987-2;P13987	CD59 glycoprotein	CD59
872450000	688890000	665160000	675590000	785050000	646780000	548600000	652250000	766250000	643290000	674090000	582270000	666620000	578500000	581360000	587790000	14	14	14	67.7	67.7	67.7	37.895	0	193.69	40726000000	477	P13995;P13995-2	P13995;P13995-2	Bifunctional methylenetetrahydrofolate dehydrogenase/cyclohydrolase, mitochondrial;NAD-dependent methylenetetrahydrofolate dehydrogenase;Methenyltetrahydrofolate cyclohydrolase	MTHFD2
2317000000	3093400000	3307200000	2861600000	2330000000	2281200000	2854600000	2481500000	3907200000	4174800000	2010400000	2789300000	1300900000	1392000000	3104200000	3564700000	4	4	4	36.5	36.5	36.5	12.476	0	177.78	68671000000	440	P14174	P14174	Macrophage migration inhibitory factor	MIF
74795000	NaN	NaN	NaN	60626000	NaN	NaN	NaN	53525000	NaN	NaN	NaN	NaN	NaN	NaN	NaN	3	3	3	40	40	40	18.848	0	83.255	1512800000	61	P14209;P14209-2;P14209-3	P14209;P14209-2;P14209-3	CD99 antigen	CD99
757040000	578650000	617200000	556800000	718640000	686850000	640760000	565020000	701450000	686150000	568330000	586660000	433130000	596450000	500630000	550430000	19	19	19	41.5	41.5	41.5	59.425	0	323.31	45918000000	495	P14314;P14314-2	P14314;P14314-2	Glucosidase 2 subunit beta	PRKCSH
1964600000	2081500000	2055600000	2281800000	1616800000	1105800000	979110000	1329500000	1662500000	1444800000	1872500000	1177500000	1163900000	1013400000	985170000	1571800000	15	15	15	35.6	35.6	35.6	48.275	0	323.31	47419000000	373	P14324;P14324-2	P14324;P14324-2	Farnesyl pyrophosphate synthase	FDPS
182580000	140520000	190010000	158780000	101170000	95204000	76514000	68660000	115200000	102620000	96081000	96319000	100230000	88009000	72155000	82535000	12	12	12	28.7	28.7	28.7	58.489	0	95.299	4239800000	144	P14373;P14373-2;Q9HCM9;Q9HCM9-2	P14373;P14373-2	Zinc finger protein RFP	TRIM27
209450000	152640000	191910000	147530000	181680000	NaN	187550000	165640000	168990000	109260000	140550000	129710000	145340000	NaN	86735000	116230000	3	3	3	56.6	56.6	56.6	9.3959	0	47.861	18082000000	141	P14406	P14406	Cytochrome c oxidase subunit 7A2, mitochondrial	COX7A2
1326900000	1263000000	1689400000	1394800000	1380600000	1333500000	1360300000	1244900000	1848000000	1940900000	1826100000	1794600000	2071200000	1778800000	1749100000	1704100000	17	17	17	64	64	64	36.573	0	172.49	38976000000	342	P14550	P14550	Alcohol dehydrogenase [NADP(+)]	AKR1A1
16856000000	16243000000	15968000000	15264000000	18603000000	18047000000	17980000000	16414000000	18691000000	18861000000	17602000000	17532000000	19471000000	17476000000	17671000000	16447000000	50	50	5	81.2	81.2	9.4	57.936	0	323.31	2250700000000	5902	P14618;P14618-3	P14618;P14618-3	Pyruvate kinase PKM	PKM
208080000	173870000	153150000	168250000	152350000	79665000	154040000	169950000	172720000	196730000	168610000	176500000	154840000	47565000	144220000	NaN	48	3	3	79.8	8.1	8.1	58.061	0	6.6422	1799400000	48	P14618-2	P14618-2	Pyruvate kinase PKM	PKM
6517400000	6219300000	5932200000	5641300000	5272100000	5334500000	5143100000	5258900000	6314700000	6057100000	5813000000	5593100000	6180100000	6154900000	5475700000	5299900000	45	43	43	55.7	53.9	53.9	92.468	0	323.31	614700000000	2978	P14625;Q58FF3	P14625	Endoplasmin	HSP90B1
728430000	614520000	554800000	555360000	278410000	545210000	462240000	403390000	282960000	422010000	429760000	469480000	475190000	488360000	436260000	595260000	8	7	7	28.6	26.8	26.8	48.337	0	80.506	14761000000	155	P14635;P14635-2	P14635;P14635-2	G2/mitotic-specific cyclin-B1	CCNB1
1830200000	2681800000	2536000000	2486500000	1954300000	2058600000	2722500000	2222200000	1958300000	2299800000	2380000000	1901600000	2688300000	2329600000	3313400000	3180900000	39	39	39	47.8	47.8	47.8	117.97	0	223.42	72207000000	543	P14735;P14735-2	P14735	Insulin-degrading enzyme	IDE
966940000	588740000	505320000	502400000	644290000	506170000	500020000	360210000	670580000	488770000	413810000	422330000	624160000	224020000	351660000	349790000	3	3	3	47.7	47.7	47.7	10.192	0	173.14	15130000000	242	P14854	P14854	Cytochrome c oxidase subunit 6B1	COX6B1
189260000	151150000	195080000	160270000	189150000	144180000	135480000	210340000	201350000	188270000	160450000	183610000	98283000	113110000	143450000	197060000	6	6	6	17.2	17.2	17.2	76.471	0	37.463	2451800000	82	P14859;P14859-5;P14859-4;P14859-3;P14859-2;P14859-6;P09086;Q9UKI9;P09086-4;Q9UKI9-3;Q9UKI9-2;P09086-3;P09086-2;P09086-5	P14859;P14859-5;P14859-4;P14859-3;P14859-2;P14859-6	POU domain, class 2, transcription factor 1	POU2F1
2797100000	2156800000	1941800000	2390400000	2846000000	2361500000	2348700000	2496300000	2769400000	2704000000	2325500000	2311400000	2778300000	2405700000	2197700000	2290700000	24	24	24	68.4	68.4	68.4	64.132	0	323.31	353110000000	2773	P14866;P14866-2	P14866;P14866-2	Heterogeneous nuclear ribonucleoprotein L	HNRNPL
1800700000	1857800000	2015800000	2055800000	1864600000	1845700000	1959900000	1802100000	2089300000	2325700000	2206000000	2228900000	1790600000	1804100000	1974200000	2047800000	31	31	31	67.1	67.1	67.1	57.136	0	323.31	155120000000	1530	P14868;P14868-2	P14868;P14868-2	Aspartate--tRNA ligase, cytoplasmic	DARS
1005500000	976580000	1207500000	1198200000	628780000	696760000	620050000	658020000	1050700000	1199000000	664520000	974970000	910060000	778340000	789170000	871700000	24	20	20	47	42.7	42.7	81.744	0	220.07	45864000000	422	P14923	P14923	Junction plakoglobin	JUP
87918000	120070000	119150000	124930000	135100000	151430000	117500000	141450000	97369000	98205000	88700000	103930000	91432000	90729000	82924000	111030000	6	6	6	47.7	47.7	47.7	13.53	0	205.61	20557000000	339	P14927;P14927-2	P14927;P14927-2	Cytochrome b-c1 complex subunit 7	UQCRB
3636500000	2966500000	3046900000	3712400000	3371500000	4226900000	3188700000	2741900000	3417300000	3550700000	3512000000	3397900000	4353500000	3609600000	3948400000	3782600000	14	14	14	58.2	58.2	58.2	35.853	0	308.26	119980000000	420	P15121	P15121	Aldose reductase	AKR1B1
NaN	27843000	NaN	NaN	NaN	29301000	34560000	NaN	NaN	57037000	47455000	41298000	NaN	65466000	60536000	65592000	15	15	15	21.3	21.3	21.3	109.54	0	43.306	2203700000	77	P15144	P15144	Aminopeptidase N	ANPEP
NaN	NaN	13758000	27979000	27910000	15373000	NaN	23312000	NaN	18113000	21180000	11862000	30482000	17600000	29967000	16716000	5	5	5	14.9	14.9	14.9	45.302	0	28.65	771350000	63	P15151;P15151-3;P15151-2;P15151-4	P15151;P15151-3;P15151-2;P15151-4	Poliovirus receptor	PVR
1381100000	1111900000	1449900000	1456200000	1313900000	1094400000	1063100000	1184500000	1568600000	1708200000	1064700000	1251700000	1228300000	1157900000	1095300000	1361600000	23	23	23	43.6	43.6	43.6	68.699	0	286.44	49466000000	581	P15170-3;P15170-2;P15170;Q8IYD1	P15170-3;P15170-2;P15170	Eukaryotic peptide chain release factor GTP-binding subunit ERF3A	GSPT1
NaN	NaN	NaN	NaN	NaN	90829000	154710000	NaN	NaN	NaN	NaN	39716000	NaN	NaN	NaN	NaN	5	5	5	20.2	20.2	20.2	54.404	0	30.402	1423900000	24	P15260	P15260	Interferon gamma receptor 1	IFNGR1
802290000	897470000	779890000	876340000	1067200000	1027500000	1193300000	1140000000	696400000	805260000	750470000	756180000	900010000	962110000	868030000	921450000	32	22	20	46.2	33.4	32.1	69.412	0	293.93	56951000000	686	P15311	P15311	Ezrin	EZR
445610000	315590000	367700000	345400000	290100000	337490000	278940000	315470000	299420000	433480000	392970000	352820000	333130000	367960000	325750000	351640000	11	11	11	77.4	77.4	77.4	26.182	0	111.64	8010800000	159	P15374	P15374	Ubiquitin carboxyl-terminal hydrolase isozyme L3	UCHL3
NaN	NaN	44131000	33402000	22815000	28763000	NaN	54712000	57131000	NaN	NaN	77380000	NaN	17436000	95506000	NaN	12	1	1	70.4	9.2	9.2	17.149	0	32.966	987250000	61	P15531;P15531-2	P15531;P15531-2	Nucleoside diphosphate kinase A	NME1
168660000	140970000	130800000	130070000	76927000	91495000	66809000	65161000	201250000	192080000	158630000	208240000	322180000	277700000	293430000	274860000	6	6	6	37.6	37.6	37.6	30.867	0	53.024	5386900000	83	P15559;P15559-3;P15559-2	P15559;P15559-3;P15559-2	NAD(P)H dehydrogenase [quinone] 1	NQO1
349990000	336930000	302780000	343210000	400050000	373460000	399730000	372670000	575040000	522420000	407250000	444120000	467120000	523900000	532750000	562300000	14	14	14	34.4	34.4	34.4	62.081	0	109.12	11407000000	243	P15586;P15586-2	P15586;P15586-2	N-acetylglucosamine-6-sulfatase	GNS
198480000	194210000	200330000	199910000	202960000	NaN	NaN	171900000	156840000	NaN	NaN	194580000	139470000	NaN	NaN	155740000	3	3	3	11.8	11.8	11.8	46.442	0	7.5046	2002200000	23	P15735;P15735-2	P15735;P15735-2	Phosphorylase b kinase gamma catalytic chain, liver/testis isoform	PHKG2
NaN	107790000	NaN	NaN	101910000	NaN	NaN	NaN	NaN	NaN	NaN	105480000	103790000	123270000	120400000	NaN	3	3	3	5.3	5.3	5.3	59.687	0	4.1639	1318700000	11	P15848;P15848-2	P15848;P15848-2	Arylsulfatase B	ARSB
7514000000	8517700000	8665800000	7681200000	7406600000	7276200000	7567600000	7854300000	6625200000	6186900000	7331600000	8276400000	8055300000	6705900000	7663600000	7766200000	14	14	14	47.4	47.4	47.4	31.324	0	323.31	600680000000	2145	P15880	P15880	40S ribosomal protein S2	RPS2
NaN	NaN	18970000	NaN	NaN	NaN	NaN	NaN	21536000	NaN	NaN	NaN	NaN	NaN	NaN	NaN	6	6	6	23.9	23.9	23.9	46.604	0	15.446	522300000	50	P15907;P15907-2	P15907;P15907-2	Beta-galactoside alpha-2,6-sialyltransferase 1	ST6GAL1
803300000	776270000	863720000	759590000	452200000	465340000	411910000	480840000	625060000	558100000	592370000	659870000	562440000	591820000	553140000	609850000	59	59	59	29.8	29.8	29.8	331.77	0	323.31	28824000000	661	P15924;P15924-3;P15924-2	P15924;P15924-3;P15924-2	Desmoplakin	DSP
1720300000	1884500000	1883900000	1951000000	1654000000	1756200000	1620600000	1984300000	1704300000	2208300000	1980700000	1931400000	1601500000	1895800000	2154400000	1892800000	7	7	7	50	50	50	29.247	0	221.82	63194000000	248	P15927;P15927-2;P15927-3	P15927;P15927-2;P15927-3	Replication protein A 32 kDa subunit	RPA2
NaN	NaN	NaN	35542000	63427000	35757000	45338000	34884000	67657000	44969000	NaN	33661000	16830000	17842000	NaN	NaN	2	2	2	28.6	28.6	28.6	7.2454	0	4.4972	1868200000	48	P15954	P15954	Cytochrome c oxidase subunit 7C, mitochondrial	COX7C
314910000	322710000	318110000	306520000	47813000	93360000	96402000	151430000	23815000	33985000	58318000	NaN	NaN	NaN	NaN	NaN	5	5	5	8.1	8.1	8.1	81.537	0	46.028	3437900000	85	P16070;P16070-12;P16070-5;P16070-7;P16070-3;P16070-4;P16070-6;P16070-17;P16070-8;P16070-16;P16070-10;P16070-11;P16070-13;P16070-14;P16070-18;P16070-9;P16070-15;P16070-19	P16070;P16070-12;P16070-5;P16070-7;P16070-3;P16070-4;P16070-6;P16070-17;P16070-8;P16070-16;P16070-10;P16070-11;P16070-13;P16070-14;P16070-18;P16070-9;P16070-15	CD44 antigen	CD44
376170000	403280000	352950000	334610000	435770000	421350000	421320000	415620000	488770000	478550000	433170000	405610000	447220000	430780000	405930000	389530000	15	15	13	68.6	68.6	58.1	30.375	0	323.31	21512000000	388	P16152;P16152-2	P16152;P16152-2	Carbonyl reductase [NADPH] 1	CBR1
392270000	310340000	271930000	299820000	420190000	456870000	332990000	353620000	401740000	394120000	445640000	295660000	370880000	326580000	312010000	370870000	12	12	12	42.2	42.2	42.2	44.297	0	120.59	9528300000	169	P16219	P16219	Short-chain specific acyl-CoA dehydrogenase, mitochondrial	ACADS
NaN	NaN	NaN	NaN	NaN	NaN	NaN	NaN	NaN	NaN	NaN	NaN	NaN	NaN	NaN	NaN	5	5	5	7.8	7.8	7.8	122.67	0	10.482	2301300000	28	P16234;P16234-3;P16234-2	P16234;P16234-3	Platelet-derived growth factor receptor alpha	PDGFRA
NaN	NaN	NaN	NaN	NaN	NaN	NaN	NaN	NaN	7108800	NaN	NaN	NaN	NaN	NaN	22320000	11	11	11	41	41	41	36.223	0	21.626	2124900000	88	P16260	P16260	Graves disease carrier protein	SLC25A16
890170000	937720000	908920000	854710000	825910000	1026300000	1055400000	1063700000	1002500000	1126700000	1034300000	1045900000	1442400000	1355400000	1469300000	1271600000	17	17	16	35.6	35.6	33.8	76.074	0	106.81	38885000000	313	P16278;P16278-3;P16278-2	P16278;P16278-3;P16278-2	Beta-galactosidase	GLB1
147230000	111370000	135320000	170600000	159810000	128060000	104420000	148470000	174140000	173140000	135790000	119360000	123800000	161240000	112150000	117640000	8	8	8	34	34	34	42.864	0	65.813	2180300000	52	P16333;P16333-2	P16333;P16333-2	Cytoplasmic protein NCK1	NCK1
404480000	394730000	408440000	387370000	454470000	429380000	364260000	504760000	486630000	498240000	537980000	440400000	455160000	426780000	477180000	468380000	16	16	16	30.1	30.1	30.1	89.384	0	106.25	13571000000	147	P16383;P16383-2;P16383-3;P16383-4	P16383;P16383-2	GC-rich sequence DNA-binding factor 2	GCFC2
NaN	NaN	120790000	NaN	45248000	NaN	131150000	NaN	46839000	140860000	NaN	NaN	NaN	609050000	175800000	NaN	12	5	5	38.5	17.2	17.2	22.35	0	6.9953	3891900000	65	P16402	P16402	Histone H1.3	HIST1H1D
2854000000	4813100000	7099500000	7423300000	8136400000	7911300000	9664700000	9488400000	8261400000	7436800000	11511000000	8747201000	11045000000	13837000000	12309000000	9452500000	13	13	5	40.8	40.8	14.6	21.364	0	165.55	1462200000000	1400	P16403;Q02539;P16401	P16403	Histone H1.2	HIST1H1C
753660000	716300000	601550000	685110000	753370000	731510000	694620000	700680000	727400000	737290000	730850000	726110000	856250000	734070000	810490000	726820000	31	31	31	59.7	59.7	59.7	76.689	0	323.31	111550000000	1160	P16435	P16435	NADPH--cytochrome P450 reductase	POR
NaN	172150000	151340000	137250000	NaN	NaN	NaN	NaN	NaN	125760000	NaN	NaN	234640000	268790000	209470000	189200000	6	6	6	38.6	38.6	38.6	21.646	0	25.984	1349700000	32	P16455	P16455	Methylated-DNA--protein-cysteine methyltransferase	MGMT
609190000	557150000	536220000	533160000	799980000	677480000	698830000	661110000	568840000	454420000	605240000	528820000	661350000	544400000	584440000	597200000	43	43	36	47.2	47.2	40.5	114.76	0	323.31	135390000000	2487	P16615;P16615-5;P16615-2;P16615-3;P16615-4;O14983;O14983-2;O14983-3	P16615;P16615-5;P16615-2;P16615-3;P16615-4	Sarcoplasmic/endoplasmic reticulum calcium ATPase 2	ATP2A2
NaN	NaN	NaN	NaN	NaN	NaN	NaN	NaN	NaN	NaN	NaN	NaN	NaN	NaN	NaN	NaN	2	2	2	6.4	6.4	6.4	53.053	0	5.5652	537370000	9	P16671;P16671-4;P16671-3	P16671;P16671-4;P16671-3	Platelet glycoprotein 4	CD36
754510000	774100000	778570000	804320000	987060000	900280000	938790000	1002000000	726480000	766110000	1064100000	971010000	921650000	850460000	1092900000	970150000	12	12	12	48.7	48.7	48.7	46.374	0	285.45	37467000000	196	P16930;P16930-2	P16930;P16930-2	Fumarylacetoacetase	FAH
338010000	548230000	485350000	648740000	200260000	334910000	382470000	358820000	509290000	538130000	449410000	598550000	481990000	373620000	361510000	432060000	6	6	4	29.5	29.5	22.8	17.302	0	125.25	21789000000	155	P16949;P16949-2	P16949;P16949-2	Stathmin	STMN1
323400000	341200000	318110000	346310000	339760000	337780000	363120000	301860000	297130000	269490000	307310000	284100000	321890000	294800000	288590000	291900000	15	10	10	47.8	36.8	36.8	40.089	0	323.31	28224000000	592	P16989;P16989-3;P16989-2	P16989;P16989-3;P16989-2	Y-box-binding protein 3	YBX3
NaN	10731000	7798600	15059000	18826000	NaN	NaN	NaN	12649000	4198200	NaN	14637000	12470000	NaN	NaN	NaN	3	3	3	14.3	14.3	14.3	25.915	0	8.4489	967820000	83	P17026	P17026	Zinc finger protein 22	ZNF22
NaN	11188000	NaN	39811000	46366000	33232000	NaN	29196000	90386000	57252000	81984000	52620000	43561000	40688000	34635000	55114000	7	7	7	28	28	28	42.155	0	61.198	1137800000	57	P17028;P17028-2	P17028;P17028-2	Zinc finger protein 24	ZNF24
NaN	NaN	NaN	NaN	NaN	NaN	NaN	66021000	NaN	NaN	NaN	NaN	33684000	28798000	NaN	32568000	4	4	4	7.8	7.8	7.8	63.629	0	11.857	1141400000	51	P17029	P17029	Zinc finger protein with KRAB and SCAN domains 1	ZKSCAN1
745310000	829290000	611130000	789730000	869170000	737480000	708810000	790410000	719780000	732000000	536210000	794720000	701910000	721150000	759980000	833120000	6	6	4	30.8	30.8	23.4	11.676	0	84.339	73223000000	428	P17096;P17096-3	P17096;P17096-3	High mobility group protein HMG-I/HMG-Y	HMGA1
NaN	NaN	26562000	32432000	7756000	27463000	NaN	54320000	19591000	10601000	NaN	NaN	NaN	12528000	64711000	NaN	3	1	1	22.9	14.6	14.6	10.679	0	3.8042	2119300000	46	P17096-2	P17096-2	High mobility group protein HMG-I/HMG-Y	HMGA1
565590000	499810000	525150000	363380000	530070000	473100000	492640000	611230000	277080000	345090000	573770000	704370000	757280000	606510000	668580000	544390000	5	5	5	30.2	30.2	30.2	21.541	0	8.7647	24345000000	164	P17152	P17152	Transmembrane protein 11, mitochondrial	TMEM11
2002900000	2345600000	2041300000	2133200000	1738300000	1706100000	935530000	1986000000	1903000000	1441500000	1818800000	1893100000	2263800000	1898100000	1801900000	1956900000	22	22	22	77.5	77.5	77.5	46.247	0	323.31	75530000000	456	P17174;P17174-2	P17174;P17174-2	Aspartate aminotransferase, cytoplasmic	GOT1
NaN	128370000	105060000	147470000	NaN	NaN	137470000	124640000	105600000	105120000	108790000	113400000	117320000	NaN	152340000	NaN	3	3	3	6.7	6.7	6.7	76.749	0	25.993	1707900000	15	P17252;P05771;P05771-2	P17252	Protein kinase C alpha type	PRKCA
279450000	280560000	213010000	252960000	263180000	234980000	223220000	240720000	366990000	312120000	333790000	376460000	401730000	389360000	474630000	369420000	29	29	29	33.5	33.5	33.5	129.29	0	323.31	37301000000	404	P17301	P17301	Integrin alpha-2	ITGA2
NaN	NaN	97787000	58012000	96882000	NaN	93856000	NaN	NaN	NaN	NaN	126310000	NaN	184470000	211580000	NaN	3	3	3	7	7	7	69.935	0	7.3988	1777400000	35	P17405;P17405-4;P17405-3;P17405-2	P17405;P17405-4	Sphingomyelin phosphodiesterase	SMPD1
240430000	213040000	235570000	231280000	213040000	204250000	223930000	196770000	225750000	204950000	224740000	242130000	196530000	218680000	262550000	289040000	20	20	20	30.2	30.2	30.2	89.405	0	184.3	39085000000	775	P17480;P17480-2	P17480;P17480-2	Nucleolar transcription factor 1	UBTF
11789000	NaN	NaN	NaN	50563000	29219000	25549000	NaN	NaN	NaN	NaN	NaN	NaN	NaN	NaN	NaN	4	4	4	20.4	20.4	20.4	16.402	0	79.541	2751900000	127	P17568	P17568	NADH dehydrogenase [ubiquinone] 1 beta subcomplex subunit 7	NDUFB7
1255900000	844520000	940350000	905860000	1018200000	916580000	1052300000	923710000	1100300000	1213400000	1348900000	1117800000	1407600000	1079000000	1143500000	779130000	11	11	5	36.8	36.8	13.7	40.589	0	190.3	20041000000	116	P17612;P17612-2;P22612	P17612;P17612-2	cAMP-dependent protein kinase catalytic subunit alpha	PRKACA
654520000	670460000	695060000	847520000	569400000	489600000	573270000	455060000	648200000	768400000	781180000	786640000	756150000	738390000	810680000	733670000	27	27	27	53.9	53.9	53.9	79.994	0	323.31	24495000000	307	P17655;P17655-2	P17655;P17655-2	Calpain-2 catalytic subunit	CAPN2
50765000	69797000	59005000	60379000	48323000	36114000	42277000	48724000	46092000	44459000	43656000	41239000	45867000	36729000	48097000	46895000	7	7	7	30.4	30.4	30.4	48.473	0	135.39	1240200000	62	P17706;P17706-2;P17706-3;P17706-4	P17706;P17706-2;P17706-3;P17706-4	Tyrosine-protein phosphatase non-receptor type 2	PTPN2
26778000	66639000	72209000	60413000	NaN	54075000	55699000	36261000	NaN	44326000	63345000	73997000	33703000	42507000	51414000	41195000	4	4	4	12.9	12.9	12.9	38.339	0	10.116	876990000	38	P17707;P17707-2	P17707	S-adenosylmethionine decarboxylase proenzyme;S-adenosylmethionine decarboxylase alpha chain;S-adenosylmethionine decarboxylase beta chain	AMD1
1463000000	1645500000	1670800000	1660100000	1704700000	1604900000	1665100000	1445000000	1207500000	1643200000	1671300000	1445800000	1225500000	1395100000	1424500000	1501000000	25	25	23	60.6	60.6	56.2	66.69	0	323.31	67986000000	550	P17812;P17812-2	P17812;P17812-2	CTP synthase 1	CTPS1
4508300000	4524000000	4275800000	4357500000	4053800000	4201800000	4112500000	3815000000	4252000000	4138500000	4183300000	4190600000	3661800000	3836800000	4179600000	4232300000	37	37	28	62.4	62.4	48.4	69.147	0	323.31	841290000000	4286	P17844;P17844-2	P17844;P17844-2	Probable ATP-dependent RNA helicase DDX5	DDX5
1554000000	1852500000	1669000000	1393100000	1517100000	904090000	1570300000	1433500000	1805400000	1620800000	1798400000	1458700000	1195400000	1711700000	1660200000	1160100000	22	19	19	46	41.4	41.4	85.018	0	261.05	33791000000	289	P17858;P17858-2	P17858;P17858-2	ATP-dependent 6-phosphofructokinase, liver type	PFKL
23789000	NaN	24729000	NaN	35130000	46436000	39004000	41456000	NaN	29578000	NaN	22525000	NaN	27586000	38858000	43835000	7	7	7	28.4	28.4	28.4	26.152	0	4.5196	610910000	24	P17931	P17931	Galectin-3	LGALS3
3405800000	2620900000	2781000000	2738400000	3361800000	3007500000	2896000000	2896600000	3074400000	2879800000	2786100000	2765700000	3062000000	2446800000	2723500000	2487600000	20	20	20	56.9	56.9	56.9	49.203	0	323.31	70476000000	612	P17980	P17980	26S protease regulatory subunit 6A	PSMC3
2498200000	2355600000	2122500000	2339000000	2579200000	2724300000	2514200000	2489300000	2542800000	2209300000	2366100000	2264900000	2149100000	2138800000	2172700000	1949300000	32	32	32	77.5	77.5	77.5	60.343	0	323.31	232880000000	1835	P17987	P17987	T-complex protein 1 subunit alpha	TCP1
143740000	174830000	196920000	170500000	220410000	188780000	200150000	170060000	187840000	190690000	202660000	168260000	182550000	178530000	160730000	212380000	16	16	16	57.2	57.2	57.2	49.966	0	323.31	18243000000	430	P18031	P18031	Tyrosine-protein phosphatase non-receptor type 1	PTPN1
36943000	40707000	18972000	39066000	26273000	23394000	30265000	23805000	34102000	34387000	35854000	27680000	NaN	15048000	10349000	26691000	7	7	7	40.6	40.6	40.6	34.814	0	52.648	1037600000	79	P18065	P18065	Insulin-like growth factor-binding protein 2	IGFBP2
NaN	187900000	282670000	198700000	19176000	305680000	338980000	284500000	112580000	175960000	NaN	324210000	227400000	181000000	195660000	188450000	8	8	8	15.8	15.8	15.8	86.908	0	40.294	7057700000	76	P18074;P18074-2	P18074	TFIIH basal transcription factor complex helicase XPD subunit	ERCC2
1189000000	756220000	709060000	1095000000	984970000	945930000	709480000	736330000	1032000000	773050000	719980000	699790000	900720000	949480000	838860000	839320000	4	4	4	33.6	33.6	33.6	12.538	0	15.97	79260000000	282	P18077	P18077	60S ribosomal protein L35a	RPL35A
78464000	NaN	217320000	231780000	197110000	244890000	227450000	247510000	153120000	200190000	NaN	NaN	NaN	128100000	124580000	87308000	11	11	11	22.3	22.3	22.3	88.053	0	58.518	5468000000	94	P18084	P18084	Integrin beta-5	ITGB5
331260000	445310000	433180000	438460000	274170000	490440000	509760000	397770000	319280000	452760000	455660000	593700000	428330000	573740000	604160000	510500000	9	5	5	60.6	31.7	31.7	20.511	0	147.9	20398000000	238	P18085	P18085	ADP-ribosylation factor 4	ARF4
13926000000	13381000000	14107000000	13481000000	13591000000	12820000000	13067000000	15044000000	12426000000	11963000000	13163000000	13880000000	13583000000	13284000000	14235000000	13616000000	20	20	20	53.2	53.2	53.2	29.225	0	323.31	1562100000000	1866	P18124	P18124	60S ribosomal protein L7	RPL7
7089300000	5813800000	5725100000	5735500000	7698700000	7184800000	7385600000	6224300000	7262600000	7567300000	6505500000	7510800000	10580000000	10103000000	8440200000	9520500000	41	41	41	46.6	46.6	46.6	123.8	0	323.31	139880000000	968	P18206;P18206-2;P18206-3	P18206;P18206-2	Vinculin	VCL
NaN	NaN	17440000	11717000	NaN	NaN	NaN	9469000	11539000	33632000	NaN	33027000	NaN	16619000	NaN	21827000	13	13	13	21.9	21.9	21.9	90.718	0	24.85	1920600000	120	P18433;P18433-6	P18433;P18433-6	Receptor-type tyrosine-protein phosphatase alpha	PTPRA
1517000000	1602600000	1378200000	1453900000	1546900000	1516500000	1518600000	1496400000	1341900000	1520100000	1387400000	1363200000	1319900000	1434200000	1421400000	1513500000	38	38	9	23.9	23.9	5.2	267.03	0	323.31	82293000000	829	P18583-5;P18583-2;P18583;P18583-7;P18583-9;P18583-10;P18583-4;P18583-6;P18583-8	P18583-5;P18583-2;P18583;P18583-7;P18583-9;P18583-10;P18583-4;P18583-6	Protein SON	SON
28448000	22204000	25090000	21109000	29080000	22156000	31785000	38713000	19238000	23395000	25988000	28154000	29591000	24827000	28235000	26006000	12	12	12	36.6	36.6	36.6	43.239	0	143.54	1065200000	103	P18615;P18615-3;P18615-4	P18615;P18615-3;P18615-4	Negative elongation factor E	NELFE
3420500000	3237700000	3513900000	3217000000	2561500000	2416900000	3023600000	3215600000	2143300000	2670400000	3277600000	3953500000	3598300000	2886500000	4159700000	3663100000	10	10	10	48.4	48.4	48.4	21.397	0	323.31	394430000000	1966	P18621;P18621-3;P18621-2	P18621;P18621-3;P18621-2	60S ribosomal protein L17	RPL17
6660500000	6854500000	5805700000	6088200000	7000500000	7227900000	5857800000	7425100000	6241100000	6969300000	6638600000	6874400000	5853800000	5334000000	6353000000	6376300000	21	21	14	80.3	80.3	52.8	28.804	0	323.31	223110000000	1322	P18669;P15259	P18669	Phosphoglycerate mutase 1	PGAM1
739570000	737580000	779600000	746380000	1153600000	1001500000	893240000	1097100000	633830000	625810000	732720000	771540000	677660000	629590000	670200000	684230000	18	18	18	60.3	60.3	60.3	44.969	0	323.31	97781000000	1506	P18754;P18754-2	P18754;P18754-2	Regulator of chromosome condensation	RCC1
19046000	17888000	15441000	13704000	12529000	NaN	9879800	NaN	11787000	NaN	9707800	NaN	13985000	15319000	10318000	NaN	2	2	2	11.6	11.6	11.6	32.461	0	131.09	536880000	55	P18827	P18827	Syndecan-1	SDC1
535930000	436350000	461870000	521030000	657370000	617830000	552860000	551960000	585840000	498470000	513320000	482720000	564450000	495310000	410890000	477420000	29	29	29	46	46	46	101.73	0	153.04	20440000000	397	P18858;P18858-3;P18858-2	P18858;P18858-3;P18858-2	DNA ligase 1	LIG1
203500000	190970000	176880000	210820000	184560000	141550000	182100000	164280000	190150000	210010000	167260000	215100000	207910000	219620000	131230000	169600000	5	5	5	45.4	45.4	45.4	12.587	0	323.31	9432500000	200	P18859;P18859-2	P18859;P18859-2	ATP synthase-coupling factor 6, mitochondrial	ATP5J
157260000	126200000	150730000	122520000	169270000	143880000	205500000	172520000	187250000	202340000	198140000	157060000	185510000	165450000	182350000	175720000	10	10	10	25.6	25.6	25.6	69.476	0	47.937	7623800000	260	P18887	P18887	DNA repair protein XRCC1	XRCC1
654900000	567380000	564640000	577480000	822300000	681520000	664540000	726790000	577140000	565150000	583800000	613300000	525870000	452440000	445750000	310110000	17	17	15	30.4	30.4	28.6	99.808	0	304.48	26789000000	270	P19022;P19022-2	P19022;P19022-2	Cadherin-2	CDH2
NaN	NaN	NaN	NaN	NaN	NaN	NaN	NaN	NaN	NaN	NaN	NaN	NaN	NaN	NaN	NaN	5	5	5	19.2	19.2	19.2	40.923	0	36.404	476370000	25	P19086	P19086	Guanine nucleotide-binding protein G(z) subunit alpha	GNAZ
385970000	440190000	439080000	461880000	439340000	436410000	405360000	474730000	405320000	453140000	398920000	352220000	345200000	368250000	356520000	340480000	22	22	22	24.9	24.9	24.9	148.66	0	97.478	9320900000	173	P19174-2;P19174	P19174-2;P19174	1-phosphatidylinositol 4,5-bisphosphate phosphodiesterase gamma-1	PLCG1
30811000000	27659000000	27683000000	27685000000	25068000000	25459000000	25358000000	22724000000	27000000000	26861000000	24215000000	26000000000	24401000000	25289000000	25158000000	25525000000	25	25	25	32.4	32.4	32.4	76.613	0	323.31	2189700000000	2696	P19338	P19338	Nucleolin	NCL
1847600000	1927000000	1688100000	1769300000	2354600000	2124100000	2369400000	2253800000	2621400000	2444800000	2601200000	2659600000	3052400000	2796200000	2922100000	3038700000	38	38	2	45.1	45.1	2.2	102.48	0	323.31	123340000000	1165	P19367;P19367-2;P19367-3	P19367;P19367-2;P19367-3	Hexokinase-1	HK1
684700000	578490000	481570000	457680000	678770000	484300000	551860000	528370000	550680000	481950000	384350000	510050000	462990000	441960000	459460000	362120000	10	10	10	57.1	57.1	57.1	31.441	0	149.39	8845900000	131	P19387	P19387	DNA-directed RNA polymerase II subunit RPB3	POLR2C
792230000	577310000	454860000	624670000	669520000	613780000	558060000	572070000	778070000	605370000	569670000	456270000	672460000	442600000	401410000	391010000	7	7	7	50	50	50	24.551	0	306.94	14301000000	282	P19388	P19388	DNA-directed RNA polymerases I, II, and III subunit RPABC1	POLR2E
157090000	134800000	99851000	114890000	158440000	111230000	126550000	107340000	135410000	102840000	94041000	97180000	129580000	82821000	91323000	92585000	11	11	11	47.8	47.8	47.8	27.391	0	235.74	8793500000	319	P19404	P19404	NADH dehydrogenase [ubiquinone] flavoprotein 2, mitochondrial	NDUFV2
121090000	196350000	185850000	123480000	136880000	87132000	51641000	166140000	141610000	195680000	75264000	151560000	88097000	63488000	42158000	116770000	18	18	18	31.1	31.1	31.1	89.277	0	323.31	8807700000	167	P19447	P19447	TFIIH basal transcription factor complex helicase XPB subunit	ERCC3
864950000	1066000000	1268700000	1036200000	1167700000	1152300000	1370600000	1303200000	1475900000	1578300000	1484900000	1490000000	1318200000	1407100000	1511400000	1288600000	17	17	17	34.1	34.1	34.1	62.094	0	105.64	45239000000	342	P19525;P19525-2	P19525;P19525-2	Interferon-induced, double-stranded RNA-activated protein kinase	EIF2AK2
186390000	268190000	NaN	151910000	NaN	179230000	165810000	144030000	NaN	NaN	NaN	152300000	NaN	NaN	NaN	NaN	3	3	3	17.1	17.1	17.1	34.21	0	8.3919	1690400000	31	P19622	P19622	Homeobox protein engrailed-2	EN2
7975400000	8574000000	7557400000	8514400000	7846600000	8491300000	7542100000	7622100000	6967800000	7726000000	6740000000	6567000000	6098300000	6323200000	6207000000	6457200000	16	16	16	71.5	71.5	71.5	33.824	0	323.31	131710000000	541	P19623	P19623	Spermidine synthase	SRM
1114400000	993210000	919120000	874780000	1162300000	1150800000	1257700000	1197000000	831450000	951750000	997020000	1023800000	925950000	841010000	999380000	940900000	17	17	17	61.4	61.4	61.4	41.213	0	119.81	30727000000	399	P19784	P19784	Casein kinase II subunit alpha	CSNK2A2
114410000	89104000	164020000	122250000	168340000	201350000	378770000	163640000	126010000	189400000	142160000	159630000	140190000	140970000	134130000	163970000	10	10	10	15.5	15.5	15.5	105.35	0	32.601	3016400000	75	P19838;P19838-2;P19838-3	P19838;P19838-2;P19838-3	Nuclear factor NF-kappa-B p105 subunit;Nuclear factor NF-kappa-B p50 subunit	NFKB1
76248000	63155000	51797000	56688000	86053000	61692000	62366000	65198000	56778000	47151000	48287000	40080000	76704000	50168000	51173000	43519000	29	29	18	33.9	33.9	23.6	134.68	0	209.22	8874400000	493	P20020;P20020-6;P20020-4;P20020-1;P20020-2;P20020-5;Q16720-2;Q01814-8;Q16720-6;Q16720;Q16720-3;Q16720-5;Q01814;Q16720-8;Q01814-5;Q16720-7;Q01814-6;Q16720-4;Q01814-3;Q01814-2;Q01814-4;Q01814-7	P20020;P20020-6;P20020-4;P20020-1;P20020-2;P20020-5	Plasma membrane calcium-transporting ATPase 1	ATP2B1
356260000	263890000	270610000	283580000	319500000	295100000	242670000	209080000	344920000	293850000	242720000	220090000	317650000	233900000	232910000	240110000	19	19	19	61.3	61.3	61.3	38.388	0	323.31	36161000000	581	P20042	P20042	Eukaryotic translation initiation factor 2 subunit 2	EIF2S2
136370000	133880000	134770000	173360000	110100000	190450000	141620000	141150000	68657000	162250000	166860000	142400000	183530000	142760000	159610000	176620000	10	10	10	24.2	24.2	24.2	52.739	0	188.22	7316100000	175	P20073;P20073-2	P20073;P20073-2	Annexin A7	ANXA7
570320000	392810000	592590000	513200000	403130000	419010000	NaN	466600000	356770000	383450000	289860000	442180000	418610000	427190000	356860000	611420000	3	3	3	14.7	14.7	14.7	37.698	0	27.277	6445100000	46	P20226;P20226-2;Q6SJ96	P20226;P20226-2;Q6SJ96	TATA-box-binding protein;TATA box-binding protein-like protein 2	TBP;TBPL2
261090000	234220000	218410000	229380000	285770000	229290000	192350000	218810000	197400000	188980000	203480000	185790000	221030000	225140000	181110000	175910000	12	12	12	46.1	46.1	46.1	48.55	0	323.31	8567900000	169	P20248;P78396;P78396-3;P78396-2	P20248	Cyclin-A2	CCNA2
4551700000	3527300000	3209100000	3230300000	3256600000	3028400000	3219600000	2926400000	3346900000	3506300000	2923000000	3129400000	3134500000	2941000000	3612400000	2694800000	6	6	6	56.8	56.8	56.8	22.168	0	323.31	100760000000	560	P20290;P20290-2	P20290;P20290-2	Transcription factor BTF3	BTF3
NaN	19044000	26542000	31201000	22131000	NaN	NaN	33408000	18934000	NaN	37246000	25666000	NaN	NaN	NaN	22599000	6	3	3	37.3	21.4	21.4	24.984	0	28.578	1095800000	108	P20336	P20336	Ras-related protein Rab-3A	RAB3A
NaN	NaN	16482000	NaN	89305000	76144000	NaN	NaN	42424000	90413000	NaN	57686000	NaN	81137000	11200000	NaN	5	4	4	33.3	29.7	29.7	24.758	0	63.854	1565400000	63	P20337	P20337	Ras-related protein Rab-3B	RAB3B
61950000	44360000	31342000	26769000	45430000	NaN	28880000	27233000	60058000	25791000	23600000	21303000	24794000	20069000	15629000	19794000	7	7	6	42.7	42.7	36.2	24.389	0	21.728	1062200000	82	P20338	P20338	Ras-related protein Rab-4A	RAB4A
149490000	234250000	241310000	243870000	530020000	195340000	315080000	199040000	172790000	134880000	106310000	307480000	350380000	198620000	96548000	237140000	8	5	5	54	39.1	39.1	23.658	0	62.784	7168300000	163	P20339;P20339-2	P20339;P20339-2	Ras-related protein Rab-5A	RAB5A
606380000	571660000	525450000	517080000	656290000	687570000	557910000	556170000	517280000	471530000	608090000	651220000	641340000	547350000	616820000	717840000	8	8	3	48.6	48.6	18.3	23.593	0	103.03	54563000000	600	P20340;P20340-2;P20340-4;P20340-3	P20340;P20340-2;P20340-4;P20340-3	Ras-related protein Rab-6A	RAB6A
40554000	62172000	76872000	74034000	47260000	93279000	79359000	59893000	39463000	77927000	87812000	68731000	34137000	82260000	71019000	67335000	12	12	12	15.9	15.9	15.9	127.41	0	31.624	2142200000	91	P20585	P20585	DNA mismatch repair protein Msh3	MSH3
1445700000	1637000000	1570700000	1879200000	2095900000	1694700000	1798400000	2054800000	1639800000	1953300000	1844600000	1847600000	1682300000	1681500000	1911300000	1794300000	11	11	11	58.5	58.5	58.5	26.489	0	323.31	88590000000	489	P20618	P20618	Proteasome subunit beta type-1	PSMB1
83178000	125750000	112400000	115150000	126990000	164000000	138950000	134250000	109950000	116780000	145190000	139080000	67238000	111080000	117080000	71212000	6	6	6	36.1	36.1	36.1	30.993	0	272.43	12075000000	193	P20645	P20645	Cation-dependent mannose-6-phosphate receptor	M6PR
2429800000	2820100000	3070600000	2800600000	1790700000	1789200000	2099800000	2007100000	2685600000	2743600000	2088000000	2815600000	1943700000	2286500000	2301700000	2251600000	9	9	9	48	48	48	16.762	0	271.17	145210000000	611	P20674	P20674	Cytochrome c oxidase subunit 5A, mitochondrial	COX5A
1104300000	923130000	846740000	899910000	1075700000	909230000	904770000	938630000	1015100000	865100000	930690000	1105900000	1225000000	868320000	962850000	951110000	34	34	34	59.2	59.2	59.2	66.408	0	323.31	219370000000	2210	P20700	P20700	Lamin-B1	LMNB1
115860000	113120000	245350000	114390000	149340000	122610000	112100000	234990000	239490000	113930000	124680000	232000000	114750000	115530000	242100000	122210000	16	16	16	40.5	40.5	40.5	76.572	0	323.31	6846300000	233	P20810;P20810-4;P20810-8;P20810-9;P20810-10;P20810-7;P20810-6;P20810-5;P20810-2;P20810-3	P20810;P20810-4;P20810-8;P20810-9;P20810-10;P20810-7;P20810-6;P20810-5;P20810-2;P20810-3	Calpastatin	CAST
351890000	414960000	403820000	376470000	363650000	279870000	349980000	453220000	200130000	208120000	264900000	311910000	368730000	263550000	275690000	290280000	17	17	17	44.2	44.2	44.2	55.405	0	107.13	7687800000	191	P20839;P20839-6;P20839-7;P20839-3;P20839-5;P20839-2;P20839-4	P20839;P20839-6;P20839-7;P20839-3;P20839-5;P20839-2;P20839-4	Inosine-5-monophosphate dehydrogenase 1	IMPDH1
NaN	204510000	184310000	234460000	259230000	211890000	166820000	151140000	NaN	145410000	208040000	181080000	191540000	216100000	152230000	141350000	9	9	9	12.2	12.2	12.2	116.4	0	22.397	3717200000	38	P20936;P20936-2;P20936-4	P20936;P20936-2;P20936-4	Ras GTPase-activating protein 1	RASA1
224440000	279550000	268520000	238560000	209960000	241890000	253260000	221840000	195200000	303730000	198660000	227430000	218300000	191730000	184480000	242480000	18	18	18	24.5	24.5	24.5	92.619	0	45.774	8400600000	246	P21127;P21127-3;P21127-9;P21127-2;P21127-5;P21127-10;P21127-6;P21127-8;P21127-4;P21127-12;Q9UQ88;Q9UQ88-4;Q9UQ88-2;Q9UQ88-3;Q9UQ88-10;Q9UQ88-5;Q9UQ88-9;Q9UQ88-8	P21127;P21127-3;P21127-9;P21127-2;P21127-5;P21127-10;P21127-6;P21127-8;P21127-4;P21127-12;Q9UQ88;Q9UQ88-4;Q9UQ88-2;Q9UQ88-3;Q9UQ88-10;Q9UQ88-5;Q9UQ88-9	Cyclin-dependent kinase 11B;Cyclin-dependent kinase 11A	CDK11B;CDK11A
95907000	106060000	86198000	68772000	147230000	125930000	104980000	92381000	47458000	NaN	NaN	NaN	166750000	150310000	124950000	141740000	6	6	6	33.8	33.8	33.8	26.559	0	40.882	1251100000	35	P21266	P21266	Glutathione S-transferase Mu 3	GSTM3
1911600000	1822400000	1787200000	1669400000	1963400000	2087100000	2048200000	1909500000	1777100000	2082700000	2218000000	2097300000	1943800000	2189500000	2025900000	1901100000	17	17	11	49.1	49.1	31.1	56.5	0	323.31	63679000000	570	P21281	P21281	V-type proton ATPase subunit B, brain isoform	ATP6V1B2
73000000	63587000	74883000	80598000	120260000	60996000	83603000	103190000	84396000	74510000	94226000	61185000	75737000	63060000	83416000	131730000	12	12	12	38	38	38	43.941	0	22.8	2995700000	93	P21283;Q8NEY4;Q8NEY4-2	P21283	V-type proton ATPase subunit C 1	ATP6V1C1
21303000	NaN	28597000	34700000	21450000	NaN	33797000	29258000	35531000	33044000	39021000	49996000	77695000	60333000	79239000	83427000	3	3	3	24.4	24.4	24.4	20.567	0	50.957	1001500000	51	P21291	P21291	Cysteine and glycine-rich protein 1	CSRP1
6062100000	5812400000	5919200000	6104100000	3830500000	3732200000	3544100000	3571600000	8506300000	7968800000	8531800000	8190400000	12449000000	11255000000	10729000000	10855000000	111	111	104	60.4	60.4	58.5	280.74	0	323.31	673100000000	5276	P21333;P21333-2	P21333;P21333-2	Filamin-A	FLNA
252440000	243740000	257620000	212770000	332320000	302900000	293580000	313400000	281970000	237010000	277200000	248080000	361730000	273800000	313940000	275890000	35	35	35	19.2	19.2	19.2	319.37	0	163.94	16850000000	368	P21359;P21359-2;P21359-6;P21359-4;P21359-5;P21359-3	P21359;P21359-2;P21359-6;P21359-4	Neurofibromin;Neurofibromin truncated	NF1
47847000	NaN	48826000	80383000	47477000	36031000	36511000	130140000	44981000	69594000	63361000	109700000	95925000	16646000	60405000	99658000	14	14	14	37.8	37.8	37.8	59.681	0	32.563	9220400000	192	P21397;P21397-2	P21397;P21397-2	Amine oxidase [flavin-containing] A	MAOA
2833500000	2638200000	2805100000	3157600000	5657600000	5673000000	5309900000	4684700000	3782700000	4324500000	4252100000	3263600000	3722300000	3249700000	3026200000	2526000000	25	25	25	41.5	41.5	41.5	98.398	0	323.31	105650000000	410	P21399	P21399	Cytoplasmic aconitate hydratase	ACO1
23311000	34829000	34635000	38248000	21691000	20136000	24505000	23452000	49833000	38026000	29085000	43794000	51303000	39059000	37924000	35768000	6	6	6	44.1	44.1	44.1	15.585	0	236.13	1064000000	130	P21741;P21741-2	P21741	Midkine	MDK
2347800000	2511400000	2148800000	2115400000	2508600000	2347200000	2444300000	2576600000	2392900000	2367300000	2428300000	2435300000	2445400000	2149300000	2195600000	2172300000	19	19	19	77	77	77	30.772	0	323.31	466900000000	2884	P21796	P21796	Voltage-dependent anion-selective channel protein 1	VDAC1
166550000	329420000	314340000	304780000	186150000	291080000	322890000	471280000	359400000	384040000	263200000	302500000	302630000	355640000	457880000	518600000	9	9	9	39.3	39.3	39.3	31.629	0	66.035	40782000000	355	P21912	P21912	Succinate dehydrogenase [ubiquinone] iron-sulfur subunit, mitochondrial	SDHB
22034000	NaN	98605000	NaN	NaN	NaN	NaN	166950000	NaN	152790000	NaN	54391000	NaN	208310000	NaN	53825000	3	3	3	15.4	15.4	15.4	25.416	0	26.275	5208800000	56	P21926	P21926	CD9 antigen	CD9
211850000	364780000	451120000	437350000	441660000	384170000	181880000	393850000	423970000	554440000	703160000	598170000	838740000	646700000	717560000	603140000	6	6	6	27.6	27.6	27.6	43.122	0	51.512	11205000000	119	P21953;P21953-2	P21953;P21953-2	2-oxoisovalerate dehydrogenase subunit beta, mitochondrial	BCKDHB
275210000	310480000	268060000	195730000	236140000	232350000	191660000	219750000	430940000	336160000	402640000	406590000	474960000	368700000	424670000	435040000	10	10	10	58.3	58.3	58.3	30.037	0	134.14	20965000000	377	P21964;P21964-2	P21964;P21964-2	Catechol O-methyltransferase	COMT
47664000	42932000	49985000	47198000	50228000	47634000	55358000	46668000	44900000	65384000	57251000	52705000	62698000	55999000	57103000	57301000	16	16	16	29.7	29.7	29.7	83.134	0	78.236	4220200000	191	P22033	P22033	Methylmalonyl-CoA mutase, mitochondrial	MUT
397690000	366300000	373600000	418360000	395470000	387530000	459300000	487540000	345210000	389190000	336480000	412310000	418120000	424900000	419050000	452630000	17	17	17	28.1	28.1	28.1	89.42	0	323.31	12740000000	287	P22059;Q969R2;Q969R2-5;Q969R2-4;Q969R2-6;Q969R2-3;Q969R2-2	P22059	Oxysterol-binding protein 1	OSBP
373860000	415330000	314360000	237670000	622160000	716770000	683730000	895160000	505530000	278980000	316690000	403590000	698780000	460620000	441600000	563080000	10	10	10	59.5	59.5	59.5	24.636	0	111.39	17518000000	277	P22061;P22061-2	P22061;P22061-2	Protein-L-isoaspartate(D-aspartate) O-methyltransferase	PCMT1
6952100000	5527400000	5694500000	5872300000	6571800000	5604800000	5585900000	5422100000	6231200000	6059600000	5353900000	5799800000	6218500000	5504400000	5061300000	5016500000	17	17	15	60.7	60.7	57.3	33.784	0	323.31	463970000000	1678	P22087	P22087	rRNA 2-O-methyltransferase fibrillarin	FBL
7408800000	7512800000	6976800000	7389900000	7139700000	7446200000	7265700000	6690200000	6412500000	6435600000	6200900000	6478900000	6464200000	6303400000	6545300000	6061400000	39	39	39	53.7	53.7	53.7	107.77	0	323.31	283360000000	1484	P22102;P22102-2	P22102;P22102-2	Trifunctional purine biosynthetic protein adenosine-3;Phosphoribosylamine--glycine ligase;Phosphoribosylformylglycinamidine cyclo-ligase;Phosphoribosylglycinamide formyltransferase	GART
11906000000	12028000000	11168000000	12279000000	12231000000	11038000000	10815000000	10083000000	11104000000	10705000000	10894000000	10311000000	10341000000	9782000000	10747000000	9822401000	22	22	22	56.5	56.5	56.5	47.079	0	323.31	351560000000	1042	P22234;P22234-2	P22234;P22234-2	Multifunctional protein ADE2;Phosphoribosylaminoimidazole-succinocarboxamide synthase;Phosphoribosylaminoimidazole carboxylase	PAICS
438520000	434840000	450010000	495400000	518570000	571030000	541780000	570060000	569750000	637930000	492490000	569490000	520300000	508380000	487250000	557280000	16	16	16	38.2	38.2	38.2	58.993	0	138.1	26881000000	430	P22307;P22307-8;P22307-7;P22307-4;P22307-2;P22307-6;P22307-3;P22307-5	P22307;P22307-8;P22307-7;P22307-4;P22307-2;P22307-6	Non-specific lipid-transfer protein	SCP2
16982000000	14576000000	15012000000	14440000000	16997000000	17533000000	16059000000	16423000000	18144000000	17962000000	16590000000	15285000000	18167000000	17843000000	17258000000	17091000000	51	51	51	67.4	67.4	67.4	117.85	0	323.31	868100000000	2488	P22314;P22314-2	P22314;P22314-2	Ubiquitin-like modifier-activating enzyme 1	UBA1
16772000000	15201000000	15430000000	16864000000	14360000000	13791000000	13972000000	14591000000	14509000000	13291000000	13958000000	13393000000	15418000000	17032000000	15415000000	14120000000	19	19	8	82.8	82.8	30.3	30.137	0	323.31	811220000000	1631	P22392-2;P22392;O60361	P22392-2;P22392	Nucleoside diphosphate kinase B	NME2
NaN	NaN	NaN	36549000	169450000	160160000	137160000	146460000	59550000	67335000	NaN	69884000	NaN	72417000	NaN	71688000	11	11	11	18.6	18.6	18.6	104.92	0	68.35	5097100000	95	P22413	P22413	Ectonucleotide pyrophosphatase/phosphodiesterase family member 1;Alkaline phosphodiesterase I;Nucleotide pyrophosphatase	ENPP1
NaN	NaN	NaN	NaN	NaN	NaN	NaN	NaN	NaN	NaN	NaN	NaN	NaN	NaN	NaN	NaN	6	3	3	26.6	15	15	22.019	0	5.5265	1077200000	44	P22492	P22492	Histone H1t	HIST1H1T
203470000	243390000	226410000	169130000	365960000	269430000	242960000	250970000	270450000	265440000	259930000	251690000	264970000	319300000	357960000	325230000	20	20	20	52.1	52.1	52.1	53.836	0	86.743	11487000000	219	P22570;P22570-7;P22570-5;P22570-2;P22570-3;P22570-4;P22570-6	P22570;P22570-7;P22570-5;P22570-2;P22570-3;P22570-4;P22570-6	NADPH:adrenodoxin oxidoreductase, mitochondrial	FDXR
7199500000	6929600000	7517400000	7677300000	6610100000	7149000000	8105700000	8267700000	8775400000	9631200000	7757900000	8772801000	7627200000	9258400000	8578500000	7535500000	25	25	24	71.7	71.7	71.7	37.429	0	323.31	1230000000000	4844	P22626;P22626-2	P22626;P22626-2	Heterogeneous nuclear ribonucleoproteins A2/B1	HNRNPA2B1
NaN	NaN	26947000	45882000	37671000	23127000	37770000	NaN	13079000	43154000	37388000	35547000	24181000	NaN	25280000	51316000	11	11	9	19	19	16.5	104.76	0	28.714	1045800000	34	P22670	P22670	MHC class II regulatory factor RFX1	RFX1
199200000	199100000	223860000	225970000	305410000	310650000	294550000	289000000	232190000	263370000	337740000	285340000	310000000	343040000	352130000	282540000	13	13	13	21.9	21.9	21.9	99.632	0	45.723	6014400000	106	P22681	P22681	E3 ubiquitin-protein ligase CBL	CBL
NaN	NaN	307140000	357160000	512570000	418640000	376840000	320880000	NaN	347790000	385960000	373640000	NaN	483080000	493640000	396050000	9	3	3	38.2	15.1	15.1	40.622	0	5.2952	4353800000	13	P22694;P22694-2;P22694-4;P22694-3;P22694-5;P22694-7;P22694-6;P22694-9;P22694-10;P22694-8	P22694;P22694-2;P22694-4;P22694-3;P22694-5;P22694-7;P22694-6;P22694-9;P22694-10;P22694-8	cAMP-dependent protein kinase catalytic subunit beta	PRKACB
806810000	891340000	840980000	754090000	893700000	818330000	920510000	907460000	743910000	761510000	717450000	714160000	619550000	477750000	540570000	578820000	18	18	18	65.3	65.3	65.3	48.442	0	323.31	206790000000	1825	P22695	P22695	Cytochrome b-c1 complex subunit 2, mitochondrial	UQCRC2
515490000	456790000	529460000	491170000	763130000	687710000	793870000	540540000	477590000	474140000	566870000	511090000	459850000	538640000	612710000	492000000	19	19	19	63.6	63.6	63.6	47.862	0	139.93	16695000000	291	P22830;P22830-2	P22830;P22830-2	Ferrochelatase, mitochondrial	FECH
NaN	138380000	111800000	NaN	167930000	157670000	NaN	NaN	NaN	NaN	131780000	NaN	189010000	174710000	183460000	NaN	4	4	1	12.7	12.7	4	77.213	0	150.73	2203200000	26	P23142;P23142-2;P23142-3	P23142;P23142-2;P23142-3	Fibulin-1	FBLN1
129850000	115040000	111890000	116030000	144200000	119300000	121770000	159010000	92216000	130750000	141980000	124390000	136490000	115900000	117830000	127260000	15	15	14	41.2	41.2	36.9	33.969	0	69.849	7749500000	190	P23193;P23193-2	P23193;P23193-2	Transcription elongation factor A protein 1	TCEA1
162970000	116910000	139620000	123640000	157760000	163620000	141560000	156570000	129750000	109710000	140790000	134610000	169540000	115270000	128730000	139220000	29	29	29	35.5	35.5	35.5	126.6	0	267.28	13852000000	410	P23229;P23229-2;P23229-4;P23229-5;P23229-3;P23229-9;P23229-6;P23229-7	P23229;P23229-2;P23229-4;P23229-5;P23229-3;P23229-9;P23229-6;P23229-7	Integrin alpha-6;Integrin alpha-6 heavy chain;Integrin alpha-6 light chain;Processed integrin alpha-6	ITGA6
1016100000	1041100000	999460000	990720000	1203200000	1069900000	1087800000	1251200000	1198900000	958380000	1065000000	1029400000	1282500000	985260000	975220000	1102800000	27	27	26	43.6	43.6	42.4	76.149	0	323.31	275850000000	2034	P23246;P23246-2	P23246;P23246-2	Splicing factor, proline- and glutamine-rich	SFPQ
926220000	798900000	877130000	912340000	982980000	897960000	759160000	857520000	809760000	954380000	972800000	967990000	807600000	947170000	955670000	846360000	21	21	21	71.6	71.6	71.6	51.169	0	323.31	74103000000	724	P23258;Q9NRH3	P23258;Q9NRH3	Tubulin gamma-1 chain;Tubulin gamma-2 chain	TUBG1;TUBG2
7172000000	6714700000	7683100000	7970400000	9164900000	7516900000	6896400000	7446800000	8604600000	8097000000	7338200000	6578900000	8695400000	7062700000	6721100000	7449300000	14	14	14	51.9	51.9	51.9	23.742	0	323.31	521380000000	2592	P23284	P23284	Peptidyl-prolyl cis-trans isomerase B	PPIB
4093700000	3146000000	2829900000	2858700000	4000800000	3722700000	3295400000	3453100000	3397600000	3124200000	3209000000	3271800000	3573300000	3442400000	3615100000	3004700000	22	22	22	53.6	53.6	53.6	65.443	0	323.31	121150000000	614	P23368;P23368-2	P23368;P23368-2	NAD-dependent malic enzyme, mitochondrial	ME2
5356600000	6011700000	5325100000	5698200000	2364200000	2435900000	3095000000	2576200000	2563700000	3298300000	2918400000	2853800000	2299500000	2450300000	2707300000	2565300000	24	24	24	66.5	66.5	66.5	53.165	0	323.31	133100000000	601	P23381;P23381-2	P23381;P23381-2	Tryptophan--tRNA ligase, cytoplasmic;T1-TrpRS;T2-TrpRS	WARS
4086000000	4021100000	3749200000	3801900000	3846200000	3758400000	3696100000	3631100000	3467000000	3351700000	3524500000	3501200000	3401200000	3309500000	3245900000	3337800000	20	20	20	77	77	77	26.688	0	323.31	624900000000	2871	P23396;P23396-2	P23396;P23396-2	40S ribosomal protein S3	RPS3
37251000	NaN	NaN	NaN	22644000	NaN	NaN	NaN	NaN	NaN	NaN	17807000	46869000	41626000	41032000	29660000	2	2	2	17.3	17.3	17.3	18.884	0	138.63	378240000	27	P23434	P23434	Glycine cleavage system H protein, mitochondrial	GCSH
NaN	42494000	48289000	40567000	NaN	54855000	43292000	46324000	44499000	51664000	50018000	49888000	40149000	41381000	44706000	NaN	7	7	6	17	17	15.4	59.139	0	8.5584	919500000	25	P23443;P23443-2;P23443-4;P23443-3;P23443-5	P23443;P23443-2;P23443-4;P23443-3;P23443-5	Ribosomal protein S6 kinase beta-1	RPS6KB1
NaN	62986000	74193000	80108000	NaN	100080000	66027000	84973000	NaN	NaN	NaN	81023000	51176000	NaN	54497000	NaN	16	16	16	18.8	18.8	18.8	133.28	0	66.03	5331800000	95	P23458	P23458	Tyrosine-protein kinase JAK1	JAK1
171500000	168420000	163180000	247800000	309660000	203770000	210530000	343790000	104920000	172850000	192070000	203830000	214990000	238660000	188790000	210610000	15	15	15	16.3	16.3	16.3	162	0	52.03	9172500000	157	P23470;P23470-2	P23470;P23470-2	Receptor-type tyrosine-protein phosphatase gamma	PTPRG
2507400000	2285500000	2191600000	2474000000	2368500000	2176300000	2160200000	2175400000	2537400000	2331200000	2217500000	2219100000	2496600000	2426800000	2106300000	2334900000	25	25	25	64.1	64.1	64.1	47.716	0	323.31	188500000000	1122	P23526;P23526-2	P23526;P23526-2	Adenosylhomocysteinase	AHCY
6159900000	7254900000	7491800000	7086800000	6655400000	7371000000	7512700000	7967000000	7985600000	8311200000	7622500000	8187500000	7357500000	8584900000	8267100000	7157800000	19	19	16	75.3	75.3	58.4	18.502	0	323.31	307450000000	1246	P23528	P23528	Cofilin-1	CFL1
1046900000	919000000	1224500000	1334400000	1100400000	1230800000	1199700000	1254900000	1036200000	1326600000	1089700000	1043700000	1211100000	1228800000	1197700000	1280800000	14	14	14	29.8	29.8	29.8	69.15	0	323.31	40215000000	359	P23588;P23588-2	P23588;P23588-2	Eukaryotic translation initiation factor 4B	EIF4B
17231000	17830000	27855000	35979000	22377000	17713000	18964000	62555000	38255000	33927000	40440000	52309000	48183000	33704000	42544000	39726000	28	17	17	31.8	21.8	21.8	137.92	0	161.08	3649900000	155	P23634;P23634-6;P23634-7;P23634-8;P23634-2;P23634-5;P23634-4;P23634-3	P23634;P23634-6;P23634-7;P23634-8;P23634-2;P23634-5;P23634-4;P23634-3	Plasma membrane calcium-transporting ATPase 4	ATP2B4
46404000	NaN	NaN	NaN	51692000	39830000	61699000	NaN	NaN	NaN	46170000	NaN	NaN	39966000	NaN	41814000	5	5	5	16.9	16.9	16.9	51.008	0	16.162	531080000	25	P23677	P23677	Inositol-trisphosphate 3-kinase A	ITPKA
107760000	104620000	90428000	80790000	166620000	173250000	156980000	155470000	105940000	121740000	140370000	143830000	150450000	118780000	155370000	125380000	3	3	3	7.6	7.6	7.6	82.629	0	12.098	2729800000	37	P23743	P23743	Diacylglycerol kinase alpha	DGKA
239270000	147660000	144640000	173640000	258350000	234980000	235590000	216630000	321200000	290210000	251360000	219890000	279520000	256100000	249900000	255820000	23	23	23	50.9	50.9	50.9	73.776	0	323.31	32315000000	659	P23786	P23786	Carnitine O-palmitoyltransferase 2, mitochondrial	CPT2
191980000	196920000	267210000	306300000	205000000	261600000	302840000	328120000	215490000	271190000	232320000	280150000	307640000	311670000	301730000	318830000	13	13	13	63.2	63.2	63.2	23.819	0	35.631	13066000000	231	P23919;P23919-2	P23919;P23919-2	Thymidylate kinase	DTYMK
1134100000	1138000000	1187700000	1186600000	958560000	997860000	1122000000	1082700000	1225400000	1307800000	1167200000	875270000	1234100000	1045400000	928730000	1130300000	35	35	35	61	61	61	90.069	0	323.31	83446000000	855	P23921	P23921	Ribonucleoside-diphosphate reductase large subunit	RRM1
117840000	80904000	81071000	88639000	55757000	58060000	59948000	71974000	87188000	102830000	100940000	125270000	87406000	78785000	128660000	108020000	15	15	12	28.5	28.5	25.3	73.475	0	53.697	1943900000	54	P24386;P24386-2	P24386	Rab proteins geranylgeranyltransferase component A 1	CHM
1082800000	920270000	1008300000	924290000	982780000	NaN	747190000	854290000	1140800000	1128000000	NaN	1101400000	1431100000	1030500000	1308200000	278180000	3	3	3	22.6	22.6	22.6	24.542	0	120.88	26896000000	92	P24390;P24390-2	P24390	ER lumen protein-retaining receptor 1	KDELR1
NaN	NaN	91571000	NaN	NaN	175120000	NaN	172030000	119120000	117970000	NaN	128810000	136390000	167100000	180380000	NaN	6	6	3	18.6	18.6	10.9	45.571	0	86.58	2802700000	66	P24468;P24468-3;P24468-2	P24468;P24468-3;P24468-2	COUP transcription factor 2	NR2F2
2177500000	2171700000	2294100000	2349700000	1880100000	1824900000	2196800000	1994900000	1884900000	2060200000	1523700000	1772500000	2491800000	2110900000	1904400000	2181800000	8	7	7	60.4	55.6	55.6	24.763	0	311.46	63606000000	499	P24534	P24534	Elongation factor 1-beta	EEF1B2
6571200000	5103700000	4947500000	5627900000	6193500000	3962700000	4776900000	5233000000	5849100000	4548800000	4684200000	5274800000	5552100000	6608300000	5017200000	5154400000	16	16	16	57	57	57	28.908	0	323.31	293150000000	826	P24539	P24539	ATP synthase F(0) complex subunit B1, mitochondrial	ATP5F1
1062900000	623070000	649920000	612110000	1028000000	663670000	669490000	631030000	890880000	746420000	736170000	726680000	1033700000	659890000	718350000	709520000	7	7	3	57.6	57.6	25.9	18.042	0	323.31	22239000000	260	P24666;P24666-4;P24666-2	P24666;P24666-4;P24666-2	Low molecular weight phosphotyrosine protein phosphatase	ACP1
4564700000	4800900000	4040200000	4137500000	4045000000	4093000000	4239500000	4423200000	5576100000	4734000000	4484700000	5266100000	5519300000	4239800000	4296500000	4549500000	20	20	20	57.8	57.8	57.8	45.199	0	323.31	134500000000	769	P24752;P24752-2	P24752	Acetyl-CoA acetyltransferase, mitochondrial	ACAT1
NaN	NaN	142720000	151690000	160720000	124080000	NaN	141140000	140510000	110750000	NaN	93623000	NaN	114620000	109400000	NaN	3	3	3	14.5	14.5	14.5	33.242	0	8.3943	2380300000	29	P24863;P24863-2	P24863	Cyclin-C	CCNC
1056900000	969400000	940520000	902390000	1036600000	943730000	904250000	928440000	953630000	869120000	892020000	877560000	928960000	865930000	817750000	822490000	58	58	58	41.9	41.9	41.9	217.17	0	323.31	73489000000	967	P24928;P24928-2	P24928	DNA-directed RNA polymerase II subunit RPB1	POLR2A
593270000	755260000	846830000	637020000	761260000	618880000	929500000	810360000	834880000	740220000	719980000	727710000	644240000	540310000	647590000	647080000	17	15	15	64.8	58.4	58.4	33.929	0	67.262	22217000000	280	P24941;P24941-2;Q00526	P24941;P24941-2	Cyclin-dependent kinase 2	CDK2
NaN	17605000	20413000	NaN	37141000	22072000	21405000	18132000	NaN	NaN	NaN	15720000	NaN	18763000	20938000	29810000	14	14	14	7.5	7.5	7.5	311.64	0	30.25	566870000	49	P25054;P25054-3;P25054-2	P25054;P25054-3;P25054-2	Adenomatous polyposis coli protein	APC
84227000	115140000	92964000	96226000	149750000	140730000	168820000	138020000	113810000	144010000	105440000	130290000	135750000	133230000	137680000	175640000	14	14	7	27.3	27.3	13.2	79.573	0	104.59	4656900000	121	P25098	P25098	Beta-adrenergic receptor kinase 1	GRK2
3467700000	2832500000	2764500000	2733700000	2904700000	2549800000	2699200000	2457000000	2498100000	2213700000	2362000000	2297400000	2530000000	2319900000	2166300000	2136400000	40	40	40	57.7	57.7	57.7	90.98	0	323.31	121560000000	1236	P25205;P25205-2	P25205;P25205-2	DNA replication licensing factor MCM3	MCM3
274680000	205090000	192620000	234060000	206130000	204810000	256550000	223000000	302760000	262040000	250470000	210980000	264130000	268160000	279850000	176800000	6	6	6	33.7	33.7	33.7	33.178	0	33.799	4632200000	89	P25325;P25325-2	P25325;P25325-2	3-mercaptopyruvate sulfurtransferase	MPST
2272700000	2113500000	2211800000	2369500000	2025700000	2087500000	2162300000	2383500000	2464500000	2178100000	2087800000	2214000000	2211000000	2153900000	2213200000	2639900000	10	10	10	71.2	71.2	71.2	14.515	0	323.31	163110000000	965	P25398	P25398	40S ribosomal protein S12	RPS12
79903000	86034000	73095000	63033000	92925000	82522000	90394000	89632000	67980000	68966000	80525000	58557000	73267000	78925000	72407000	71409000	19	19	16	32	32	29.8	88.06	0	230.13	5313800000	268	P25440;P25440-2;P25440-3;P25440-4	P25440;P25440-2;P25440-3;P25440-4	Bromodomain-containing protein 2	BRD2
95031000	70893000	41661000	44280000	63618000	53869000	41878000	62108000	58294000	55976000	50163000	46352000	59905000	41798000	44020000	37884000	6	6	3	21	21	13.8	44.712	0	35.171	1465200000	55	P25490	P25490	Transcriptional repressor protein YY1	YY1
225600000	309270000	266250000	293140000	205650000	272050000	272190000	109960000	229840000	306180000	262990000	283070000	230460000	304350000	288030000	364150000	11	11	10	32.4	32.4	28.8	38.044	0	91.864	6858100000	176	P25685;P25685-2	P25685;P25685-2	DnaJ homolog subfamily B member 1	DNAJB1
15487000000	16270000000	15591000000	15000000000	15376000000	13304000000	14477000000	14565000000	16013000000	15370000000	15607000000	16360000000	16064000000	15249000000	15158000000	15476000000	32	32	32	62.4	62.4	62.4	59.75	0	323.31	2091300000000	4713	P25705;P25705-2;P25705-3	P25705;P25705-2;P25705-3	ATP synthase subunit alpha, mitochondrial	ATP5A1
5756900000	5411500000	5352200000	6510800000	6616000000	5713900000	5849500000	5654000000	6281600000	5485700000	5272900000	4864300000	6202700000	6904600000	6005500000	5619900000	16	16	16	81.4	81.4	81.4	29.555	0	272.6	185160000000	773	P25786;P25786-2	P25786;P25786-2	Proteasome subunit alpha type-1	PSMA1
6791000000	6494500000	5612300000	6557300000	5960100000	6375000000	6338300000	5755700000	6358200000	6997100000	5669800000	6071600000	5714100000	5868000000	5417400000	5383500000	12	12	12	71.4	71.4	71.4	25.898	0	323.31	107700000000	421	P25787	P25787	Proteasome subunit alpha type-2	PSMA2
549150000	633380000	585160000	588250000	525220000	564770000	562350000	589240000	591240000	521480000	591730000	626560000	534450000	555970000	588790000	634610000	10	10	10	38	38	38	28.433	0	34.282	28508000000	430	P25788;P25788-2	P25788;P25788-2	Proteasome subunit alpha type-3	PSMA3
1535200000	1223200000	1284000000	1565800000	1474400000	937890000	1030600000	1036300000	1817500000	1444100000	1252600000	1143400000	1143100000	996940000	1310100000	1336500000	11	11	11	64.8	64.8	64.8	29.483	0	323.31	48608000000	553	P25789;P25789-2	P25789;P25789-2	Proteasome subunit alpha type-4	PSMA4
4054100000	4692900000	4318300000	4346600000	3695400000	4670700000	4275100000	4250800000	4273200000	4762800000	4436300000	4241700000	4982300000	4648000000	4925800000	4700600000	34	34	22	54.2	54.2	37.4	67.819	0	323.31	397160000000	2469	P26038	P26038	Moesin	MSN
2422600000	2210200000	2223800000	2481800000	2646000000	2377800000	2256100000	2093000000	2229100000	2479700000	2301000000	2150700000	2052800000	2292500000	2052700000	2095000000	25	25	25	73.7	73.7	73.7	54.416	0	323.31	116980000000	1283	P26196	P26196	Probable ATP-dependent RNA helicase DDX6	DDX6
3521200000	4153500000	4086400000	3626500000	3211400000	2521200000	2994800000	3544600000	2617500000	2465900000	3824100000	3754100000	3154300000	3399200000	3359400000	3382900000	50	50	50	39.6	39.6	39.6	184.82	0	323.31	118610000000	1058	P26358-2;P26358;P26358-3	P26358-2;P26358;P26358-3	DNA (cytosine-5)-methyltransferase 1	DNMT1
5651300000	4279600000	3909900000	3862000000	4589800000	4510500000	5155600000	4417200000	3863300000	3591800000	4530400000	4866500000	5492500000	4535500000	4835800000	4204000000	14	14	14	46.7	46.7	46.7	53.5	0	323.31	234580000000	1261	P26368;P26368-2	P26368;P26368-2	Splicing factor U2AF 65 kDa subunit	U2AF2
1972500000	1763800000	1820600000	1863300000	1754800000	1688200000	1425100000	1470200000	1720200000	1698400000	1622900000	1443200000	1718700000	1607000000	1666700000	2068700000	12	12	12	49.3	49.3	49.3	24.261	0	308.37	369700000000	1268	P26373;P26373-2	P26373;P26373-2	60S ribosomal protein L13	RPL13
NaN	200250000	211680000	227390000	102020000	166860000	NaN	113640000	NaN	129930000	NaN	121110000	131760000	112820000	NaN	NaN	10	7	7	25.3	22.1	22.1	74.071	0	63.802	1439600000	15	P26374	P26374	Rab proteins geranylgeranyltransferase component A 2	CHML
91431000	91072000	78291000	87293000	151900000	129580000	80902000	116730000	94700000	97030000	80312000	76351000	112240000	99037000	84919000	98350000	8	8	8	27.2	27.2	27.2	46.65	0	128.87	3274100000	118	P26440;P26440-2	P26440;P26440-2	Isovaleryl-CoA dehydrogenase, mitochondrial	IVD
NaN	NaN	111450000	NaN	NaN	139230000	144740000	118090000	110920000	NaN	NaN	122920000	116820000	121480000	84748000	NaN	5	5	5	20.9	20.9	20.9	50.878	0	32.843	4565700000	58	P26572	P26572	Alpha-1,3-mannosyl-glycoprotein 2-beta-N-acetylglucosaminyltransferase	MGAT1
2727800000	2346300000	2412400000	3103600000	2410900000	2886800000	2461700000	3410100000	3770500000	2798800000	3319200000	3069500000	3117300000	3017900000	2931000000	3213100000	10	8	8	38.3	30.1	30.1	24.033	0	146.25	132470000000	650	P26583	P26583	High mobility group protein B2	HMGB2
25755000000	18830000000	17485000000	18351000000	18321000000	20216000000	16870000000	17261000000	21129000000	20051000000	19309000000	18925000000	17222000000	18823000000	18335000000	16457000000	19	19	17	64.6	64.6	61.2	57.221	0	323.31	1876300000000	1986	P26599;P26599-2;P26599-3	P26599;P26599-2;P26599-3	Polypyrimidine tract-binding protein 1	PTBP1
3805800000	3985100000	3132300000	3699200000	3545600000	3538600000	3297500000	3501000000	2816200000	3679700000	3523500000	3095100000	3721700000	3465600000	3597900000	3414000000	36	36	33	58.9	58.9	53.4	83.434	0	323.31	130390000000	1070	P26639;P26639-2	P26639;P26639-2	Threonine--tRNA ligase, cytoplasmic	TARS
5173100000	5362200000	5168700000	5120700000	5535600000	5623400000	5422700000	5609900000	4592100000	4088600000	4494100000	4509100000	3905100000	4162700000	4386100000	4426200000	54	54	54	55.9	55.9	55.9	140.47	0	323.31	295840000000	1537	P26640;P26640-2	P26640	Valine--tRNA ligase	VARS
22940000000	18800000000	20257000000	21526000000	19882000000	19511000000	18016000000	18892000000	18757000000	18524000000	16311000000	15605000000	18575000000	18887000000	15780000000	15806000000	24	24	24	60.6	60.6	60.6	50.118	0	323.31	685010000000	1846	P26641;P26641-2	P26641;P26641-2	Elongation factor 1-gamma	EEF1G
63388000	77780000	104560000	119890000	65133000	52451000	94521000	96228000	69146000	112930000	105130000	129370000	86933000	129120000	119310000	103790000	4	4	4	29.6	29.6	29.6	15.649	0	16.597	2757400000	102	P26885	P26885	Peptidyl-prolyl cis-trans isomerase FKBP2	FKBP2
645660000	646560000	579770000	580680000	457840000	496000000	439790000	489580000	469900000	464930000	399650000	431600000	409380000	397000000	552060000	331970000	11	11	11	58.3	58.3	58.3	31.73	0	302.87	31258000000	402	P27105;P27105-2	P27105	Erythrocyte band 7 integral membrane protein	STOM
106880000	156020000	177440000	211330000	196890000	223880000	259430000	219920000	232050000	347580000	259450000	299830000	189720000	176680000	212600000	256920000	8	8	8	48.9	48.9	48.9	25.268	0	13.447	7002200000	166	P27144	P27144	Adenylate kinase 4, mitochondrial	AK4
810190000	739630000	739410000	683820000	898520000	711780000	925860000	763980000	1242600000	1026200000	886740000	965790000	917300000	1085600000	1018700000	970130000	17	13	13	58.8	51.8	51.8	27.764	0	323.31	30990000000	466	P27348	P27348	14-3-3 protein theta	YWHAQ
244870000	NaN	187000000	252630000	339990000	310530000	237270000	276000000	284480000	320580000	300460000	NaN	246190000	244670000	279150000	317150000	15	9	9	56.7	37.5	37.5	43.135	0	32.258	4862600000	39	P27361;P27361-3;P27361-2	P27361;P27361-3;P27361-2	Mitogen-activated protein kinase 3	MAPK3
27926000	27525000	33335000	17977000	48532000	21503000	25339000	29021000	21735000	32626000	NaN	39097000	35852000	28174000	17353000	29123000	18	13	10	31.9	23	20.5	84.428	0	21.694	1969000000	125	P27448;P27448-3;P27448-6;P27448-4;P27448-2;P27448-7;P27448-8	P27448;P27448-3;P27448-6;P27448-4;P27448-2;P27448-7;P27448-8	MAP/microtubule affinity-regulating kinase 3	MARK3
NaN	NaN	NaN	NaN	NaN	NaN	NaN	NaN	NaN	NaN	NaN	NaN	NaN	NaN	NaN	NaN	1	1	1	11.6	11.6	11.6	15.736	0	5.3233	553130000	24	P27449	P27449	V-type proton ATPase 16 kDa proteolipid subunit	ATP6V0C
NaN	NaN	NaN	NaN	65494000	65626000	NaN	53776000	NaN	NaN	NaN	NaN	NaN	53315000	NaN	NaN	3	3	3	14.6	14.6	14.6	39.536	0	18.44	881250000	27	P27544;P27544-2	P27544;P27544-2	Ceramide synthase 1	CERS1
2078500000	2462200000	2459300000	2065500000	1742000000	1761300000	2585300000	2331300000	2529800000	2285000000	1784800000	2521400000	2348400000	2153600000	2876000000	2859800000	11	11	11	43	43	43	24.604	0	275.55	356460000000	1812	P27635;Q96L21	P27635	60S ribosomal protein L10	RPL10
1174100000	1296400000	1117600000	1099400000	1151600000	1114500000	1174600000	1140500000	1005100000	1132700000	1132100000	1321900000	1188900000	1021600000	1112100000	1011800000	20	20	20	36.9	36.9	36.9	68.137	0	323.31	53402000000	709	P27694	P27694	Replication protein A 70 kDa DNA-binding subunit;Replication protein A 70 kDa DNA-binding subunit, N-terminally processed	RPA1
4214400000	4588400000	4265900000	4167200000	3307100000	3749900000	3441900000	3587900000	3654000000	4265700000	4380100000	4739000000	4048200000	4480400000	4424300000	4125200000	18	18	18	63.8	63.8	63.8	35.554	0	323.31	99383000000	650	P27695	P27695	DNA-(apurinic or apyrimidinic site) lyase;DNA-(apurinic or apyrimidinic site) lyase, mitochondrial	APEX1
191350000	169430000	180290000	169360000	180850000	153670000	177080000	128050000	181580000	128310000	159420000	188060000	147570000	180130000	161430000	194230000	9	9	9	43.8	43.8	43.8	30.518	0	288.15	3861800000	106	P27707	P27707	Deoxycytidine kinase	DCK
5529400000	5571100000	5551500000	5552600000	5643600000	5657500000	5798000000	5474300000	5486700000	5387600000	5552600000	5678900000	5710800000	5292000000	5707200000	5212200000	85	85	82	56.1	56.1	55.1	242.98	0	323.31	357940000000	2637	P27708	P27708	CAD protein;Glutamine-dependent carbamoyl-phosphate synthase;Aspartate carbamoyltransferase;Dihydroorotase	CAD
16227000000	12658000000	10901000000	10212000000	13090000000	11412000000	10924000000	9364000000	16125000000	11390000000	11021000000	10369000000	11315000000	10854000000	11849000000	9469300000	18	18	18	60.2	60.2	60.2	48.141	0	323.31	352390000000	1145	P27797	P27797	Calreticulin	CALR
525810000	458310000	509900000	505660000	422710000	442410000	434850000	379510000	494060000	573770000	511480000	449150000	493730000	549730000	526420000	484630000	38	38	18	42.2	42.2	18.5	121	0	323.31	47434000000	879	P27816;P27816-6;P27816-2;P27816-7	P27816;P27816-6;P27816-2	Microtubule-associated protein 4	MAP4
NaN	NaN	10715000	10846000	NaN	NaN	10897000	NaN	NaN	15470000	9639700	NaN	NaN	NaN	NaN	19450000	16	4	4	26.8	10.4	10.4	91.153	0	16.171	243870000	24	P27816-4	P27816-4	Microtubule-associated protein 4	MAP4
2244900000	2276300000	2179100000	1991600000	2669500000	2291400000	2191600000	2357900000	2285600000	2164000000	2311800000	2392700000	2352800000	1890500000	1957100000	2200700000	21	21	21	36	36	36	67.567	0	292.45	392740000000	1722	P27824;P27824-2;P27824-3	P27824;P27824-2;P27824-3	Calnexin	CANX
2168700000	2314100000	1934600000	1893800000	2184000000	1932400000	2025500000	2157800000	1923200000	1916000000	1818800000	1967400000	2074000000	2121200000	2012600000	2211500000	11	11	11	66.4	66.4	66.4	26.411	0	323.31	69143000000	514	P28066;P28066-2	P28066;P28066-2	Proteasome subunit alpha type-5	PSMA5
362360000	375700000	378320000	410840000	372570000	411530000	410890000	357930000	395280000	397650000	358270000	403850000	339510000	373350000	372460000	389700000	10	10	10	60.6	60.6	60.6	29.204	0	235.59	16337000000	438	P28070	P28070	Proteasome subunit beta type-4	PSMB4
11788000000	8044000000	7633400000	9167500000	10286000000	9759100000	9248700000	9777300000	10340000000	9638800000	8350500000	8158600000	8000700000	8515200000	9325200000	8273900000	7	7	7	54	54	54	25.357	0	202.7	128350000000	184	P28072	P28072	Proteasome subunit beta type-6	PSMB6
1185600000	1353800000	1392300000	1381300000	1603100000	1363700000	1602200000	1380900000	1228300000	1615700000	1157900000	1362500000	1166500000	1142200000	1370500000	1632100000	13	13	13	60.1	60.1	60.1	28.48	0	323.31	50369000000	425	P28074;P28074-3;P28074-2	P28074;P28074-3	Proteasome subunit beta type-5	PSMB5
NaN	NaN	184830000	190970000	NaN	697060000	539910000	506240000	NaN	NaN	141890000	NaN	206290000	231040000	309650000	259900000	7	7	6	42.7	42.7	36.7	25.744	0	13.453	3199400000	23	P28161;P28161-2	P28161;P28161-2	Glutathione S-transferase Mu 2	GSTM2
567040000	676450000	561630000	539190000	699560000	732350000	619800000	672400000	508720000	502270000	633750000	652700000	560750000	606120000	429940000	584680000	18	18	18	35.7	35.7	35.7	75.475	0	286.31	45444000000	494	P28288;P28288-2;P28288-3	P28288;P28288-2	ATP-binding cassette sub-family D member 3	ABCD3
893090000	723510000	763660000	779010000	997300000	839800000	902710000	983060000	888560000	821620000	914090000	853950000	716310000	677830000	629320000	628570000	34	34	34	62.9	62.9	62.9	79.467	0	323.31	110350000000	1175	P28331;P28331-2;P28331-4;P28331-5;P28331-3	P28331;P28331-2;P28331-4;P28331-5;P28331-3	NADH-ubiquinone oxidoreductase 75 kDa subunit, mitochondrial	NDUFS1
1082000000	1116400000	930820000	912320000	1191900000	1032300000	1074900000	991000000	961750000	1125600000	933440000	1009900000	880630000	893280000	867770000	739700000	44	44	44	55.1	55.1	55.1	123.63	0	323.31	47704000000	591	P28340	P28340	DNA polymerase delta catalytic subunit	POLD1
NaN	NaN	27003000	28764000	27418000	32810000	40133000	34714000	34036000	46990000	38239000	43580000	56535000	41232000	47310000	58267000	5	5	3	12.9	12.9	10.1	47.945	0	12.718	1529500000	78	P28347;P28347-2;Q99594;Q15562;Q15562-2;Q15562-4	P28347;P28347-2;Q99594	Transcriptional enhancer factor TEF-1;Transcriptional enhancer factor TEF-5	TEAD1;TEAD3
305700000	277120000	246510000	266830000	271790000	161610000	219930000	206420000	380240000	431840000	327430000	355500000	450520000	386100000	387570000	411400000	41	25	2	40	28.4	2.2	122.6	0	173.48	20919000000	336	P28370	P28370	Probable global transcription activator SNF2L1	SMARCA1
916030000	861510000	1008800000	947110000	1050200000	1180800000	1022600000	998630000	1145800000	1166000000	1086300000	1078100000	1083500000	1060800000	1204500000	1029700000	21	21	15	74.2	74.2	53.9	41.389	0	179.52	39380000000	457	P28482;P28482-2	P28482;P28482-2	Mitogen-activated protein kinase 1	MAPK1
122800000	83942000	81973000	61619000	156740000	74690000	66595000	93959000	84337000	88671000	102410000	71242000	75158000	90572000	73182000	73873000	4	4	2	12.6	12.6	7.3	56.921	0	28.418	2029600000	51	P28702;P28702-3	P28702;P28702-3	Retinoic acid receptor RXR-beta	RXRB
259000000	117080000	165210000	165850000	220920000	NaN	NaN	186160000	189330000	153890000	NaN	200220000	202220000	169360000	189850000	158230000	7	7	7	9.3	9.3	9.3	133.11	0	31.708	3675000000	38	P28715;P28715-2;P28715-3	P28715	DNA repair protein complementing XP-G cells	ERCC5
7606000000	6459000000	6232400000	6464300000	5619300000	5271200000	4908100000	4879800000	6590600000	5834700000	5991000000	6221800000	6955400000	6738300000	6889800000	5814100000	25	25	25	64.2	64.2	64.2	56.166	0	323.31	224340000000	1119	P28838;P28838-2	P28838;P28838-2	Cytosol aminopeptidase	LAP3
110580000	64920000	107490000	115240000	85849000	88944000	88678000	85439000	89716000	78138000	85105000	87895000	83267000	87582000	75409000	68252000	6	6	6	22.8	22.8	22.8	49.452	0	134.15	1177700000	43	P29083	P29083	General transcription factor IIE subunit 1	GTF2E1
55800000	53539000	44227000	38480000	50972000	27381000	35652000	33946000	43645000	44840000	19337000	38896000	NaN	42689000	21171000	36669000	7	7	7	32.6	32.6	32.6	33.043	0	72.501	1080800000	84	P29084	P29084	Transcription initiation factor IIE subunit beta	GTF2E2
371050000	404830000	353980000	336910000	431730000	401890000	399280000	417280000	371040000	367490000	335900000	371540000	365260000	335380000	337150000	336610000	44	44	44	45.8	45.8	45.8	138.35	0	323.31	29823000000	833	P29144	P29144	Tripeptidyl-peptidase 2	TPP2
192300000	171710000	195530000	182780000	143080000	152480000	177720000	153450000	180880000	198250000	149510000	193210000	125910000	193210000	154110000	204840000	10	10	10	40.1	40.1	40.1	30.188	0	35.826	4556800000	135	P29218;P29218-3;P29218-2	P29218;P29218-3;P29218-2	Inositol monophosphatase 1	IMPA1
52348000	47807000	37401000	3371200	54254000	48637000	48400000	47518000	53975000	53073000	35762000	42296000	19434000	57446000	44720000	35450000	17	17	16	23	23	21.8	108.27	0	67.267	3678500000	181	P29317;P29317-2	P29317	Ephrin type-A receptor 2	EPHA2
NaN	NaN	NaN	NaN	NaN	NaN	NaN	NaN	NaN	NaN	21618000	NaN	NaN	NaN	16002000	9751100	11	10	9	15.5	14.4	13.5	117.49	0	30.782	317070000	35	P29323;P29323-2;P29323-3;P54762;P54762-5	P29323;P29323-2;P29323-3	Ephrin type-B receptor 2	EPHB2
820750000	525870000	619870000	479940000	NaN	NaN	384630000	NaN	548290000	NaN	405470000	NaN	NaN	NaN	NaN	341630000	7	7	7	24.5	24.5	24.5	62.821	0	95.875	2905400000	25	P29353;P29353-2;P29353-3;P29353-7;P29353-6;P29353-5;P98077	P29353;P29353-2;P29353-3;P29353-7;P29353-6;P29353-5	SHC-transforming protein 1	SHC1
105970000	NaN	73105000	84881000	85064000	89729000	88082000	96405000	77483000	90245000	91207000	106090000	82303000	105640000	51357000	87328000	10	10	10	48	48	48	32.868	0	69.919	8187900000	228	P29372;P29372-5;P29372-4;P29372-2	P29372;P29372-5;P29372-4;P29372-2	DNA-3-methyladenine glycosylase	MPG
NaN	NaN	NaN	24366000	NaN	29919000	28544000	9070100	55758000	48897000	40342000	NaN	18388000	20192000	20404000	22415000	5	5	5	50	50	50	15.693	0	7.6666	581070000	22	P29373	P29373	Cellular retinoic acid-binding protein 2	CRABP2
NaN	107850000	104850000	97231000	NaN	NaN	84548000	90023000	105280000	64507000	NaN	124300000	85526000	NaN	67977000	100440000	14	13	12	13	12.2	11.1	192.09	0	44.292	7092200000	113	P29375;P29375-2	P29375;P29375-2	Lysine-specific demethylase 5A	KDM5A
17084000000	16657000000	15818000000	17099000000	19842000000	17868000000	17728000000	18855000000	19442000000	19816000000	18938000000	16716000000	19093000000	19768000000	18614000000	18355000000	31	31	31	70.5	70.5	70.5	67.877	0	323.31	488140000000	1575	P29401;P29401-2	P29401;P29401-2	Transketolase	TKT
94391000	NaN	NaN	44168000	88472000	NaN	86193000	41156000	84459000	NaN	47560000	61404000	73706000	75037000	51646000	44695000	3	3	3	10.6	10.6	10.6	44.505	0	12.167	2917300000	86	P29558;P29558-2;Q6XE24;Q6XE24-3;Q6XE24-4;Q6XE24-5;Q6XE24-2	P29558;P29558-2	RNA-binding motif, single-stranded-interacting protein 1	RBMS1
29772000	33217000	18873000	29492000	30400000	32151000	32004000	30362000	38510000	41124000	37433000	42325000	39655000	50234000	47704000	50651000	6	6	1	8.4	8.4	1.9	97.55	0	58.063	1587000000	61	P29590;P29590-11;P29590-4;P29590-2;P29590-3;P29590-14;P29590-8;P29590-10;P29590-12;P29590-5;P29590-13	P29590;P29590-11;P29590-4;P29590-2;P29590-3;P29590-14;P29590-8;P29590-10;P29590-12;P29590-5;P29590-13	Protein PML	PML
1001800000	913860000	989730000	1116300000	1123700000	1012600000	894500000	921340000	848290000	1045600000	844250000	868730000	863420000	985340000	997880000	1104700000	18	18	3	36.3	36.3	6.5	71.407	0	323.31	76094000000	748	P29692-2	P29692-2	Elongation factor 1-delta	EEF1D
18809000	NaN	NaN	12575000	NaN	NaN	NaN	NaN	NaN	NaN	NaN	NaN	84336000	40715000	46684000	51626000	5	5	5	51.1	51.1	51.1	15.565	0	23.287	652170000	25	P29762	P29762	Cellular retinoic acid-binding protein 1	CRABP1
299780000	355860000	254340000	285320000	312710000	225250000	226750000	258640000	218570000	245680000	194330000	309820000	195140000	158350000	284980000	223480000	5	5	5	34.9	34.9	34.9	31.554	0	143.45	13771000000	254	P29966	P29966	Myristoylated alanine-rich C-kinase substrate	MARCKS
799600000	708890000	628340000	722370000	835470000	827550000	690490000	726540000	761980000	784180000	798740000	679520000	715410000	803540000	704690000	717700000	12	12	6	46.8	46.8	24.2	42.123	0	213.24	44397000000	386	P29992;O95837	P29992	Guanine nucleotide-binding protein subunit alpha-11	GNA11
38545000	52913000	NaN	23392000	73622000	41844000	40897000	58176000	48757000	64699000	57710000	75794000	73479000	120620000	86350000	78461000	11	11	11	30.2	30.2	30.2	61.719	0	98.313	2353400000	101	P30038;P30038-2;P30038-3	P30038;P30038-2;P30038-3	Delta-1-pyrroline-5-carboxylate dehydrogenase, mitochondrial	ALDH4A1
1510800000	1466700000	1493600000	1178900000	1109100000	1146600000	1290300000	1105300000	1153300000	1201100000	1239200000	1101300000	1284600000	1326800000	1426900000	1326000000	12	12	12	53.3	53.3	53.3	28.993	0	323.31	75251000000	619	P30040;P30040-2	P30040	Endoplasmic reticulum resident protein 29	ERP29
20573000000	17867000000	19603000000	16879000000	12643000000	13051000000	12161000000	12507000000	17109000000	16547000000	16568000000	16236000000	15894000000	16857000000	16624000000	16221000000	18	18	18	76.8	76.8	76.8	25.035	0	323.31	351740000000	873	P30041	P30041	Peroxiredoxin-6	PRDX6
300830000	600340000	209360000	300090000	212070000	84535000	242990000	71878000	622970000	414100000	573560000	432750000	429400000	362750000	589150000	405220000	8	8	8	59.2	59.2	59.2	22.119	0	51.462	7334700000	121	P30043	P30043	Flavin reductase (NADPH)	BLVRB
1569500000	1657800000	1507300000	1501800000	1475600000	1515900000	1538400000	1394600000	1769700000	1788300000	1530000000	1562700000	1682900000	1844400000	1575600000	1576900000	11	11	11	56.5	56.5	56.5	22.086	0	151.76	66945000000	679	P30044;P30044-2;P30044-3;P30044-4	P30044;P30044-2;P30044-3;P30044-4	Peroxiredoxin-5, mitochondrial	PRDX5
684200000	910130000	875770000	2056900000	762400000	884740000	909850000	894910000	1516100000	1403600000	711840000	611720000	1528100000	1159700000	1153300000	1482900000	6	6	6	39.8	39.8	39.8	12.712	0	68.413	24668000000	132	P30046;A6NHG4;P30046-2	P30046;A6NHG4;P30046-2	D-dopachrome decarboxylase;D-dopachrome decarboxylase-like protein	DDT;DDTL
2528900000	2471300000	2197100000	2306000000	2765100000	2516200000	2469500000	2310000000	2207100000	1848100000	2250000000	2279200000	2551100000	2113800000	1960900000	2535600000	10	10	10	52.3	52.3	52.3	27.692	0	211.23	110450000000	689	P30048;P30048-2	P30048;P30048-2	Thioredoxin-dependent peroxide reductase, mitochondrial	PRDX3
4514100000	4727300000	3911000000	4761700000	4640900000	3768600000	3631900000	4053000000	5347600000	3725500000	4324800000	4147600000	4952900000	3394600000	4458400000	4229100000	5	5	5	37.5	37.5	37.5	17.49	0	184.84	228770000000	286	P30049	P30049	ATP synthase subunit delta, mitochondrial	ATP5D
5345200000	4851000000	4996700000	4227700000	4637200000	3972500000	4206200000	3829600000	4225300000	4310000000	4629100000	4280000000	5103300000	4264800000	4477300000	4472300000	8	8	8	61.2	61.2	61.2	17.818	0	323.31	358420000000	1266	P30050;P30050-2	P30050;P30050-2	60S ribosomal protein L12	RPL12
364350000	279240000	265610000	309700000	417840000	358290000	399500000	408680000	385970000	366610000	402530000	309710000	423550000	389610000	413500000	424740000	15	15	15	64.5	64.5	64.5	31.387	0	323.31	23438000000	611	P30084	P30084	Enoyl-CoA hydratase, mitochondrial	ECHS1
1239800000	1541400000	1759600000	1445200000	1634200000	1536900000	1812000000	1528700000	1635600000	1496000000	1730400000	1080200000	2034400000	1803800000	1898000000	1998300000	10	10	10	51	51	51	22.222	0	316.42	30550000000	297	P30085;P30085-3;P30085-2	P30085;P30085-3;P30085-2	UMP-CMP kinase	CMPK1
1236900000	1265200000	1294200000	1801100000	1117700000	1137200000	1321800000	1040800000	1830200000	2010700000	1529100000	1570100000	1543400000	1581700000	1994400000	1988100000	12	12	12	75.9	75.9	75.9	21.057	0	323.31	105350000000	1040	P30086	P30086	Phosphatidylethanolamine-binding protein 1;Hippocampal cholinergic neurostimulating peptide	PEBP1
4715100000	4852600000	4085200000	4341000000	4092700000	3888300000	3605200000	3869400000	4867400000	4447000000	4062800000	4001700000	4286300000	4121500000	4071000000	3592100000	40	40	39	74.1	74.1	71.1	56.782	0	323.31	264280000000	2036	P30101	P30101	Protein disulfide-isomerase A3	PDIA3
11797000000	10305000000	10647000000	10956000000	10323000000	10488000000	9690500000	10428000000	12062000000	10469000000	10440000000	11672000000	11913000000	11096000000	11403000000	11183000000	30	30	23	61.8	61.8	44.8	65.308	0	323.31	446810000000	1168	P30153	P30153	Serine/threonine-protein phosphatase 2A 65 kDa regulatory subunit A alpha isoform	PPP2R1A
1015900000	848530000	914530000	1003300000	1198600000	1190600000	970540000	1093800000	946570000	918260000	908480000	858310000	895270000	969600000	805250000	879440000	20	13	13	46.4	29.8	29.8	66.213	0	70.143	29935000000	148	P30154;P30154-2;P30154-3;P30154-4;P30154-5	P30154;P30154-2;P30154-3;P30154-4;P30154-5	Serine/threonine-protein phosphatase 2A 65 kDa regulatory subunit A beta isoform	PPP2R1B
385790000	540480000	466810000	400010000	417150000	434940000	504710000	484460000	362670000	437890000	473240000	464030000	368470000	425160000	436460000	402470000	15	15	15	31.6	31.6	31.6	91.866	0	154.83	21245000000	226	P30260;P30260-2	P30260;P30260-2	Cell division cycle protein 27 homolog	CDC27
645950000	619160000	521860000	661110000	NaN	170910000	100240000	NaN	442450000	418590000	426930000	355720000	215980000	388810000	497310000	449660000	5	5	5	20.1	20.1	20.1	33.067	0	16.598	7351600000	61	P30279;P30279-2	P30279;P30279-2	G1/S-specific cyclin-D2	CCND2
49941000	NaN	NaN	45872000	62149000	39794000	47152000	38743000	63068000	39720000	52166000	49564000	86547000	63282000	70635000	59660000	5	5	5	19.9	19.9	19.9	32.519	0	122.05	779770000	50	P30281;P30281-2;P30281-3;P30281-4	P30281;P30281-2;P30281-3	G1/S-specific cyclin-D3	CCND3
179430000	214010000	230750000	184560000	224020000	221250000	301830000	219970000	218650000	187320000	248410000	254650000	246880000	222710000	253710000	190960000	5	5	5	15	15	15	53.364	0	14.896	4350500000	65	P30307;P30307-2;P30307-3;P30307-4	P30307;P30307-2;P30307-3;P30307-4	M-phase inducer phosphatase 3	CDC25C
215150000	145360000	187730000	143780000	182060000	113640000	132780000	131860000	148090000	133430000	161180000	129630000	152580000	135060000	152140000	175290000	7	7	7	50.7	50.7	50.7	22.04	0	84.749	7476300000	245	P30405;P30405-2	P30405	Peptidyl-prolyl cis-trans isomerase F, mitochondrial	PPIF
1896400000	2151400000	1920300000	1902800000	2331000000	2155600000	2084900000	2039500000	2058200000	1918500000	1915000000	2141000000	1984800000	1867100000	1872800000	1935900000	17	17	13	42.3	42.3	31.9	56.806	0	323.31	86486000000	448	P30419;P30419-2	P30419;P30419-2	Glycylpeptide N-tetradecanoyltransferase 1	NMT1
791810000	663110000	684810000	678880000	604560000	461720000	674340000	573830000	603400000	588770000	696020000	716390000	766400000	569080000	491840000	622720000	10	10	10	48.1	48.1	48.1	36.032	0	323.31	48187000000	586	P30519;P30519-2	P30519;P30519-2	Heme oxygenase 2	HMOX2
476310000	418100000	375630000	402990000	307130000	262740000	240930000	240230000	316120000	303910000	270920000	254320000	256280000	247030000	248410000	252960000	15	15	13	45.8	45.8	41.2	50.097	0	160.63	10547000000	320	P30520	P30520	Adenylosuccinate synthetase isozyme 2	ADSS
97971000	95957000	100900000	98125000	86760000	100420000	93859000	74354000	119660000	101080000	93392000	95137000	108420000	99395000	101210000	106800000	10	10	10	29.1	29.1	29.1	41.465	0	177.46	4888800000	196	P30533	P30533	Alpha-2-macroglobulin receptor-associated protein	LRPAP1
NaN	286680000	NaN	304980000	NaN	NaN	NaN	438320000	NaN	741850000	551350000	NaN	391750000	NaN	838510000	547430000	2	2	2	17.8	17.8	17.8	18.828	0	37.059	9605400000	50	P30536	P30536	Translocator protein	TSPO
4451400000	4195100000	4409300000	4598800000	4433900000	5111300000	4458200000	4416500000	4045500000	3919600000	4196700000	4303100000	3347700000	3593600000	3924700000	3300000000	17	17	17	50.8	50.8	50.8	54.889	0	323.31	155380000000	632	P30566;P30566-2	P30566;P30566-2	Adenylosuccinate lyase	ADSL
73162000	53727000	54391000	68524000	36280000	28191000	33242000	34512000	36814000	40606000	44032000	40954000	31663000	29477000	38774000	41062000	26	26	25	24.6	24.6	23.7	156.78	0	146.65	2167400000	121	P30622-2;P30622;P30622-1	P30622-2;P30622;P30622-1	CAP-Gly domain-containing linker protein 1	CLIP1
364520000	252620000	376590000	378660000	382000000	345980000	382930000	450080000	448090000	386830000	606850000	524990000	607190000	358150000	501560000	823270000	9	9	9	51.5	51.5	51.5	21.676	0	65.074	16467000000	188	P30626;P30626-3;P30626-2	P30626;P30626-3;P30626-2	Sorcin	SRI
341320000	334450000	272330000	373820000	137440000	NaN	NaN	145120000	262010000	146680000	233910000	266850000	130120000	212160000	174680000	166720000	11	10	10	37.5	34.8	34.8	42.741	0	19.282	2756600000	42	P30740;P30740-2	P30740;P30740-2	Leukocyte elastase inhibitor	SERPINB1
703110000	498780000	616190000	562490000	346000000	472240000	372450000	620730000	206730000	436230000	130160000	617010000	455430000	398850000	232440000	508840000	7	7	6	12.1	12.1	10	67.638	0	106.86	27517000000	188	P30825	P30825	High affinity cationic amino acid transporter 1	SLC7A1
1471900000	1391200000	1298200000	1329800000	1831200000	1794100000	1728000000	1558700000	1931800000	1688000000	1956700000	1845300000	2112700000	2167600000	1930400000	1839600000	15	15	14	49.3	49.3	47.8	57.206	0	260.9	71429000000	634	P30837	P30837	Aldehyde dehydrogenase X, mitochondrial	ALDH1B1
499050000	494470000	479410000	455350000	464080000	458040000	487040000	461700000	475090000	485480000	528010000	476900000	388040000	381390000	388900000	433760000	41	41	41	45.1	45.1	45.1	133.9	0	323.31	48952000000	968	P30876	P30876	DNA-directed RNA polymerase II subunit RPB2	POLR2B
4793800000	4295100000	4128900000	4676000000	5159500000	4523500000	4201800000	4259900000	4992000000	4494300000	4537700000	4179200000	4054300000	3443800000	3889400000	3575200000	25	25	25	60.1	60.1	60.1	72.691	0	323.31	208170000000	1376	P31040;P31040-2;P31040-3	P31040;P31040-2;P31040-3	Succinate dehydrogenase [ubiquinone] flavoprotein subunit, mitochondrial	SDHA
NaN	292800000	284810000	341220000	361900000	322660000	346670000	323850000	338520000	340430000	252300000	308780000	278680000	304080000	282900000	310770000	4	4	4	11.7	11.7	11.7	51.026	0	8.4258	3357100000	36	P31146	P31146	Coronin-1A	CORO1A
398350000	554690000	546390000	551910000	275330000	352080000	337080000	271420000	625490000	757120000	840450000	740550000	786730000	795840000	858410000	542400000	25	16	16	67.8	48.1	48.1	50.582	0	323.31	16830000000	348	P31150	P31150	Rab GDP dissociation inhibitor alpha	GDI1
1164400000	1166500000	1153500000	1151100000	960720000	955400000	941710000	908250000	1156800000	1097000000	910270000	904030000	1054000000	1047600000	823130000	934060000	13	13	13	38	38	38	43.66	0	217.31	35858000000	429	P31153;P31153-2;Q00266	P31153;P31153-2	S-adenosylmethionine synthase isoform type-2	MAT2A
NaN	NaN	NaN	27507000	73871000	NaN	60697000	72441000	80457000	NaN	61953000	68847000	75330000	52883000	91117000	61693000	6	5	5	27.6	25.3	25.3	39.726	0	13.694	1126500000	41	P31271;P31276	P31271	Homeobox protein Hox-A13	HOXA13
868460000	1094500000	848820000	865140000	489000000	678540000	513700000	670760000	703660000	758650000	800110000	734470000	844080000	804920000	694090000	671850000	19	19	17	61.4	61.4	55.3	44.877	0	294.52	44086000000	436	P31350;P31350-2	P31350;P31350-2	Ribonucleoside-diphosphate reductase subunit M2	RRM2
NaN	NaN	25816000	NaN	NaN	NaN	NaN	24808000	30467000	NaN	NaN	NaN	NaN	NaN	NaN	NaN	10	1	1	39.9	5.7	5.7	42.963	0	7.0243	533430000	35	P31483;P31483-3	P31483;P31483-3	Nucleolysin TIA-1 isoform p40	TIA1
497090000	642940000	507150000	554990000	498630000	509280000	553960000	480490000	779750000	637510000	566770000	498890000	641480000	564390000	671070000	1040200000	11	6	0	41.6	26.4	0	41.8	0	319.13	22215000000	145	P31483-2	P31483-2	Nucleolysin TIA-1 isoform p40	TIA1
5134700000	3946500000	4398800000	4727000000	3962200000	3586700000	3305600000	3208100000	4111600000	3936500000	3215700000	3439600000	4100800000	4218600000	3657700000	3414400000	18	18	18	64.2	64.2	64.2	44.868	0	323.31	151630000000	776	P31689;P31689-2	P31689;P31689-2	DnaJ homolog subfamily A member 1	DNAJA1
NaN	37686000	40224000	40050000	150890000	43521000	34091000	39390000	60081000	49704000	49558000	46972000	43389000	48543000	59807000	54262000	9	9	7	22.1	22.1	18.1	55.686	0	11.96	1096500000	44	P31749;P31749-2	P31749;P31749-2	RAC-alpha serine/threonine-protein kinase	AKT1
201560000	245810000	296620000	282930000	221570000	242190000	177130000	146000000	235360000	278760000	251560000	283020000	232090000	215000000	295080000	293440000	7	5	5	18.3	13.9	13.9	51.083	0	9.9124	3170600000	60	P31751-2;P31751	P31751-2;P31751	RAC-beta serine/threonine-protein kinase	AKT2
2463700000	2396700000	2255500000	2226000000	2458000000	2219200000	2442900000	2419400000	2063000000	1806900000	2085300000	1933100000	1964000000	1583200000	1707700000	1686900000	20	20	20	60.8	60.8	60.8	52.645	0	323.31	212940000000	1371	P31930	P31930	Cytochrome b-c1 complex subunit 1, mitochondrial	UQCRC1
186980000	215790000	195170000	158200000	231100000	224070000	217880000	229050000	183320000	226040000	267720000	261950000	249790000	262870000	270860000	267780000	10	10	10	43.8	43.8	43.8	35.329	0	323.31	14348000000	331	P31937	P31937	3-hydroxyisobutyrate dehydrogenase, mitochondrial	HIBADH
2096800000	1892000000	1871600000	1924400000	1758000000	1597000000	1617800000	1557900000	2050000000	2000800000	1643000000	1845500000	1558400000	1525600000	1251800000	1642800000	35	35	35	74.5	74.5	74.5	64.615	0	323.31	112790000000	1183	P31939;P31939-2	P31939;P31939-2	Bifunctional purine biosynthesis protein PURH;Phosphoribosylaminoimidazolecarboxamide formyltransferase;IMP cyclohydrolase	ATIC
2311100000	2245100000	2007600000	2144100000	3263100000	2795100000	2108900000	2700500000	2463200000	2544500000	2206500000	2405200000	3074700000	2908300000	2542900000	2547900000	15	14	14	72	69.7	69.7	36.926	0	323.31	198970000000	1547	P31942;P31942-2;P31942-3;P31942-4;P31942-5;P31942-6	P31942;P31942-2;P31942-3;P31942-4	Heterogeneous nuclear ribonucleoprotein H3	HNRNPH3
6677400000	5966600000	6194200000	5781700000	6812400000	6841600000	6969800000	6522000000	6923700000	6189900000	6706900000	5867500000	6790400000	6522200000	6665000000	6757300000	20	20	12	57.7	57.7	37.9	49.229	0	323.31	371890000000	2775	P31943	P31943	Heterogeneous nuclear ribonucleoprotein H;Heterogeneous nuclear ribonucleoprotein H, N-terminally processed	HNRNPH1
740940000	506140000	436820000	403200000	599550000	388010000	440410000	320450000	660750000	555000000	419200000	400450000	572190000	289210000	460250000	413020000	13	8	8	66.3	50.8	50.8	28.082	0	323.31	17653000000	304	P31946;P31946-2	P31946;P31946-2	14-3-3 protein beta/alpha;14-3-3 protein beta/alpha, N-terminally processed	YWHAB
1944400000	2145300000	1955100000	2026600000	2044300000	2072800000	2240300000	2083000000	1923000000	2049600000	2061000000	1885700000	2263400000	2424000000	2196600000	2022700000	35	35	35	57.1	57.1	57.1	62.639	0	323.31	106290000000	1011	P31948;P31948-2;P31948-3	P31948;P31948-2;P31948-3	Stress-induced-phosphoprotein 1	STIP1
1435100000	701940000	989770000	709030000	897920000	768480000	707490000	691890000	82151000	842220000	711390000	698480000	1674900000	1668400000	1534000000	1347000000	3	3	3	45.7	45.7	45.7	11.74	0	188.9	18169000000	63	P31949	P31949	Protein S100-A11;Protein S100-A11, N-terminally processed	S100A11
120820000	NaN	87499000	89483000	NaN	NaN	92197000	49111000	NaN	NaN	94591000	36359000	NaN	NaN	29004000	NaN	5	4	4	6.4	5.3	5.3	112.85	0	5.9953	1291700000	20	P32019;P32019-3;P32019-2;P32019-4	P32019;P32019-3;P32019-2;P32019-4	Type II inositol 1,4,5-trisphosphate 5-phosphatase	INPP5B
7705000000	9352200000	8066400000	7862900000	7364700000	8590300000	8649700000	8737200000	9668700000	10103000000	9778500000	9883400000	10881000000	11592000000	11759000000	9629300000	13	12	12	62.6	57.1	57.1	21.892	0	323.31	243590000000	635	P32119;P32119-2	P32119	Peroxiredoxin-2	PRDX2
972740000	974200000	895820000	923900000	1179000000	1159400000	1089000000	1175800000	921200000	860430000	928930000	868690000	644700000	804410000	895210000	946320000	15	15	15	49.6	49.6	49.6	46.105	0	90.258	21310000000	174	P32121;P32121-3;P32121-4;P32121-5;P32121-2	P32121;P32121-3;P32121-4;P32121-5;P32121-2	Beta-arrestin-2	ARRB2
145940000	116790000	133760000	144990000	123740000	111250000	94676000	129180000	123410000	83750000	132240000	111580000	129570000	103970000	98521000	106890000	12	12	9	27.5	27.5	21.6	61.244	0	34.809	11997000000	284	P32189;P32189-1;P32189-4;P32189-2;Q14409	P32189;P32189-1;P32189-4;P32189-2;Q14409	Glycerol kinase;Putative glycerol kinase 3	GK;GK3P
NaN	202030000	265710000	205370000	182140000	81180000	97885000	162840000	168400000	173770000	358400000	97063000	78457000	127180000	101380000	150130000	7	7	7	51.7	51.7	51.7	20.016	0	19.466	2679300000	40	P32321;P32321-2	P32321;P32321-2	Deoxycytidylate deaminase	DCTD
288870000	381100000	304850000	333640000	404530000	376530000	368610000	419500000	389320000	413420000	346580000	356580000	405370000	356020000	352310000	408980000	11	11	10	52.4	52.4	48.3	33.36	0	279.28	29478000000	769	P32322;P32322-3;P32322-2	P32322;P32322-3;P32322-2	Pyrroline-5-carboxylate reductase 1, mitochondrial	PYCR1
NaN	231270000	216660000	233500000	264960000	276250000	183870000	219370000	209750000	220250000	248170000	201680000	208450000	247640000	277430000	250220000	6	6	6	15.7	15.7	15.7	62.031	0	92.217	10291000000	143	P32780;P32780-2	P32780;P32780-2	General transcription factor IIH subunit 1	GTF2H1
NaN	NaN	NaN	NaN	NaN	NaN	NaN	NaN	NaN	NaN	13769000	NaN	NaN	NaN	NaN	NaN	6	6	6	27.1	27.1	27.1	33.341	0	6.5671	515560000	24	P32856;P32856-3;P32856-2	P32856;P32856-3;P32856-2	Syntaxin-2	STX2
1578200000	1056800000	1277400000	1240900000	1682100000	1238000000	1599700000	1397400000	1088700000	1047800000	1047300000	980900000	1020100000	1556900000	1351400000	1000400000	14	14	14	55.8	55.8	55.8	44.508	0	286.79	36263000000	237	P32929;P32929-3;P32929-2	P32929;P32929-3;P32929-2	Cystathionine gamma-lyase	CTH
2568600000	1945900000	2509700000	2895700000	2306100000	2303600000	2407900000	2439600000	2299400000	2411500000	2665300000	2372000000	2503700000	2245000000	2625800000	2344600000	9	9	9	62	62	62	21.863	0	323.31	265540000000	1417	P32969	P32969	60S ribosomal protein L9	RPL9
111310000	86692000	69442000	122020000	NaN	17305000	15036000	NaN	39045000	30602000	35477000	29032000	30792000	41521000	25154000	24620000	5	5	5	33.2	33.2	33.2	21.118	0	99.928	2632200000	100	P32970;P32970-2	P32970;P32970-2	CD70 antigen	CD70
475920000	625520000	559690000	531280000	633520000	513690000	658270000	651390000	513540000	509820000	592490000	550770000	458430000	505480000	562250000	543220000	24	24	23	38	38	36.8	77.942	0	107.95	49169000000	456	P33121;P33121-3;P33121-2;Q9ULC5;Q9ULC5-3;Q9ULC5-4	P33121;P33121-3;P33121-2	Long-chain-fatty-acid--CoA ligase 1	ACSL1
2265500000	2325800000	2301400000	2250500000	2716200000	2384000000	2761400000	2503700000	2675400000	2792500000	2603700000	2366900000	2470700000	2657600000	2547400000	2436700000	44	44	36	58.7	58.7	50.9	109.68	0	323.31	68116000000	852	P33176	P33176	Kinesin-1 heavy chain	KIF5B
430900000	366290000	365840000	381860000	310290000	324210000	222270000	286580000	386250000	429530000	394460000	407450000	497690000	387340000	381130000	377890000	15	6	6	35.4	16.5	16.5	60.959	0	70.115	12223000000	274	P33240;P33240-2	P33240;P33240-2	Cleavage stimulation factor subunit 2	CSTF2
2414800000	4397200000	5062700000	4267900000	1224100000	2925500000	3320900000	3195000000	2592000000	3480200000	3073700000	3905500000	2319400000	2394800000	3696300000	2893800000	11	11	11	53.6	53.6	53.6	26.563	0	294.04	62422000000	397	P33316;P33316-2	P33316;P33316-2	Deoxyuridine 5-triphosphate nucleotidohydrolase, mitochondrial	DUT
99774000	108510000	106710000	81107000	110080000	77380000	94929000	110060000	113000000	101780000	101680000	123570000	60739000	104880000	94086000	96204000	35	35	35	31.3	31.3	31.3	171.59	0	204.29	14336000000	445	P33527;P33527-9;P33527-2;P33527-3;P33527-4;P33527-5;P33527-6;P33527-7;P33527-8;O15438;O15438-4	P33527;P33527-9;P33527-2;P33527-3;P33527-4;P33527-5;P33527-6;P33527-7;P33527-8	Multidrug resistance-associated protein 1	ABCC1
247000000	147600000	230380000	261050000	410840000	199820000	280570000	262010000	358840000	248110000	137950000	250870000	517460000	327820000	347660000	282670000	3	3	3	55.7	55.7	55.7	9.8602	0	63.468	3963800000	47	P33552	P33552	Cyclin-dependent kinases regulatory subunit 2	CKS2
NaN	NaN	NaN	NaN	NaN	NaN	NaN	NaN	NaN	NaN	NaN	NaN	NaN	NaN	NaN	NaN	11	11	11	22.7	22.7	22.7	82.936	0	14.739	367710000	23	P33897;Q9UBJ2	P33897	ATP-binding cassette sub-family D member 1	ABCD1
58320000	77853000	103020000	120510000	150600000	185430000	158870000	164310000	184760000	125420000	134090000	142300000	NaN	26070000	66470000	NaN	9	9	9	28.3	28.3	28.3	72.968	0	102.84	6081200000	100	P33908;P33908-2	P33908;P33908-2	Mannosyl-oligosaccharide 1,2-alpha-mannosidase IA	MAN1A1
300710000	176410000	290480000	150230000	519650000	341300000	NaN	NaN	967260000	326770000	NaN	NaN	83232000	36353000	128710000	94306000	3	3	2	25	25	16	24.422	0	16.039	8692500000	64	P33947;P33947-2	P33947;P33947-2	ER lumen protein-retaining receptor 2	KDELR2
644420000	562740000	530050000	490610000	575160000	660240000	598040000	607110000	427080000	481810000	456210000	466210000	509430000	422390000	446090000	388560000	20	20	20	38.4	38.4	38.4	97.071	0	186.66	15249000000	250	P33981;P33981-2	P33981;P33981-2	Dual specificity protein kinase TTK	TTK
6485500000	6215700000	6053100000	6053400000	5432800000	5703600000	5644800000	5616900000	5379400000	4848300000	5193900000	5440000000	4254600000	4771900000	4694700000	4869500000	36	36	35	55.6	55.6	54.8	96.557	0	323.31	162710000000	1151	P33991	P33991	DNA replication licensing factor MCM4	MCM4
1719200000	1690200000	1718400000	1661900000	1736900000	1847200000	2041100000	1797700000	1415800000	1598000000	1759900000	1836400000	1658000000	1582700000	1667900000	1733900000	34	34	34	51.5	51.5	51.5	82.285	0	323.31	107670000000	927	P33992	P33992	DNA replication licensing factor MCM5	MCM5
15323000000	13736000000	13724000000	13864000000	13356000000	13291000000	13425000000	11778000000	11862000000	11876000000	11385000000	11563000000	12085000000	11803000000	10704000000	11273000000	35	35	35	54.1	54.1	54.1	81.307	0	323.31	327680000000	1239	P33993;P33993-3;P33993-2	P33993;P33993-3	DNA replication licensing factor MCM7	MCM7
NaN	NaN	6908800	NaN	NaN	NaN	NaN	NaN	NaN	NaN	4436000	NaN	NaN	NaN	7825900	NaN	1	1	1	7	7	7	22.16	0	6.6117	282250000	59	P34741	P34741	Syndecan-2	SDC2
170770000	137770000	254330000	252370000	261440000	262890000	278550000	247010000	292810000	358380000	335040000	312460000	218490000	336210000	284820000	343420000	12	11	11	41.6	38.7	38.7	53.082	0	141.31	4361900000	71	P34896;P34896-2;P34896-3;P34896-4	P34896;P34896-2;P34896-3;P34896-4	Serine hydroxymethyltransferase, cytosolic	SHMT1
5926700000	5729300000	5762600000	4894800000	5637500000	5371200000	5514000000	5349800000	4600500000	4642300000	5624700000	5814800000	5248400000	4900900000	4867000000	4702400000	25	25	24	62.9	62.9	62.9	55.992	0	323.31	369900000000	1965	P34897;P34897-3;P34897-2	P34897;P34897-3;P34897-2	Serine hydroxymethyltransferase, mitochondrial	SHMT2
1375800000	1296800000	1337300000	1301800000	1551100000	1570700000	1545100000	1478300000	1214800000	1382800000	1311500000	1300200000	1449800000	1476800000	1367600000	1268300000	39	38	37	56.9	55.2	53.3	94.33	0	323.31	97070000000	1308	P34932;P34932-2	P34932	Heat shock 70 kDa protein 4	HSPA4
400230000	330730000	347160000	351310000	363750000	338320000	384760000	366160000	395360000	443940000	432970000	415590000	413670000	357040000	436390000	372750000	10	10	10	38.8	38.8	38.8	46.655	0	45.077	6397100000	88	P34949;P34949-2	P34949;P34949-2	Mannose-6-phosphate isomerase	MPI
24846000	25578000	27463000	21426000	NaN	23158000	23060000	NaN	15124000	33641000	35648000	28073000	37985000	36131000	40816000	41604000	10	10	10	27.1	27.1	27.1	61.68	0	29.843	1494700000	142	P35052;P35052-2	P35052;P35052-2	Glypican-1;Secreted glypican-1	GPC1
56152000	106410000	67149000	NaN	74824000	65945000	89479000	NaN	97352000	114020000	73049000	73478000	178160000	48639000	164270000	NaN	4	1	1	43.6	5.7	5.7	15.046	1	-2	1488500000	32	P35080	P35080	Profilin-2	PFN2
223360000	220580000	297960000	197170000	249190000	267160000	253730000	264440000	374810000	239080000	276950000	228730000	446420000	191590000	345290000	382350000	5	5	2	50	50	12.1	15.088	0	215.58	12292000000	183	P35080-2	P35080-2	Profilin-2	PFN2
18561000	NaN	12931000	NaN	20896000	NaN	NaN	NaN	30183000	38977000	32130000	29386000	13696000	NaN	NaN	18733000	5	5	5	30.3	30.3	30.3	32.973	0	26.538	266380000	24	P35219	P35219	Carbonic anhydrase-related protein	CA8
2330300000	2152500000	2023600000	2242100000	2487500000	2705100000	2529500000	2445400000	2312000000	2274300000	2305200000	2473800000	2580600000	2253000000	2391800000	2227100000	36	36	26	56.3	56.3	44.4	100.07	0	323.31	106700000000	1227	P35221;P35221-2;P35221-3	P35221;P35221-2;P35221-3	Catenin alpha-1	CTNNA1
2203600000	2227300000	1907200000	2233500000	2578500000	2582800000	2830000000	2646200000	2299200000	2233500000	2222800000	2077400000	2155700000	2220600000	2077100000	1932100000	29	29	25	53	53	48.9	85.496	0	323.31	122960000000	1069	P35222	P35222	Catenin beta-1	CTNNB1
8093800000	7708900000	7013300000	7489500000	6426000000	6937900000	6232800000	6692600000	6542200000	6829500000	6814800000	7635600000	5881000000	6110100000	6810100000	6454100000	20	20	20	84.9	84.9	84.9	29.804	0	323.31	908250000000	2132	P35232;P35232-2	P35232;P35232-2	Prohibitin	PHB
677310000	714670000	603640000	615100000	498590000	437510000	545620000	506630000	639490000	819550000	863080000	940610000	661970000	799810000	942840000	917380000	16	16	15	59.3	59.3	57.2	42.621	0	309.55	28866000000	369	P35237	P35237	Serpin B6	SERPINB6
NaN	114020000	NaN	NaN	48189000	NaN	32101000	NaN	NaN	NaN	76660000	121300000	NaN	NaN	NaN	44231000	9	9	9	20.7	20.7	20.7	69.689	0	15.204	1571200000	40	P35240;P35240-6;P35240-8;P35240-3;P35240-2;P35240-4;P35240-5;P35240-7;P35240-9;P35240-10	P35240;P35240-6;P35240-8;P35240-3;P35240-2;P35240-4;P35240-5	Merlin	NF2
263480000	182610000	148640000	148890000	352790000	215620000	211650000	182040000	260560000	214890000	192070000	176990000	365890000	265370000	221360000	219800000	30	16	16	45.5	27.4	27.4	68.563	0	298.66	12312000000	237	P35241;P35241-5;P35241-4;P35241-3;P35241-2	P35241;P35241-5;P35241-4	Radixin	RDX
6979100000	6029500000	6350200000	6266900000	5273000000	6671000000	5805300000	5230700000	7340500000	6318800000	6477600000	6707300000	5907500000	6952600000	7416000000	6850600000	7	7	7	86.8	86.8	86.8	13.569	0	280.72	110680000000	208	P35244	P35244	Replication protein A 14 kDa subunit	RPA3
185580000	206670000	204190000	247830000	191170000	191020000	231360000	216190000	190140000	176100000	196770000	218010000	141960000	163060000	222220000	201720000	15	15	15	53.2	53.2	53.2	39.681	0	323.31	15878000000	459	P35249;P35249-2	P35249;P35249-2	Replication factor C subunit 4	RFC4
1329000000	1267000000	1484200000	1459200000	1365100000	1540600000	1576400000	1670900000	1418400000	1525800000	1533500000	1509800000	1504000000	1457400000	1477700000	1377200000	14	14	14	59.3	59.3	59.3	39.157	0	323.31	48895000000	407	P35250;P35250-2	P35250;P35250-2	Replication factor C subunit 2	RFC2
1107700000	900360000	786490000	726660000	954290000	931300000	741910000	844400000	784280000	699090000	871530000	831720000	846360000	978150000	789670000	763830000	29	29	29	33.1	33.1	33.1	128.25	0	323.31	86123000000	632	P35251;P35251-2	P35251;P35251-2	Replication factor C subunit 1	RFC1
2473400000	2074800000	2085600000	1936100000	2667900000	2758700000	2548300000	2489400000	2269100000	2078900000	2261900000	2383700000	2521100000	2486400000	2716700000	2670900000	4	4	4	50.8	50.8	50.8	14.787	0	135.08	184060000000	427	P35268	P35268	60S ribosomal protein L22	RPL22
120820000	73888000	116060000	101730000	84599000	106460000	87166000	112280000	107190000	106420000	76786000	64315000	166990000	121710000	118590000	153820000	9	9	9	21.7	21.7	21.7	58.24	0	174.55	3653700000	174	P35269	P35269	General transcription factor IIF subunit 1	GTF2F1
121960000	136500000	65550000	86152000	167830000	146220000	201600000	106550000	67471000	131530000	69291000	212940000	118650000	71968000	240180000	116250000	7	7	7	39.1	39.1	39.1	28.048	0	72.281	2166500000	63	P35270	P35270	Sepiapterin reductase	SPR
125200000	79950000	37616000	163440000	126980000	94485000	79939000	70531000	105600000	NaN	NaN	44905000	105370000	100610000	54747000	NaN	6	6	5	34.4	34.4	31.8	36.101	0	118.8	2777300000	74	P35453	P35453	Homeobox protein Hox-D13	HOXD13
14244000	11519000	8294400	9733700	NaN	NaN	NaN	NaN	7686900	NaN	NaN	NaN	NaN	NaN	6595100	NaN	10	10	8	5.4	5.4	4.3	314.77	0	23.134	173470000	36	P35556;P35556-2	P35556;P35556-2	Fibrillin-2	FBN2
2385500000	2114200000	2251600000	2234300000	1488500000	1559400000	1447000000	1590100000	1818900000	1774600000	1799300000	1824600000	1614000000	1669900000	1542300000	1603700000	71	71	71	60.4	60.4	60.4	174.76	0	323.31	186940000000	1607	P35573;P35573-2;P35573-3	P35573;P35573-2;P35573-3	Glycogen debranching enzyme;4-alpha-glucanotransferase;Amylo-alpha-1,6-glucosidase	AGL
8281600000	8229600000	7590900000	7737700000	7777500000	7446400000	7306200000	6852500000	8304600000	8262600000	7843400000	7988900000	9901800000	10009000000	10116000000	9635200000	99	99	81	51.8	51.8	42.9	226.53	0	323.31	415270000000	4081	P35579;P35579-2;P12882;A7E2Y1	P35579;P35579-2	Myosin-9	MYH9
2306800000	1923200000	1927700000	1913900000	2354500000	2183900000	2226700000	2086900000	2501800000	2404600000	2378700000	2316400000	2375300000	2508700000	2315000000	2218200000	85	73	67	48.5	42.3	39.8	229	0	323.31	139370000000	1752	P35580;P35580-3;P35580-2;P35580-5;P35580-4	P35580;P35580-3;P35580-2;P35580-5;P35580-4	Myosin-10	MYH10
2613300000	3004300000	2890500000	2986100000	2554000000	3009600000	3018400000	3226600000	3277300000	3341800000	3273300000	3313600000	3045500000	3056300000	3108000000	3573800000	35	35	35	60.9	60.9	60.9	102.49	0	288.64	86634000000	906	P35606;P35606-2	P35606;P35606-2	Coatomer subunit beta	COPB2
325340000	270260000	264110000	297870000	273450000	174860000	244750000	261140000	204700000	179040000	227010000	219880000	137480000	107120000	122570000	126440000	10	10	10	20.4	20.4	20.4	64.734	0	323.31	17908000000	278	P35610;P35610-3;P35610-2	P35610;P35610-3;P35610-2	Sterol O-acyltransferase 1	SOAT1
253820000	312310000	290010000	276550000	331550000	314200000	438640000	344060000	260930000	291050000	346750000	297550000	342670000	318010000	361040000	361200000	19	19	18	44.1	44.1	43	80.954	0	227.25	14840000000	357	P35611;P35611-2;P35611-6;P35611-3;P35611-4;P35611-5	P35611;P35611-2;P35611-6;P35611-3;P35611-4;P35611-5	Alpha-adducin	ADD1
74159000	43988000	64569000	74385000	56703000	49802000	62693000	61192000	55129000	58513000	46173000	65444000	47914000	42912000	53316000	64473000	14	13	13	29.1	28	28	80.853	0	41.322	1922600000	86	P35612;P35612-4;P35612-3;P35612-2;P35612-8;P35612-9;P35612-5;P35612-6;P35612-7	P35612;P35612-4;P35612-3;P35612-2;P35612-8;P35612-9	Beta-adducin	ADD2
759940000	679840000	728400000	776350000	798290000	883060000	931340000	812000000	603610000	790360000	750400000	734050000	658500000	587250000	648410000	699890000	9	9	2	33.8	33.8	11.7	42.2	0	323.31	84257000000	602	P35613;P35613-2;P35613-4	P35613;P35613-2;P35613-4	Basigin	BSG
NaN	NaN	NaN	NaN	NaN	NaN	NaN	NaN	NaN	NaN	NaN	NaN	NaN	NaN	NaN	NaN	8	1	1	55.1	6.8	6.8	19.438	0.00028245	2.9008	952220000	24	P35613-3	P35613-3	Basigin	BSG
380850000	758860000	442580000	238140000	480580000	439800000	469590000	392530000	681240000	490360000	466150000	686540000	296820000	356490000	275820000	374100000	10	8	8	22.2	19.6	19.6	53.425	0	162.14	36349000000	571	P35637;P35637-2	P35637;P35637-2	RNA-binding protein FUS	FUS
1159100000	1030400000	978840000	1179900000	958380000	905720000	901080000	853250000	1090600000	1018400000	872020000	985450000	940090000	882400000	828620000	799840000	39	39	39	32	32	32	213.62	0	323.31	36503000000	806	P35658;P35658-3;P35658-4;P35658-2;P35658-5	P35658;P35658-3;P35658-4;P35658-2;P35658-5	Nuclear pore complex protein Nup214	NUP214
2081400000	1660300000	2535200000	2526700000	2680100000	2981900000	1701900000	2680600000	2662400000	2398600000	2268300000	1908500000	3306300000	2653300000	2529700000	2735500000	12	12	12	29.6	29.6	29.6	42.674	0	170.8	137100000000	1097	P35659;P35659-2	P35659;P35659-2	Protein DEK	DEK
60955000	60535000	66173000	76085000	104750000	97253000	87293000	86682000	98816000	110610000	93617000	92418000	105620000	99708000	117360000	98116000	11	11	9	49	49	43.2	42.447	0	43.054	2288300000	96	P35813;P35813-3;P35813-2	P35813;P35813-3;P35813-2	Protein phosphatase 1A	PPM1A
NaN	223290000	146960000	68072000	250200000	180200000	188660000	172730000	229670000	240550000	335710000	258630000	413130000	454350000	467040000	215870000	6	6	6	23.7	23.7	23.7	34.36	0	153.76	5828500000	68	P35914;P35914-3;P35914-2	P35914;P35914-3;P35914-2	Hydroxymethylglutaryl-CoA lyase, mitochondrial	HMGCL
930960000	843270000	739690000	852150000	860530000	892120000	836410000	735070000	780610000	872250000	730060000	774550000	807070000	922430000	684680000	688100000	22	22	22	57.7	57.7	57.7	48.633	0	316.12	40715000000	692	P35998;P35998-2	P35998;P35998-2	26S protease regulatory subunit 7	PSMC2
NaN	NaN	NaN	NaN	NaN	NaN	NaN	NaN	NaN	NaN	NaN	NaN	NaN	NaN	NaN	NaN	3	3	3	13.1	13.1	13.1	45.469	0	40.281	487010000	21	P36383	P36383	Gap junction gamma-1 protein	GJC1
604250000	670770000	603960000	626600000	602440000	486210000	692170000	626680000	547300000	542910000	554420000	584390000	455250000	797470000	566370000	547660000	9	9	9	67.4	67.4	67.4	20.878	0	119.88	12484000000	132	P36404;P36404-2	P36404;P36404-2	ADP-ribosylation factor-like protein 2	ARL2
504790000	467960000	415680000	258640000	539310000	485690000	433100000	225910000	626540000	634410000	552010000	521450000	520610000	623900000	605190000	607120000	7	7	7	50	50	50	20.455	0	33.64	9053400000	82	P36405	P36405	ADP-ribosylation factor-like protein 3	ARL3
306350000	161970000	303860000	353440000	422170000	421090000	297370000	515830000	557120000	323880000	389550000	273560000	309540000	266670000	291290000	252550000	22	15	15	66.8	50.8	50.8	44.424	0	282.94	10622000000	196	P36507	P36507	Dual specificity mitogen-activated protein kinase kinase 2	MAP2K2
2856600000	2679000000	3057900000	2946500000	2927600000	3030300000	2416500000	2582900000	3208100000	3104500000	2829100000	2844500000	3055700000	2766200000	2607300000	2780700000	9	9	9	39.3	39.3	39.3	32.996	0	253.67	278350000000	772	P36542;P36542-2	P36542;P36542-2	ATP synthase subunit gamma, mitochondrial	ATP5C1
448470000	395670000	470200000	436130000	918330000	126430000	407680000	418260000	745080000	433040000	553440000	446300000	788240000	504910000	480300000	542310000	7	7	7	35.4	35.4	35.4	26.145	0	203.01	9919200000	179	P36543;P36543-2;P36543-3;Q96A05	P36543;P36543-2;P36543-3	V-type proton ATPase subunit E 1	ATP6V1E1
994900000	725070000	748320000	899610000	1000000000	853680000	915640000	815750000	838610000	773010000	811130000	849710000	713960000	797570000	747730000	794640000	17	17	17	44.3	44.3	44.3	50.151	0	115.04	18718000000	207	P36551;P36551-2	P36551	Oxygen-dependent coproporphyrinogen-III oxidase, mitochondrial	CPOX
23533000000	27070000000	26168000000	27698000000	21472000000	21854000000	24755000000	25383000000	22460000000	24704000000	25994000000	26802000000	27299000000	26761000000	25414000000	28562000000	23	23	23	48.7	48.7	48.7	47.697	0	323.31	1494700000000	2528	P36578	P36578	60S ribosomal protein L4	RPL4
818900000	573610000	558560000	455230000	335210000	292720000	372350000	366070000	526490000	531860000	265780000	451650000	483950000	235920000	564480000	412310000	4	4	4	28.4	28.4	28.4	22.519	0	64.991	10009000000	86	P36639;P36639-4;P36639-3;P36639-2	P36639;P36639-4;P36639-3;P36639-2	7,8-dihydro-8-oxoguanine triphosphatase	NUDT1
1639500000	1553100000	1433800000	1428100000	1701500000	1575000000	1594600000	1591600000	1426800000	1482800000	1443700000	1490700000	1381800000	1528200000	1446000000	1446700000	37	37	37	52.6	52.6	52.6	106.49	0	323.31	151680000000	1086	P36776;P36776-2;P36776-3	P36776;P36776-2;P36776-3	Lon protease homolog, mitochondrial	LONP1
793410000	765750000	1524900000	999440000	766670000	760780000	730220000	685380000	1339500000	1472100000	1349000000	1339600000	1893100000	877860000	1379700000	1508900000	22	22	22	56.2	56.2	56.2	61.448	0	174.99	29124000000	309	P36871;P36871-2;P36871-3	P36871;P36871-2;P36871-3	Phosphoglucomutase-1	PGM1
391570000	272050000	308980000	274860000	327530000	278540000	209740000	290930000	319880000	241470000	264680000	316250000	172980000	195060000	246320000	248770000	18	4	4	70	17.6	17.6	36.983	0	202.01	11974000000	188	P36873;P36873-2	P36873;P36873-2	Serine/threonine-protein phosphatase PP1-gamma catalytic subunit	PPP1CC
NaN	NaN	NaN	NaN	NaN	NaN	NaN	NaN	NaN	NaN	NaN	NaN	NaN	NaN	NaN	NaN	5	5	5	14.1	14.1	14.1	60.197	0	24.429	740290000	35	P36894;O00238;O00238-2	P36894	Bone morphogenetic protein receptor type-1A	BMPR1A
320750000	328170000	316780000	280010000	426620000	393610000	518230000	332540000	354810000	301280000	374250000	352520000	438730000	285550000	361750000	398230000	13	13	13	28.2	28.2	28.2	68.66	0	79.08	7447400000	140	P36915;P36915-2	P36915;P36915-2	Guanine nucleotide-binding protein-like 1	GNL1
511620000	511300000	454680000	475300000	562860000	497300000	622160000	465070000	588370000	582870000	513270000	467080000	494990000	454260000	555830000	549260000	11	11	11	30.9	30.9	30.9	48.755	0	323.31	42424000000	549	P36957;P36957-2	P36957;P36957-2	Dihydrolipoyllysine-residue succinyltransferase component of 2-oxoglutarate dehydrogenase complex, mitochondrial	DLST
296960000	299840000	251460000	362320000	196640000	262790000	256440000	236000000	255980000	338950000	254130000	297260000	346080000	376260000	306010000	334740000	7	7	7	41.1	41.1	41.1	22.174	0	27.374	7147000000	142	P36969;P36969-2	P36969;P36969-2	Phospholipid hydroperoxide glutathione peroxidase, mitochondrial	GPX4
[truncated: 4,335 more rows]

## Sheet: DEPs
				one-way ANOVA		FMR1 vs. C		FXR1 vs. C		FXR2 vs. C		FMR1 vs. FXR1		FMR1 vs. FXR2		FXR1 vs. FXR2
[truncated: 884 more rows]

## Sheet: KEGG FMR1-ko vs. Ctrl
upregulated proteins:									downregulated proteins:
[truncated: 218 more rows]

## Sheet: KEGG FXR1-ko vs. Ctrl
upregulated proteins:									downregulated proteins:
[truncated: 218 more rows]

## Sheet: KEGG FXR2-ko vs. Ctrl
upregulated proteins:									downregulated proteins:
[truncated: 250 more rows]
