# Supplementary material for: Comparing loss of individual fragile X proteins suggests strong links to cellular senescence and aging
Source: Cell Mol Life Sci. 2025 Oct 21;82(1):358. doi: 10.1007/s00018-025-05898-0 (PMC12540212; doi:10.1007/s00018-025-05898-0)
Supplement: Supplementary file 2 — Supplementary Material 2 (XLSX. 1.60 MB) [file 18_2025_5898_MOESM2_ESM.xlsx]

## Sheet: Legend
Supplementary Table S8: Proteomics of control and FMR1-, FXR1- and FXR2 knockout HAP1 cells (insoluble protein)
sheet "LFQ": LFQ intensities of all insoluble proteins identified by mass spectrometry.
sheet "DEPs": Diffferentially abundant insoluble proteins between the cell lines (≥ 2 values in each condition; fold change ≥ 30% compared to the control; one-way ANOVA p-value (adjusted) < 0.05 followed by post hoc Tukey HSD).
sheet "KEGG FMR1-ko vs. Ctrl": Complete Enrichr database output of enrichment analyses from significantly up- and downregulated insoluble proteins comparing FMR1-ko cells to control cells.
sheet "KEGG FXR1-ko vs. Ctrl": Complete Enrichr database output of enrichment analyses from significantly up- and downregulated insoluble proteins comparing FXR1-ko cells to control cells.
sheet "KEGG FXR2-ko vs. Ctrl": Complete Enrichr database output of enrichment analyses from significantly up- and downregulated insoluble proteins comparing FXR2-ko cells to control cells.

## Sheet: LFQ
LFQ Ctrl_1	LFQ Ctrl_2	LFQ Ctrl_3	LFQ Ctrl_4	LFQ FMR1_1	LFQ FMR1_2	LFQ FMR1_3	LFQ FMR1_4	LFQ FXR1_1	LFQ FXR1_2	LFQ FXR1_3	LFQ FXR1_4	LFQ FXR2_1	LFQ FXR2_2	LFQ FXR2_3	LFQ FXR2_4	Peptides	Razor + unique peptides	Unique peptides	Sequence coverage [%]	Unique + razor sequence coverage [%]	Unique sequence coverage [%]	Mol. weight [kDa]	Q-value	Score	Intensity	MS/MS count	Protein IDs	Majority protein IDs	Protein names	Gene names
12843000	NaN	NaN	NaN	78429000	89084000	156170000	8013300	10691000	14959000	NaN	22466000	102660000	79678000	18513000	100130000	6	6	2	39.8	39.8	6.6	20.434	0	60.455	19524000000	185	A0A024RBG1;Q9NZJ9-2;Q9NZJ9-3	A0A024RBG1;Q9NZJ9-2;Q9NZJ9-3	Diphosphoinositol polyphosphate phosphohydrolase 2	NUDT4
NaN	34123000	34002000	28384000	NaN	24758000	NaN	34949000	30673000	NaN	NaN	28961000	26994000	NaN	29042000	28308000	3	3	3	36.8	36.8	36.8	10.908	0	12.011	359150000	25	A0A096LP01	A0A096LP01		LINC00493
563400000	665090000	678210000	419810000	554430000	662720000	657660000	402570000	761180000	823440000	749380000	520580000	670270000	564960000	665550000	399470000	10	10	10	58.6	58.6	58.6	28.17	0	132.51	33944000000	245	P0DPI2;A0A0B4J2D5;P0DPI2-2;A0A0B4J2D5-2	P0DPI2;A0A0B4J2D5;P0DPI2-2;A0A0B4J2D5-2		GATD3
NaN	NaN	NaN	NaN	NaN	NaN	NaN	NaN	98155000	NaN	NaN	NaN	NaN	NaN	NaN	NaN	8	8	8	22	22	22	64.177	0	26.754	2078500000	46	A0AVF1;A0AVF1-3;A0AVF1-2	A0AVF1;A0AVF1-3;A0AVF1-2	Intraflagellar transport protein 56	TTC26
6428600	99947000	1076800	NaN	9828300	2451600	15278000	18544000	7875600	1987300	NaN	3780600	84267000	787280	NaN	13419000	34	34	34	47.7	47.7	47.7	117.97	0	306.38	34752000000	515	A0AVT1;A0AVT1-2;A0AVT1-3;A0AVT1-4	A0AVT1;A0AVT1-2	Ubiquitin-like modifier-activating enzyme 6	UBA6
198890000	200280000	226310000	172450000	163560000	177790000	138470000	165050000	191940000	207210000	270220000	210020000	243690000	259240000	204080000	240870000	21	21	21	37.1	37.1	37.1	98.9	0	93.293	7942400000	381	A0FGR8-2;A0FGR8;A0FGR8-6;A0FGR8-4;A0FGR8-5	A0FGR8-2;A0FGR8;A0FGR8-6;A0FGR8-4	Extended synaptotagmin-2	ESYT2
NaN	NaN	NaN	NaN	NaN	NaN	NaN	NaN	NaN	NaN	NaN	NaN	NaN	NaN	NaN	NaN	19	19	19	37.6	37.6	37.6	71.639	0	308.91	2026200000	127	A0MZ66;A0MZ66-3;A0MZ66-4;A0MZ66-5;A0MZ66-6;A0MZ66-8;A0MZ66-2;A0MZ66-7	A0MZ66;A0MZ66-3;A0MZ66-4;A0MZ66-5;A0MZ66-6;A0MZ66-8;A0MZ66-2	Shootin-1	KIAA1598
610320000	674470000	506250000	466190000	624890000	479020000	483340000	547290000	633830000	521150000	1065200000	1175800000	580720000	633030000	401870000	684280000	5	5	5	26.2	26.2	26.2	22.049	0	32.607	10420000000	122	A0PJW6	A0PJW6	Transmembrane protein 223	TMEM223
NaN	NaN	24359000	NaN	NaN	23771000	NaN	NaN	NaN	NaN	NaN	23567000	24875000	29053000	NaN	27368000	4	4	4	15.9	15.9	15.9	40.245	0	21.313	276770000	17	A0PK00	A0PK00	Transmembrane protein 120B	TMEM120B
23981000	24833000	NaN	NaN	17151000	NaN	NaN	16942000	24364000	NaN	NaN	NaN	25498000	NaN	NaN	23711000	6	6	6	10.2	10.2	10.2	89.374	0	6.7927	363990000	25	A1A4S6	A1A4S6	Rho GTPase-activating protein 10	ARHGAP10
27433000	31828000	49965000	83953000	75615000	52290000	105090000	51215000	94019000	78135000	46873000	65918000	63226000	65380000	61084000	41895000	9	9	8	26.5	26.5	24.8	54.173	0	18.854	1615700000	85	A1L020	A1L020	RNA-binding protein MEX3A	MEX3A
3062400000	3245900000	3143500000	3174900000	2667300000	2593900000	2553100000	2662800000	2952500000	2482500000	3082600000	3336200000	3243300000	2860100000	2794400000	3036900000	21	21	21	56.3	56.3	56.3	67.867	0	323.31	86847000000	675	A1L0T0	A1L0T0	Acetolactate synthase-like protein	ILVBL
29207000	14741000	13809000	NaN	18454000	10482000	NaN	NaN	12054000	14870000	NaN	NaN	53126000	NaN	NaN	29107000	22	22	22	34.7	34.7	34.7	101.58	0	74.23	10193000000	248	A1X283;Q5TCZ1;Q5TCZ1-3;Q5TCZ1-2	A1X283	SH3 and PX domain-containing protein 2B	SH3PXD2B
NaN	NaN	NaN	NaN	NaN	NaN	NaN	NaN	NaN	NaN	NaN	NaN	NaN	NaN	NaN	NaN	10	3	1	16.2	4.8	1.5	95.047	0	125.95	1132300000	38	A2A3N6	A2A3N6	Putative PIP5K1A and PSMD4-like protein	PIPSL
598730000	584030000	584890000	648600000	749490000	681700000	680860000	708100000	697340000	601230000	703860000	719940000	690310000	704790000	745230000	749200000	38	38	38	22	22	22	268.57	0	183.37	28219000000	465	A2RRP1;A2RRP1-2	A2RRP1;A2RRP1-2	Neuroblastoma-amplified sequence	NBAS
42602000	48727000	75283000	43175000	48193000	70000000	52663000	51112000	58588000	62246000	69395000	58112000	58120000	57117000	58411000	46993000	19	19	19	13.2	13.2	13.2	214.82	0	45.003	1778300000	139	A3KMH1;A3KMH1-3;A3KMH1-2	A3KMH1;A3KMH1-3;A3KMH1-2	von Willebrand factor A domain-containing protein 8	VWA8
14293000	NaN	NaN	NaN	NaN	NaN	NaN	5971000	NaN	20323000	NaN	NaN	6070800	10190000	NaN	NaN	24	24	24	26.3	26.3	26.3	154.31	0	70.893	4365300000	172	A3KN83;A3KN83-2;A3KN83-3;A3KN83-4;Q9Y2G9;Q9Y2G9-3	A3KN83;A3KN83-2;A3KN83-3;A3KN83-4	Protein strawberry notch homolog 1	SBNO1
322950000	336750000	304710000	311290000	384770000	352040000	332370000	249520000	340250000	217500000	212390000	240010000	298130000	249230000	355550000	212040000	11	11	11	38.2	38.2	38.2	42.932	0	17.734	4922000000	132	A4D1E9;A4D1E9-2;A4D1E9-3	A4D1E9;A4D1E9-2	GTP-binding protein 10	GTPBP10
102730000	104590000	78090000	119640000	133150000	111810000	132880000	131020000	179720000	126080000	109290000	163320000	167660000	129220000	126100000	131400000	7	7	7	13.4	13.4	13.4	83.343	0	36.424	3898100000	85	A4D1P6;A4D1P6-2;A4D1P6-3	A4D1P6;A4D1P6-2;A4D1P6-3	WD repeat-containing protein 91	WDR91
NaN	NaN	NaN	NaN	NaN	NaN	NaN	NaN	98921000	135520000	NaN	NaN	NaN	NaN	NaN	NaN	3	3	3	14.4	14.4	14.4	38.658	0	14.555	2992000000	40	A5D8V6	A5D8V6	Vacuolar protein sorting-associated protein 37C	VPS37C
86050000	89909000	NaN	NaN	75531000	83356000	NaN	70348000	72757000	NaN	NaN	70275000	94320000	101380000	NaN	79797000	4	3	3	23.3	18.1	18.1	31.135	0	10.294	1060300000	38	A5PLL7;A5PLL7-2	A5PLL7;A5PLL7-2	Transmembrane protein 189	TMEM189
1207400000	1170200000	1156700000	1171200000	1246000000	1213200000	1208200000	1212800000	1162400000	1264800000	1094700000	1180300000	1013400000	927550000	940420000	1039800000	68	68	1	39.4	39.4	0.6	266.94	0	323.31	97292000000	1306	A5YKK6;A5YKK6-4	A5YKK6;A5YKK6-4	CCR4-NOT transcription complex subunit 1	CNOT1
72482000	NaN	NaN	NaN	NaN	NaN	NaN	NaN	NaN	NaN	NaN	NaN	NaN	66344000	NaN	NaN	3	3	3	22.4	22.4	22.4	14.688	0	3.5307	4423600000	54	Q9GZQ8;A6NCE7;Q9H492;Q9H492-2	Q9GZQ8;A6NCE7;Q9H492;Q9H492-2	Microtubule-associated proteins 1A/1B light chain 3B;Microtubule-associated proteins 1A/1B light chain 3 beta 2;Microtubule-associated proteins 1A/1B light chain 3A	MAP1LC3B;MAP1LC3B2;MAP1LC3A
194620000	NaN	174510000	NaN	176380000	261560000	150210000	208390000	242610000	NaN	224650000	179580000	215960000	180900000	218210000	257700000	9	9	9	19.8	19.8	19.8	71.695	0	76.05	3230900000	60	A6NDB9	A6NDB9	Paralemmin-3	PALM3
NaN	NaN	NaN	NaN	NaN	NaN	NaN	NaN	NaN	NaN	NaN	NaN	NaN	NaN	NaN	NaN	9	9	9	40.2	40.2	40.2	34.006	0	43.903	3532300000	124	A6NDG6	A6NDG6	Phosphoglycolate phosphatase	PGP
NaN	NaN	NaN	NaN	NaN	NaN	NaN	NaN	NaN	NaN	NaN	NaN	NaN	NaN	NaN	NaN	9	9	9	44.2	44.2	44.2	33.62	0	76.593	1395000000	76	A6NDU8	A6NDU8	UPF0600 protein C5orf51	C5orf51
NaN	NaN	NaN	NaN	NaN	NaN	NaN	NaN	NaN	NaN	NaN	NaN	NaN	NaN	NaN	NaN	6	6	6	23.7	23.7	23.7	40.078	0	13.907	271270000	25	A6NED2	A6NED2	RCC1 domain-containing protein 1	RCCD1
136180000	121030000	NaN	NaN	245170000	NaN	178740000	219240000	295550000	NaN	NaN	NaN	212780000	NaN	NaN	191310000	5	5	5	9.6	9.6	9.6	108.44	0	8.674	3393900000	45	A6NFI3	A6NFI3	Zinc finger protein 316	ZNF316
NaN	NaN	NaN	NaN	NaN	NaN	NaN	NaN	NaN	NaN	NaN	NaN	NaN	NaN	NaN	NaN	6	6	6	23.4	23.4	23.4	49.457	0	156.52	5334700000	70	A6NGB9	A6NGB9	WAS/WASL-interacting protein family member 3	WIPF3
NaN	16636000	NaN	NaN	21882000	NaN	23502000	3689600	7161800	NaN	NaN	NaN	31338000	NaN	NaN	NaN	5	1	1	10.3	3.8	3.8	49.908	0	8.4893	3538400000	117	A6NHL2;A6NHL2-2	A6NHL2;A6NHL2-2	Tubulin alpha chain-like 3	TUBAL3
1662400000	2022700000	1977200000	934430000	970300000	1937300000	1806900000	1999800000	1659000000	1577400000	281470000	2350400000	1713200000	2075700000	276060000	2259600000	4	2	2	11.4	3.6	3.6	34.803	0	9.9195	27608000000	92	A6NHQ2	A6NHQ2	rRNA/tRNA 2-O-methyltransferase fibrillarin-like protein 1	FBLL1
1680900000	1603000000	1571500000	1491000000	1187400000	1172400000	1181100000	1182100000	1394000000	1299700000	1285700000	1413500000	1212300000	1191200000	1223100000	1146200000	61	61	61	37	37	37	226.37	0	323.31	67161000000	940	A6NHR9;A6NHR9-2;A6NHR9-3	A6NHR9;A6NHR9-2	Structural maintenance of chromosomes flexible hinge domain-containing protein 1	SMCHD1
NaN	NaN	NaN	NaN	NaN	NaN	NaN	NaN	NaN	NaN	NaN	NaN	NaN	NaN	NaN	NaN	4	4	4	18.5	18.5	18.5	36.056	0	8.3776	2064000000	24	A6NHX0	A6NHX0	GATS-like protein 2	GATSL2
27153000	NaN	NaN	NaN	32766000	NaN	NaN	NaN	33698000	NaN	NaN	NaN	36935000	NaN	NaN	NaN	8	8	7	42.2	42.2	38.6	28.136	0	23.426	2241900000	71	A6NIH7	A6NIH7	Protein unc-119 homolog B	UNC119B
165350000	167800000	184910000	135570000	175910000	192300000	166960000	108310000	166830000	127890000	69481000	80510000	146800000	148060000	90011000	136810000	8	8	8	31.7	31.7	31.7	46.121	0	61.812	2580100000	89	A6NJ78;A6NJ78-2;P0C7V9;A6NJ78-4;A6NJ78-3	A6NJ78	Probable methyltransferase-like protein 15	METTL15
253690000	182190000	185120000	162920000	150990000	197170000	145670000	181860000	156500000	203340000	161320000	183120000	178590000	279000000	184740000	196450000	7	7	7	26.7	26.7	26.7	43.553	0	74.017	7193200000	115	A6NKF1;A6NKF1-2	A6NKF1	SAC3 domain-containing protein 1	SAC3D1
53710000	45905000	NaN	NaN	48823000	51945000	47812000	47057000	45756000	49019000	28355000	44068000	40013000	57111000	49423000	56697000	39	4	0	27.4	3.1	0	197.48	0	15.924	1129500000	49	A6NKT7	A6NKT7	RanBP2-like and GRIP domain-containing protein 3	RGPD3
263400000	188080000	234260000	211500000	136040000	188550000	173750000	NaN	165720000	198860000	204690000	243560000	226100000	270090000	243550000	228740000	2	2	2	26.1	26.1	26.1	18.091	0	14.296	3297400000	59	A6NNL5	A6NNL5	Uncharacterized protein C15orf61	C15orf61
563540000	624050000	NaN	533790000	412930000	79462000	NaN	NaN	586600000	964710000	NaN	541270000	1214300000	658140000	662900000	904480000	9	9	9	67.3	67.3	67.3	13.171	0	43.923	19564000000	91	A6ZKI3;Q9BWD3;Q17RB0	A6ZKI3;Q9BWD3;Q17RB0	Protein FAM127A;Protein FAM127B;Protein FAM127C	FAM127A;FAM127B;FAM127C
197540000	154440000	162370000	180840000	185850000	181420000	151640000	170700000	174600000	157070000	139990000	163200000	188000000	166510000	138600000	119220000	17	17	7	22.9	22.9	9.2	125.09	0	323.31	4687600000	171	A8CG34;A8CG34-2;A6NF01	A8CG34;A8CG34-2	Nuclear envelope pore membrane protein POM 121C	POM121C
23861000	NaN	NaN	26912000	NaN	21484000	NaN	22347000	27725000	NaN	21051000	19404000	20848000	22292000	19063000	19454000	4	4	3	9.4	9.4	7.8	71.172	0	4.5375	309220000	24	A8MTY0;O75437;Q03923;Q86V71;Q03923-2	A8MTY0	Putative zinc finger protein 724	ZNF724P
NaN	NaN	NaN	NaN	30659000	NaN	NaN	27714000	NaN	NaN	NaN	NaN	28220000	26237000	38727000	36411000	6	6	5	11.1	11.1	10	87.434	0	41.189	392710000	15	A8MVW0	A8MVW0	Protein FAM171A2	FAM171A2
378490000	301790000	414310000	428110000	481710000	389810000	394200000	346190000	361630000	327640000	465170000	340950000	221740000	267040000	360130000	290840000	3	3	3	26.3	26.3	26.3	8.496	0	14.073	14771000000	188	P62308;A8MWD9	P62308;A8MWD9	Small nuclear ribonucleoprotein G;Putative small nuclear ribonucleoprotein G-like protein 15	SNRPG;SNRPGP15
129980000	79626000	NaN	222810000	81643000	156760000	NaN	103190000	186870000	163270000	NaN	NaN	142270000	125150000	NaN	NaN	5	5	5	17.6	17.6	17.6	42.233	0	9.5176	3103200000	61	A8MXV4	A8MXV4	Nucleoside diphosphate-linked moiety X motif 19, mitochondrial	NUDT19
NaN	NaN	NaN	NaN	NaN	NaN	NaN	NaN	NaN	NaN	NaN	NaN	NaN	NaN	NaN	NaN	4	4	4	23.4	23.4	23.4	25.423	0	6.7551	487030000	17	A9UHW6;A9UHW6-2;A9UHW6-3	A9UHW6;A9UHW6-2;A9UHW6-3	MIF4G domain-containing protein	MIF4GD
129010000	118280000	90731000	119060000	94144000	80233000	NaN	97849000	120070000	120270000	103760000	130840000	124510000	103990000	133980000	116790000	11	9	9	6.3	5.7	5.7	292.7	0	32.275	3106600000	80	B2RTY4;B2RTY4-4;B2RTY4-2;B2RTY4-5;B2RTY4-3	B2RTY4;B2RTY4-4;B2RTY4-2;B2RTY4-5	Unconventional myosin-IXa	MYO9A
79169000	85938000	79906000	61867000	61518000	62418000	NaN	NaN	87788000	67879000	104220000	86599000	88478000	70160000	91719000	88996000	6	6	6	15.8	15.8	15.8	52.916	0	11.702	1339100000	51	P0CG08;B7ZAQ6;B7ZAQ6-2;B7ZAQ6-3	P0CG08;B7ZAQ6;B7ZAQ6-2;B7ZAQ6-3	Golgi pH regulator B;Golgi pH regulator A	GPR89B;GPR89A
2478600000	2295300000	2648600000	2895100000	3264200000	2481900000	2887800000	2951900000	2849500000	3319300000	2634800000	2874900000	1083000000	1040600000	1266900000	1373900000	7	7	5	4.3	4.3	3.7	205.42	0	323.31	267610000000	1065	E9PAV3;Q13765;E9PAV3-2	E9PAV3;Q13765;E9PAV3-2	Nascent polypeptide-associated complex subunit alpha, muscle-specific form;Nascent polypeptide-associated complex subunit alpha	NACA
372850000	308530000	448100000	529670000	272270000	207790000	478890000	389910000	284330000	411420000	451440000	322540000	229250000	343810000	184040000	265380000	3	3	3	32.5	32.5	32.5	14.234	0	8.0049	3669400000	60	E9PRG8	E9PRG8	Uncharacterized protein C11orf98	C11orf98
NaN	NaN	NaN	NaN	NaN	NaN	NaN	NaN	NaN	NaN	NaN	NaN	NaN	NaN	NaN	NaN	2	2	2	6.9	6.9	6.9	39.58	0.00042242	2.8309	271750000	13	O00115;O00115-2	O00115;O00115-2	Deoxyribonuclease-2-alpha	DNASE2
982610000	878270000	866290000	846220000	994100000	968790000	825020000	1014200000	936410000	821260000	1104500000	978800000	1089100000	977400000	981430000	982570000	26	26	26	57.6	57.6	57.6	72.911	0	323.31	57489000000	1160	O00116	O00116	Alkyldihydroxyacetonephosphate synthase, peroxisomal	AGPS
154390000	134790000	109650000	125790000	129890000	136320000	94675000	161090000	107590000	136800000	119530000	143430000	119540000	142650000	131730000	143160000	13	13	12	23.7	23.7	21.5	79.954	0	30.051	7332700000	227	O00139;O00139-2;O00139-1;O00139-5;O00139-4	O00139;O00139-2;O00139-1;O00139-5;O00139-4	Kinesin-like protein KIF2A	KIF2A
897450000	1078500000	1285000000	985620000	1104300000	843820000	802040000	799340000	933600000	1190400000	957810000	810880000	991140000	970850000	892610000	957820000	23	11	11	61.1	32.6	32.6	49.129	0	156.49	39540000000	356	O00148;O00148-2;O00148-3	O00148;O00148-2;O00148-3	ATP-dependent RNA helicase DDX39A	DDX39A
79903000	95128000	102370000	149140000	93481000	84105000	92529000	96467000	59642000	62943000	87978000	75099000	33697000	49893000	53771000	41693000	11	11	11	53.5	53.5	53.5	36.071	0	323.31	10853000000	398	O00151	O00151	PDZ and LIM domain protein 1	PDLIM1
90424000	14978000	74165000	NaN	131570000	131920000	224260000	120270000	118910000	162420000	NaN	121850000	233680000	233300000	270130000	239200000	15	15	15	55	55	55	37.419	0	315.85	75210000000	677	O00154-4;O00154;O00154-6;O00154-7;O00154-5;O00154-2;O00154-3	O00154-4;O00154;O00154-6;O00154-7;O00154-5;O00154-2;O00154-3	Cytosolic acyl coenzyme A thioester hydrolase	ACOT7
1296700000	1343000000	1310300000	1335800000	1446200000	1525000000	1330400000	1635700000	1261900000	1121000000	1433100000	1452100000	1591700000	1692900000	1632100000	1634400000	34	34	34	43.5	43.5	43.5	121.68	0	323.31	54384000000	741	O00159;O00159-3;O00159-2	O00159;O00159-3;O00159-2	Unconventional myosin-Ic	MYO1C
136220000	127080000	179400000	148160000	147820000	136370000	188830000	202670000	136100000	119520000	163170000	126130000	152950000	181030000	190100000	161940000	7	7	7	46.4	46.4	46.4	23.354	0	188.09	4370000000	177	O00161;O00161-2	O00161;O00161-2	Synaptosomal-associated protein 23	SNAP23
1877700000	1993000000	1718000000	1688300000	1047100000	1180600000	1166400000	1161800000	1349200000	1243400000	1594300000	1614800000	1549300000	1371700000	1528300000	1609400000	9	9	9	55.9	55.9	55.9	31.62	0	101.46	37396000000	300	O00165;O00165-5;O00165-2;O00165-3;O00165-4;O00165-6	O00165;O00165-5;O00165-2;O00165-3	HCLS1-associated protein X-1	HAX1
13716000	NaN	NaN	NaN	12174000	NaN	7634100	9315500	15366000	NaN	NaN	NaN	41590000	NaN	28429000	22144000	14	14	14	57.9	57.9	57.9	37.636	0	135.4	6602600000	125	O00170	O00170	AH receptor-interacting protein	AIP
203740000	182030000	193220000	163260000	104570000	238320000	179580000	248830000	225970000	274900000	243810000	208920000	227700000	255040000	211200000	253080000	19	19	19	49	49	49	72.453	0	180.88	13919000000	275	O00178	O00178	GTP-binding protein 1	GTPBP1
345520000	338260000	255090000	379270000	431730000	433830000	398720000	434210000	387190000	326190000	389970000	433800000	504670000	487520000	482910000	470850000	15	15	15	32.8	32.8	32.8	67.764	0	117.48	10103000000	239	O00186	O00186	Syntaxin-binding protein 3	STXBP3
81128000	75060000	NaN	NaN	93250000	96190000	NaN	45245000	129040000	132070000	151170000	149800000	228950000	116400000	104400000	179310000	14	14	14	24.2	24.2	24.2	104.64	0	53.54	2948700000	91	O00192;O00192-2	O00192;O00192-2	Armadillo repeat protein deleted in velo-cardio-facial syndrome	ARVCF
NaN	NaN	NaN	NaN	NaN	NaN	NaN	NaN	NaN	NaN	NaN	NaN	NaN	NaN	NaN	NaN	5	5	5	26.8	26.8	26.8	20.332	0	323.31	2158900000	156	O00193	O00193	Small acidic protein	SMAP
292560000	262070000	240390000	283430000	301440000	395440000	375030000	394870000	355100000	494250000	312180000	325270000	372650000	421630000	484870000	440950000	28	28	28	32.6	32.6	32.6	121.32	0	323.31	42122000000	550	O00203;O00203-3;Q13367;Q13367-4;Q13367-3	O00203;O00203-3	AP-3 complex subunit beta-1	AP3B1
116840000	137530000	119590000	NaN	160050000	163420000	196680000	NaN	111380000	150910000	NaN	115150000	129790000	NaN	NaN	242780000	9	9	9	21.7	21.7	21.7	77.243	0	155.53	6419100000	93	O00213;O00213-2;O00213-4;O00213-6;O00213-3;O00213-5	O00213;O00213-2;O00213-4;O00213-6;O00213-3;O00213-5	Amyloid beta A4 precursor protein-binding family B member 1	APBB1
3488700000	2506100000	2901900000	2681200000	3279800000	3739000000	2768800000	3638000000	3214000000	3793100000	4017500000	4287200000	3091400000	4064200000	4109700000	4152600000	6	6	6	36.7	36.7	36.7	23.705	0	144.79	62390000000	255	O00217	O00217	NADH dehydrogenase [ubiquinone] iron-sulfur protein 8, mitochondrial	NDUFS8
296120000	219070000	329890000	334390000	657020000	551580000	341340000	501600000	343290000	NaN	NaN	NaN	325070000	187780000	NaN	218780000	6	6	6	22	22	22	50.089	0	14.161	5089000000	55	O00220	O00220	Tumor necrosis factor receptor superfamily member 10A	TNFRSF10A
126060000	56438000	83850000	123790000	162410000	161300000	145050000	157660000	142230000	289030000	168700000	179490000	167620000	149270000	151010000	143330000	23	23	23	59.7	59.7	59.7	47.463	0	216.67	44268000000	712	O00231;O00231-2	O00231;O00231-2	26S proteasome non-ATPase regulatory subunit 11	PSMD11
251830000	156650000	152290000	29905000	385230000	299780000	327450000	327400000	342220000	461790000	237950000	238190000	332290000	317480000	311810000	397080000	20	20	20	53.9	53.9	53.9	52.904	0	323.31	47970000000	554	O00232;O00232-2	O00232;O00232-2	26S proteasome non-ATPase regulatory subunit 12	PSMD12
NaN	NaN	NaN	NaN	NaN	NaN	NaN	NaN	NaN	NaN	NaN	NaN	NaN	NaN	NaN	NaN	7	7	7	35	35	35	24.682	0	152.64	2184000000	59	O00233;O00233-2;O00233-3	O00233;O00233-2	26S proteasome non-ATPase regulatory subunit 9	PSMD9
82715000	105640000	117720000	107530000	100580000	102870000	117830000	74849000	139050000	119640000	114660000	111020000	101880000	95394000	171530000	106760000	10	10	10	28.9	28.9	28.9	63.747	0	68.027	2637500000	89	O00255-3;O00255-2;O00255	O00255-3;O00255-2;O00255	Menin	MEN1
3866700000	3680500000	3705000000	4139100000	980360000	903940000	1232600000	1114600000	2072900000	1845000000	2823900000	2701100000	2236600000	1940700000	2042700000	2070700000	11	10	10	59	59	59	21.671	0	323.31	69250000000	568	O00264;O00264-2	O00264;O00264-2	Membrane-associated progesterone receptor component 1	PGRMC1
138990000	111740000	84793000	560670000	NaN	139840000	NaN	186560000	100270000	227090000	NaN	142970000	92100000	120670000	137090000	158560000	27	27	27	34.5	34.5	34.5	121	0	323.31	19794000000	368	O00267;O00267-2	O00267;O00267-2	Transcription elongation factor SPT5	SUPT5H
NaN	NaN	NaN	NaN	NaN	NaN	NaN	NaN	NaN	NaN	NaN	NaN	NaN	NaN	NaN	NaN	5	5	5	6.8	6.8	6.8	110.11	0	102.11	342100000	27	O00268	O00268	Transcription initiation factor TFIID subunit 4	TAF4
NaN	NaN	NaN	NaN	NaN	NaN	NaN	NaN	NaN	NaN	NaN	NaN	NaN	NaN	NaN	NaN	9	9	9	36	36	36	36.521	0	54.302	7584300000	99	O00273;O00273-2	O00273;O00273-2	DNA fragmentation factor subunit alpha	DFFA
899600000	1049100000	870580000	1017800000	785640000	742770000	666030000	823270000	954680000	804780000	1014800000	1112600000	985690000	1106700000	1019700000	1098800000	21	21	19	27.5	27.5	25.2	116.22	0	102.89	18857000000	324	O00291;O00291-3;O00291-4	O00291;O00291-3;O00291-4	Huntingtin-interacting protein 1	HIP1
153330000	149590000	201750000	150230000	219330000	247930000	398560000	251750000	316190000	313160000	281240000	392770000	469910000	501040000	423820000	393090000	15	15	15	82.6	82.6	82.6	26.922	0	323.31	103430000000	559	O00299	O00299	Chloride intracellular channel protein 1	CLIC1
11444000000	13204000000	11674000000	12987000000	11810000000	11197000000	12012000000	11569000000	10991000000	10483000000	13277000000	10562000000	9413600000	9214500000	10733000000	12195000000	14	14	14	55.7	55.7	55.7	37.563	0	323.31	440240000000	1408	O00303	O00303	Eukaryotic translation initiation factor 3 subunit F	EIF3F
NaN	204970000	274830000	219480000	249360000	348640000	200370000	346600000	237130000	268460000	276740000	214680000	192730000	265120000	228810000	175890000	11	10	10	17.8	16.7	16.7	98.911	0	24.057	3041200000	44	O00308;O00308-2;O00308-3;O00308-4	O00308;O00308-2;O00308-3	NEDD4-like E3 ubiquitin-protein ligase WWP2	WWP2
66892000	NaN	94381000	NaN	NaN	103960000	92896000	NaN	NaN	NaN	NaN	NaN	83205000	151570000	NaN	92153000	7	7	7	18.8	18.8	18.8	63.887	0	31.88	1343600000	39	O00311	O00311	Cell division cycle 7-related protein kinase	CDC7
138520000	155540000	97797000	147870000	164630000	133010000	138560000	82011000	184080000	110200000	141970000	115230000	127130000	94823000	119960000	90939000	13	13	13	37.9	37.9	37.9	54.122	0	59.781	4934200000	265	O00330;O00330-3;O00330-2	O00330;O00330-3	Pyruvate dehydrogenase protein X component, mitochondrial	PDHX
311510000	339750000	280290000	249330000	221080000	237350000	301260000	201940000	216200000	121750000	261520000	243290000	470090000	433510000	480530000	428530000	5	5	5	9	9	9	82.577	0	13.915	4541400000	72	O00391;O00391-2	O00391;O00391-2	Sulfhydryl oxidase 1	QSOX1
4065300	5649400	NaN	NaN	NaN	NaN	NaN	NaN	NaN	10772000	NaN	NaN	11520000	13581000	NaN	NaN	3	3	3	21.6	21.6	21.6	20.747	0	6.4707	1077400000	52	O00399	O00399	Dynactin subunit 6	DCTN6
1083900000	885950000	597890000	1082700000	1439700000	825710000	835100000	947750000	1043200000	807810000	1083000000	951830000	1061100000	858120000	1129400000	1209600000	7	7	7	17.7	17.7	17.7	60.908	0	27.235	18819000000	129	O00400	O00400	Acetyl-coenzyme A transporter 1	SLC33A1
NaN	NaN	NaN	NaN	NaN	NaN	NaN	NaN	NaN	NaN	NaN	NaN	NaN	NaN	NaN	NaN	11	11	11	35.8	35.8	35.8	54.826	0	121.59	13129000000	104	O00401	O00401	Neural Wiskott-Aldrich syndrome protein	WASL
2183600000	2345900000	2349700000	2198100000	1928900000	2168600000	2695400000	2590400000	2589800000	2804300000	2270400000	2305800000	3213200000	2773500000	2946700000	3330300000	52	52	50	64.7	64.7	63	123.63	0	323.31	690620000000	3000	O00410;O00410-3;O00410-2	O00410;O00410-3;O00410-2	Importin-5	IPO5
429140000	384270000	420690000	396520000	412150000	412130000	462990000	359780000	491370000	496800000	501950000	544880000	509270000	568870000	475520000	478990000	29	29	29	37.2	37.2	37.2	138.62	0	135.24	21476000000	473	O00411	O00411	DNA-directed RNA polymerase, mitochondrial	POLRMT
NaN	NaN	NaN	NaN	NaN	NaN	NaN	NaN	NaN	NaN	NaN	NaN	NaN	NaN	NaN	NaN	11	11	11	19.7	19.7	19.7	82.143	0	13.277	843590000	54	O00418	O00418	Eukaryotic elongation factor 2 kinase	EEF2K
1297000000	1217700000	1669000000	1268200000	1308600000	1114800000	995210000	1503900000	793620000	1238700000	1623100000	1148000000	911170000	1015000000	1447400000	1414600000	7	7	7	44.2	44.2	44.2	19.526	0	132.1	42875000000	412	O00422-2;O00422	O00422-2;O00422	Histone deacetylase complex subunit SAP18	SAP18
NaN	NaN	NaN	NaN	NaN	NaN	NaN	NaN	NaN	NaN	NaN	NaN	NaN	NaN	NaN	NaN	8	8	8	15.3	15.3	15.3	89.86	0	14.844	860610000	45	O00423;O00423-3	O00423;O00423-3	Echinoderm microtubule-associated protein-like 1	EML1
4435600000	5195500000	5198100000	6070900000	4931100000	4652100000	4572400000	3902300000	6271800000	4989900000	6606400000	5487600000	5114500000	4966700000	4329700000	4241800000	19	18	17	41.6	39.4	37.7	63.704	0	323.31	150330000000	731	O00425;O00425-2	O00425	Insulin-like growth factor 2 mRNA-binding protein 3	IGF2BP3
126700000	117570000	94453000	129050000	171690000	199810000	261720000	270340000	190200000	294460000	123910000	127990000	333640000	234120000	264860000	285610000	34	34	1	67.4	67.4	3	81.876	0	323.31	55231000000	773	O00429;O00429-3;O00429-6;O00429-5;O00429-7	O00429;O00429-3;O00429-6;O00429-5;O00429-7	Dynamin-1-like protein	DNM1L
NaN	NaN	NaN	NaN	NaN	112790000	102870000	NaN	NaN	115980000	NaN	NaN	NaN	NaN	NaN	NaN	11	11	11	46.7	46.7	46.7	39.336	0	58.083	9266800000	96	O00442;O00442-2	O00442;O00442-2	RNA 3-terminal phosphate cyclase	RTCA
296430000	299120000	303690000	313040000	289660000	295960000	330710000	322470000	303070000	307980000	352640000	412970000	302660000	319120000	372250000	358830000	36	36	36	30.9	30.9	30.9	190.68	0	86.366	13058000000	334	O00443;O00443-2	O00443	Phosphatidylinositol 4-phosphate 3-kinase C2 domain-containing subunit alpha	PIK3C2A
152020000	160740000	155950000	193910000	173030000	176590000	180730000	238500000	219940000	191690000	262740000	233010000	206890000	214240000	190350000	161850000	12	12	12	26	26	26	81.879	0	105.23	5611400000	200	O00461	O00461	Golgi integral membrane protein 4	GOLIM4
80569000	80186000	90763000	92975000	46931000	59232000	108450000	64055000	88592000	81487000	80819000	93372000	71912000	76571000	76073000	74543000	17	17	17	13.1	13.1	13.1	217.32	0	51.862	2061500000	147	O00468;O00468-6;O00468-3;O00468-5;O00468-4;O00468-7;O00468-2	O00468;O00468-6;O00468-3;O00468-5;O00468-4;O00468-7;O00468-2	Agrin;Agrin N-terminal 110 kDa subunit;Agrin C-terminal 110 kDa subunit;Agrin C-terminal 90 kDa fragment;Agrin C-terminal 22 kDa fragment	AGRN
120230000	149080000	122760000	101660000	192500000	247800000	289690000	202720000	179810000	163000000	174770000	133350000	147990000	82524000	179100000	211290000	18	18	18	29.2	29.2	29.2	84.685	0	72.985	10541000000	195	O00469;O00469-2;O00469-3	O00469;O00469-2;O00469-3	Procollagen-lysine,2-oxoglutarate 5-dioxygenase 2	PLOD2
110160000	84439000	84658000	97806000	91044000	126710000	150740000	132120000	129210000	125130000	66350000	120040000	141200000	114860000	134650000	150160000	15	15	15	28.7	28.7	28.7	81.852	0	77.042	6109200000	211	O00471	O00471	Exocyst complex component 5	EXOC5
2125000000	2563500000	1516300000	1686700000	2330000000	1805500000	1870500000	2016500000	2334600000	1894800000	1846100000	1603800000	2120000000	1637600000	1620300000	1319800000	2	2	2	27.2	27.2	27.2	9.3697	0	21.177	30191000000	167	O00483	O00483	Cytochrome c oxidase subunit NDUFA4	NDUFA4
120900000	96012000	113580000	102260000	182470000	197230000	149690000	140100000	85089000	265620000	100270000	179810000	178090000	161360000	169590000	207010000	14	14	14	63.2	63.2	63.2	34.577	0	323.31	51071000000	477	O00487	O00487	26S proteasome non-ATPase regulatory subunit 14	PSMD14
78905000	80900000	136570000	129500000	79964000	112020000	114420000	96457000	63112000	70295000	161040000	111660000	73790000	80680000	64120000	58838000	3	3	3	32.1	32.1	32.1	15.199	0	10.419	1942100000	84	O00488	O00488	Zinc finger protein 593	ZNF593
NaN	NaN	NaN	NaN	NaN	NaN	NaN	NaN	NaN	NaN	NaN	NaN	NaN	NaN	NaN	NaN	8	8	8	21.9	21.9	21.9	64.699	0	51.877	5193200000	46	O00499;O00499-10;O00499-2;O00499-9;O00499-7;O00499-8;O00499-4;O00499-6;O00499-11;O00499-3;O00499-5	O00499;O00499-10;O00499-2;O00499-9;O00499-7;O00499-8;O00499-4;O00499-6;O00499-11;O00499-3;O00499-5	Myc box-dependent-interacting protein 1	BIN1
830720000	1055400000	972780000	850420000	902750000	823720000	877540000	881340000	704420000	997960000	633170000	629040000	772770000	812860000	823670000	734640000	15	15	11	48.4	48.4	40.9	57.81	0	323.31	40680000000	339	O00505	O00505	Importin subunit alpha-4	KPNA3
NaN	NaN	NaN	NaN	NaN	NaN	NaN	NaN	NaN	NaN	NaN	NaN	NaN	NaN	NaN	NaN	8	8	8	9.7	9.7	9.7	149.29	0	13.222	232800000	26	O00512	O00512	B-cell CLL/lymphoma 9 protein	BCL9
NaN	NaN	NaN	57413000	54253000	53231000	61426000	60116000	NaN	43874000	NaN	NaN	42581000	47367000	46645000	NaN	5	5	5	7.7	7.7	7.7	84.347	0	7.5241	608330000	30	O00522;O00522-3;O00522-2	O00522;O00522-3	Krev interaction trapped protein 1	KRIT1
4606900000	4751000000	5096200000	4941800000	4926600000	4693100000	4990600000	5712400000	4859200000	4508700000	5528200000	5133300000	4426900000	4611500000	4251900000	4574700000	20	20	20	32.8	32.8	32.8	68.002	0	185.91	103730000000	911	O00541;O00541-2	O00541;O00541-2	Pescadillo homolog	PES1
481130000	460360000	377190000	523380000	824940000	582270000	605600000	658320000	572070000	431370000	548230000	566970000	711390000	592130000	672870000	651760000	6	6	1	38.6	38.6	6	32.444	0	323.31	14668000000	174	O00560;O00560-3	O00560;O00560-3	Syntenin-1	SDCBP
2209700000	2348300000	2999300000	2392800000	2505100000	2264400000	2625400000	2327400000	2263100000	1916200000	2628500000	2588100000	2289200000	2177600000	2328100000	2428100000	13	13	13	31.1	31.1	31.1	78.863	0	197.08	45121000000	416	O00566	O00566	U3 small nucleolar ribonucleoprotein protein MPP10	MPHOSPH10
3478700000	3639400000	3834000000	3673200000	3317900000	3619000000	4040900000	4310100000	3325000000	3321800000	3659500000	3986900000	3200300000	3809200000	3668900000	3661100000	34	34	34	74.7	74.7	74.7	66.049	0	323.31	210430000000	1641	O00567	O00567	Nucleolar protein 56	NOP56
27252000000	27621000000	27257000000	29111000000	27121000000	27239000000	25985000000	25015000000	25420000000	25135000000	24166000000	24402000000	24458000000	22570000000	23061000000	22937000000	35	34	34	56.3	54.7	54.7	73.243	0	323.31	583640000000	1965	O00571;O00571-2;O15523;O15523-2;O15523-3;Q9NQI0;Q9NQI0-3;Q9NQI0-2;Q9NQI0-4	O00571;O00571-2;O15523;O15523-2	ATP-dependent RNA helicase DDX3X;ATP-dependent RNA helicase DDX3Y	DDX3X;DDX3Y
298970000	329890000	315540000	121970000	310640000	461710000	377740000	NaN	166420000	NaN	NaN	NaN	189620000	NaN	NaN	NaN	5	5	5	28.1	28.1	28.1	29.48	0	8.6146	11309000000	76	O00584;O00584-2	O00584	Ribonuclease T2	RNASET2
NaN	NaN	131010000	NaN	116060000	110180000	75724000	116270000	104790000	NaN	115400000	80982000	NaN	NaN	87711000	31337000	4	4	3	16.5	16.5	14.3	36.202	0	9.3478	1370400000	50	O00587;O00587-2	O00587;O00587-2	Beta-1,3-N-acetylglucosaminyltransferase manic fringe	MFNG
209460000	231760000	248090000	198010000	249910000	208650000	142740000	225190000	285710000	222750000	423260000	290880000	333300000	373580000	330290000	359290000	2	2	2	3.6	3.6	3.6	58.635	0	10.756	11261000000	143	O00592;O00592-2	O00592;O00592-2	Podocalyxin	PODXL
NaN	22274000	21332000	NaN	NaN	15437000	12288000	NaN	NaN	NaN	36970000	19539000	64068000	NaN	92223000	88081000	7	7	7	22.6	22.6	22.6	42.026	0	9.9753	1258600000	49	O00622	O00622	Protein CYR61	CYR61
33459000	36442000	39502000	45449000	39705000	48656000	NaN	52433000	33828000	43399000	48267000	59049000	35213000	49638000	50595000	43600000	4	4	4	20.1	20.1	20.1	40.797	0	21.782	623740000	54	O00623	O00623	Peroxisome assembly protein 12	PEX12
NaN	NaN	NaN	NaN	NaN	NaN	NaN	NaN	NaN	NaN	NaN	NaN	NaN	NaN	NaN	NaN	12	12	12	61	61	61	32.113	0	219.35	15567000000	197	O00625	O00625	Pirin	PIR
1266200000	1168000000	1001700000	1376700000	1384900000	1217900000	518990000	1008200000	969800000	1309600000	1121200000	901510000	1226700000	872360000	400310000	1186000000	14	10	10	43	35.5	35.5	57.886	0	323.31	53203000000	248	O00629	O00629	Importin subunit alpha-3	KPNA4
20937000	12042000	NaN	NaN	16252000	NaN	NaN	9611800	12617000	NaN	NaN	NaN	24215000	NaN	NaN	16103000	9	9	9	43.9	43.9	43.9	35.144	0	273.64	13084000000	177	O00743;O00743-3;O00743-2	O00743;O00743-3;O00743-2	Serine/threonine-protein phosphatase 6 catalytic subunit;Serine/threonine-protein phosphatase 6 catalytic subunit, N-terminally processed	PPP6C
236730000	237660000	NaN	284100000	274350000	289180000	210250000	132460000	281300000	224100000	165960000	412750000	317470000	266630000	256300000	211090000	11	11	11	54	54	54	20.658	0	60.116	7257500000	104	O00746;O00746-2	O00746;O00746-2	Nucleoside diphosphate kinase, mitochondrial	NME4
NaN	NaN	NaN	NaN	NaN	NaN	NaN	NaN	NaN	NaN	NaN	NaN	NaN	NaN	NaN	NaN	5	5	5	3.7	3.7	3.7	184.77	0	5.9197	984880000	19	O00750	O00750	Phosphatidylinositol 4-phosphate 3-kinase C2 domain-containing subunit beta	PIK3C2B
182540000	213900000	233450000	236390000	206800000	260120000	237250000	171370000	108560000	120950000	197120000	119230000	101010000	138940000	82863000	114750000	21	21	21	30.7	30.7	30.7	113.74	0	102.87	14213000000	162	O00754;O00754-2	O00754;O00754-2	Lysosomal alpha-mannosidase;Lysosomal alpha-mannosidase A peptide;Lysosomal alpha-mannosidase B peptide;Lysosomal alpha-mannosidase C peptide;Lysosomal alpha-mannosidase D peptide;Lysosomal alpha-mannosidase E peptide	MAN2B1
NaN	NaN	NaN	NaN	NaN	NaN	NaN	NaN	NaN	24411000	NaN	NaN	NaN	NaN	NaN	NaN	11	11	11	65.4	65.4	65.4	35.102	0	323.31	17180000000	183	O00764;O00764-2;O00764-3	O00764;O00764-2;O00764-3	Pyridoxal kinase	PDXK
312020000	308090000	341320000	345480000	258510000	508320000	234500000	478930000	307410000	438450000	472790000	472570000	255930000	284630000	311110000	511620000	6	6	6	26.5	26.5	26.5	41.522	0	117.28	9778100000	184	O00767	O00767	Acyl-CoA desaturase	SCD
94889000	68495000	104000000	61241000	82133000	75655000	60411000	104520000	84023000	95018000	100400000	105920000	94632000	73658000	86243000	91391000	36	36	34	24.4	24.4	22.7	242.04	0	323.31	10884000000	437	O14497;O14497-2;O14497-3	O14497;O14497-2;O14497-3	AT-rich interactive domain-containing protein 1A	ARID1A
668340000	825770000	757650000	616870000	607250000	601030000	605240000	696260000	560580000	618470000	522310000	NaN	503630000	558920000	NaN	NaN	2	2	2	41.7	41.7	41.7	12.365	0	33.448	15363000000	80	O14519;O14519-2	O14519;O14519-2	Cyclin-dependent kinase 2-associated protein 1	CDK2AP1
19747000	NaN	21888000	NaN	17795000	NaN	NaN	NaN	36391000	NaN	NaN	40392000	21833000	NaN	37122000	25855000	4	4	4	12.6	12.6	12.6	50.639	0	9.7526	333450000	46	O14524;O14524-2	O14524;O14524-2	Transmembrane protein 194A	TMEM194A
NaN	78828000	78266000	NaN	99373000	67915000	NaN	NaN	104490000	64300000	NaN	73816000	75411000	29294000	NaN	NaN	6	6	6	27	27	27	26.534	0	66.781	6152700000	113	O14530;O14530-2	O14530;O14530-2	Thioredoxin domain-containing protein 9	TXNDC9
NaN	NaN	NaN	NaN	NaN	NaN	NaN	NaN	NaN	NaN	NaN	NaN	NaN	NaN	NaN	NaN	17	17	17	53.8	53.8	53.8	61.877	0	123.39	8095300000	143	O14531	O14531	Dihydropyrimidinase-related protein 4	DPYSL4
3201700000	2795600000	3797300000	3696200000	2746600000	2762700000	3625400000	2651500000	NaN	2663700000	2008500000	3123200000	NaN	NaN	2319000000	3065300000	3	3	3	44.7	44.7	44.7	12.615	0	72.065	29889000000	56	O14548	O14548	Cytochrome c oxidase subunit 7A-related protein, mitochondrial	COX7A2L
580980000	733980000	384110000	688760000	718040000	656920000	669860000	437280000	751610000	426830000	458740000	408660000	543360000	424770000	536820000	431750000	3	3	3	15.4	15.4	15.4	17.417	0	30.671	16938000000	159	O14561	O14561	Acyl carrier protein, mitochondrial	NDUFAB1
NaN	NaN	NaN	NaN	NaN	NaN	NaN	NaN	66548000	NaN	NaN	NaN	101480000	NaN	NaN	NaN	5	5	5	21	21	21	33.382	0	33.09	5580000000	66	O14562	O14562	Ubiquitin domain-containing protein UBFD1	UBFD1
22760000	23605000	NaN	30502000	23551000	17212000	NaN	NaN	23009000	9828400	NaN	12862000	54833000	NaN	NaN	30843000	1	1	1	5.4	5.4	5.4	23.973	0	4.6398	315180000	21	O14569	O14569	Cytochrome b561 domain-containing protein 2	CYB561D2
410010000	328340000	381510000	430260000	284310000	338380000	288530000	386690000	298210000	454700000	312800000	467090000	291410000	347640000	365470000	316470000	35	35	34	23.6	23.6	23.3	236.6	0	309.59	10228000000	213	O14578-4;O14578;O14578-3;O14578-2	O14578-4;O14578;O14578-3	Citron Rho-interacting kinase	CIT
1235100000	1191800000	1169500000	1500800000	1002300000	969300000	869160000	1084200000	1205700000	1652900000	1115500000	934060000	1273600000	1326700000	1088800000	1299400000	12	12	12	53.6	53.6	53.6	34.482	0	323.31	51760000000	381	O14579;O14579-2;O14579-3	O14579;O14579-2;O14579-3	Coatomer subunit epsilon	COPE
507360000	481880000	422560000	455170000	504850000	427790000	580800000	569900000	526460000	654710000	502840000	479280000	622110000	554790000	595760000	641890000	33	33	33	36.5	36.5	36.5	130.16	0	323.31	35153000000	485	O14617;O14617-5;O14617-4;O14617-2;O14617-3	O14617;O14617-5;O14617-4;O14617-2;O14617-3	AP-3 complex subunit delta-1	AP3D1
NaN	NaN	NaN	NaN	NaN	NaN	NaN	NaN	NaN	NaN	NaN	NaN	NaN	NaN	NaN	NaN	5	5	5	25.5	25.5	25.5	29.04	0	77.733	1610500000	31	O14618	O14618	Copper chaperone for superoxide dismutase	CCS
NaN	NaN	NaN	NaN	NaN	NaN	NaN	NaN	NaN	NaN	NaN	NaN	NaN	NaN	NaN	NaN	9	8	8	22.4	20.7	20.7	75.186	0	12.545	3056900000	27	O14640;O14640-2;P54792;P54792-2	O14640;O14640-2;P54792;P54792-2	Segment polarity protein dishevelled homolog DVL-1;Putative segment polarity protein dishevelled homolog DVL1P1	DVL1;DVL1P1
79313000	80338000	NaN	NaN	94776000	134340000	NaN	82999000	NaN	91828000	NaN	89685000	81679000	73493000	NaN	99988000	11	11	9	26.8	26.8	23.1	78.947	0	100.4	7332600000	86	O14641	O14641	Segment polarity protein dishevelled homolog DVL-2	DVL2
1223200000	1185500000	1295700000	1334300000	1363100000	1358800000	1354900000	1509100000	1150100000	1101800000	966320000	1266700000	977320000	970990000	1104100000	1148700000	35	34	29	27.3	26.7	23.6	196.69	0	323.31	41486000000	522	O14646;O14646-2	O14646;O14646-2	Chromodomain-helicase-DNA-binding protein 1	CHD1
366140000	501690000	661200000	590190000	370630000	305740000	428390000	327280000	430190000	506560000	441960000	549650000	530710000	549030000	371370000	533440000	27	21	21	20.7	17.2	17.2	211.34	0	189.31	11584000000	135	O14647;O14647-2;O14647-3	O14647;O14647-2	Chromodomain-helicase-DNA-binding protein 2	CHD2
854020000	819150000	789900000	701030000	1090300000	1087100000	918750000	808030000	1216500000	1014200000	1061300000	958540000	1383500000	1082200000	919880000	1128300000	5	5	5	36.3	36.3	36.3	24.775	0	77.99	10270000000	74	O14653;O14653-2;O14653-3	O14653;O14653-2;O14653-3	Golgi SNAP receptor complex member 2	GOSR2
837310000	639180000	744080000	786310000	636490000	677620000	710180000	750670000	685960000	641310000	929720000	806340000	895760000	885900000	902500000	856300000	13	13	13	50.9	50.9	50.9	37.808	0	47.67	20471000000	195	O14656;O14656-2	O14656	Torsin-1A	TOR1A
123170000	157840000	168200000	165330000	134890000	169230000	172150000	168560000	152960000	152990000	183380000	136400000	149340000	191810000	144500000	138830000	6	6	6	26.5	26.5	26.5	37.978	0	34.735	3862200000	79	O14657	O14657	Torsin-1B	TOR1B
104260000	92389000	69308000	NaN	144810000	141780000	133700000	157860000	73802000	98614000	100190000	115340000	130220000	162980000	114860000	116840000	11	11	1	52.3	52.3	4	37.031	0	138.66	2511200000	83	O14662;O14662-5;O14662-2;O14662-6	O14662;O14662-5;O14662-2;O14662-6	Syntaxin-16	STX16
150970000	148500000	142300000	159230000	151540000	173980000	133130000	156430000	153950000	127010000	145810000	157160000	174250000	174400000	149790000	135210000	21	21	21	43.7	43.7	43.7	84.141	0	151.91	7169600000	303	O14672;O14672-2	O14672	Disintegrin and metalloproteinase domain-containing protein 10	ADAM10
552370000	454860000	222600000	309440000	750690000	607460000	245780000	309910000	569930000	147800000	309270000	198870000	634800000	254880000	276920000	383920000	6	6	6	21.5	21.5	21.5	38.964	0	18.242	3620700000	86	O14681;O14681-3	O14681;O14681-3	Etoposide-induced protein 2.4 homolog	EI24
NaN	NaN	NaN	NaN	NaN	NaN	NaN	NaN	NaN	NaN	NaN	NaN	NaN	NaN	NaN	NaN	8	8	8	2.3	2.3	2.3	593.38	0	20.659	384010000	27	O14686;O14686-3	O14686;O14686-3	Histone-lysine N-methyltransferase 2D	KMT2D
65789000	47822000	17430000	NaN	31282000	19492000	NaN	134620000	26052000	16984000	NaN	49541000	NaN	NaN	NaN	17053000	33	3	3	23.5	2.4	2.4	198.99	0	5.005	293550000	22	O14715;Q99666;Q99666-2	O14715;Q99666;Q99666-2	RANBP2-like and GRIP domain-containing protein 8;RANBP2-like and GRIP domain-containing protein 5/6	RGPD8;RGPD5
NaN	NaN	NaN	NaN	NaN	NaN	NaN	NaN	NaN	NaN	NaN	NaN	NaN	NaN	NaN	NaN	6	6	6	21.7	21.7	21.7	44.596	0	18.615	2121700000	26	O14717;O14717-3;O14717-2	O14717;O14717-3;O14717-2	tRNA (cytosine(38)-C(5))-methyltransferase	TRDMT1
NaN	NaN	NaN	NaN	29893000	NaN	NaN	NaN	NaN	NaN	NaN	NaN	62152000	NaN	NaN	15108000	20	20	20	24.3	24.3	24.3	141.84	0	85.933	9697700000	147	O14727;O14727-4;O14727-5;O14727-3;O14727-2;O14727-6	O14727;O14727-4;O14727-5;O14727-3;O14727-2	Apoptotic protease-activating factor 1	APAF1
NaN	NaN	NaN	NaN	NaN	NaN	NaN	NaN	NaN	NaN	NaN	NaN	NaN	NaN	NaN	NaN	5	5	5	16.8	16.8	16.8	59.092	0	20.124	1305400000	8	O14730;O14730-2	O14730;O14730-2	Serine/threonine-protein kinase RIO3	RIOK3
NaN	NaN	NaN	NaN	NaN	NaN	NaN	NaN	NaN	NaN	NaN	NaN	NaN	NaN	NaN	NaN	3	3	3	17.4	17.4	17.4	31.321	0	78.266	177780000	21	O14732;O14732-2	O14732;O14732-2	Inositol monophosphatase 2	IMPA2
NaN	NaN	NaN	NaN	NaN	NaN	NaN	NaN	91681000	NaN	NaN	NaN	53185000	NaN	100430000	110940000	6	6	6	20.3	20.3	20.3	47.484	0	10.388	2195700000	67	O14733;O14733-4;O14733-3;O14733-2	O14733;O14733-4;O14733-3;O14733-2	Dual specificity mitogen-activated protein kinase kinase 7	MAP2K7
115510000	153190000	114310000	209450000	165150000	142890000	NaN	NaN	161450000	194110000	NaN	148100000	154270000	136930000	107960000	NaN	6	6	6	21.6	21.6	21.6	35.914	0	24.181	2545400000	50	O14734	O14734	Acyl-coenzyme A thioesterase 8	ACOT8
191250000	176680000	197380000	206620000	313360000	140340000	348140000	177240000	330160000	183250000	364410000	234960000	263790000	266560000	374630000	360500000	5	5	5	31	31	31	23.539	0	8.4985	4835800000	61	O14735;O14735-3;O14735-2	O14735;O14735-3	CDP-diacylglycerol--inositol 3-phosphatidyltransferase	CDIPT
8994300	6490200	NaN	10412000	6915000	NaN	6660800	14192000	NaN	26198000	4377400	7014700	NaN	NaN	3475900	NaN	7	7	7	56	56	56	14.285	0	108.92	20921000000	212	O14737;O14737-2	O14737;O14737-2	Programmed cell death protein 5	PDCD5
292040000	236030000	21999000	278710000	131430000	170070000	349310000	311280000	208340000	350350000	52214000	32446000	218190000	205530000	NaN	50094000	28	28	28	66.1	66.1	66.1	72.683	0	323.31	86920000000	523	O14744;O14744-2;O14744-5;O14744-3;O14744-4	O14744;O14744-2;O14744-5;O14744-3;O14744-4	Protein arginine N-methyltransferase 5;Protein arginine N-methyltransferase 5, N-terminally processed	PRMT5
112640000	144790000	96648000	124580000	103000000	63575000	68497000	28072000	124820000	108490000	115970000	108060000	91145000	64016000	78716000	64276000	9	9	9	32.4	32.4	32.4	38.868	0	175.87	4988800000	160	O14745;O14745-2	O14745;O14745-2	Na(+)/H(+) exchange regulatory cofactor NHE-RF1	SLC9A3R1
NaN	NaN	NaN	NaN	NaN	NaN	NaN	NaN	NaN	NaN	NaN	NaN	91288000	NaN	NaN	96423000	10	10	10	31.5	31.5	31.5	54.433	0	75.689	4948600000	69	O14757;O14757-2;O14757-3	O14757;O14757-2;O14757-3	Serine/threonine-protein kinase Chk1	CHEK1
53794000	58530000	34573000	39579000	70065000	69021000	46667000	37302000	44112000	38931000	49461000	26241000	45534000	44246000	40683000	39316000	5	5	5	17.5	17.5	17.5	47.878	0	120.88	1029000000	80	O14763;O14763-2;O14763-3	O14763;O14763-2	Tumor necrosis factor receptor superfamily member 10B	TNFRSF10B
165570000	152770000	132140000	203490000	136390000	134830000	182970000	104410000	177850000	191030000	204650000	219060000	121990000	141450000	NaN	166180000	8	8	5	22	22	11.1	51.789	0	23.115	6576300000	58	O14770;O14770-7;O14770-8;O14770-3;O14770-2;O14770-4;O14770-5;O14770-6;Q99687;Q99687-3;Q99687-2	O14770;O14770-7;O14770-8;O14770-3;O14770-2;O14770-4;O14770-5;O14770-6	Homeobox protein Meis2	MEIS2
NaN	NaN	NaN	NaN	NaN	NaN	NaN	NaN	NaN	NaN	NaN	NaN	NaN	NaN	NaN	NaN	5	5	5	12.9	12.9	12.9	68.009	0	7.9539	2856700000	16	O14772;O14772-2;Q59H18-3;Q59H18-4;Q59H18-1;O14772-3	O14772	Fucose-1-phosphate guanylyltransferase	FPGT
1388500000	1459800000	1400300000	1397800000	1542600000	1624100000	1580000000	1356800000	1662800000	1499400000	1806000000	1619800000	1831500000	1925200000	1645800000	1404200000	9	9	9	28.8	28.8	28.8	61.247	0	136.71	39835000000	242	O14773;O14773-2	O14773;O14773-2	Tripeptidyl-peptidase 1	TPP1
399810000	459450000	486530000	529520000	457320000	490600000	375780000	539750000	460960000	507730000	616990000	602070000	346860000	384710000	433100000	327830000	23	23	23	21.5	21.5	21.5	123.9	0	169.19	35372000000	445	O14776;O14776-2;Q5VWI1	O14776;O14776-2	Transcription elongation regulator 1	TCERG1
NaN	NaN	NaN	NaN	NaN	NaN	NaN	NaN	NaN	NaN	NaN	NaN	NaN	NaN	NaN	NaN	9	9	9	18.7	18.7	18.7	73.912	0	113.16	494440000	40	O14777	O14777	Kinetochore protein NDC80 homolog	NDC80
173760000	NaN	216560000	202570000	286850000	313170000	251700000	133620000	274190000	222760000	246720000	213130000	NaN	189700000	204880000	181880000	12	12	12	19.9	19.9	19.9	103.13	0	32.046	2086300000	61	O14786;O14786-3;O14786-2	O14786;O14786-3;O14786-2	Neuropilin-1	NRP1
229540000	195610000	24900000	76512000	258480000	184020000	234210000	262810000	311960000	378320000	181800000	202830000	382910000	287720000	178040000	246230000	22	17	17	42.6	36	36	100.41	0	154.68	29801000000	232	O14787-2;O14787	O14787-2;O14787	Transportin-2	TNPO2
NaN	NaN	NaN	NaN	NaN	NaN	NaN	66269000	NaN	65232000	71320000	NaN	NaN	NaN	95876000	99267000	11	11	11	10.7	10.7	10.7	180.68	0	42.664	1990100000	64	O14795;O14795-2;Q9UPW8;Q8NB66	O14795;O14795-2	Protein unc-13 homolog B	UNC13B
456790000	391540000	444970000	501740000	394320000	412550000	412680000	352870000	402360000	552190000	443170000	421480000	393840000	388740000	365410000	446720000	27	27	27	24.7	24.7	24.7	155.64	0	73.044	17777000000	259	O14802	O14802	DNA-directed RNA polymerase III subunit RPC1	POLR3A
146590000	160020000	113570000	54730000	160960000	195860000	24045000	148120000	152250000	595830000	171440000	142230000	182270000	140680000	121490000	177750000	13	13	13	63.7	63.7	63.7	27.887	0	323.31	90549000000	470	O14818;O14818-2;O14818-4;Q8TAA3;Q8TAA3-2;Q8TAA3-5	O14818;O14818-2	Proteasome subunit alpha type-7	PSMA7
203270000	249210000	253590000	318440000	150780000	183900000	212700000	216950000	176360000	176290000	226860000	238520000	172530000	198450000	172050000	171490000	9	9	9	38.9	38.9	38.9	38.287	0	323.31	6972600000	336	O14828;O14828-2	O14828;O14828-2	Secretory carrier-associated membrane protein 3	SCAMP3
68109000	72743000	NaN	NaN	58407000	95293000	NaN	48211000	65022000	49261000	NaN	64530000	67810000	61633000	NaN	47148000	2	2	2	8.3	8.3	8.3	38.538	0	4.7949	1317300000	41	O14832;O14832-2	O14832;O14832-2	Phytanoyl-CoA dioxygenase, peroxisomal	PHYH
NaN	NaN	NaN	NaN	NaN	NaN	108770000	NaN	87832000	NaN	NaN	NaN	70479000	103530000	NaN	82561000	3	3	3	13.3	13.3	13.3	46.36	0	10.687	714470000	17	O14874;O14874-2;O14874-3	O14874;O14874-2;O14874-3	[3-methyl-2-oxobutanoate dehydrogenase [lipoamide]] kinase, mitochondrial	BCKDK
1464500000	1437800000	1599300000	1245300000	1091900000	1021900000	1052400000	1091500000	1613200000	1176300000	1604500000	1618500000	1479300000	1417600000	1363700000	1421700000	4	4	4	32.9	32.9	32.9	16.516	0	75.114	17260000000	204	O14880	O14880	Microsomal glutathione S-transferase 3	MGST3
89094000	80130000	NaN	73495000	69713000	98648000	111570000	76395000	59392000	125420000	77471000	109600000	68605000	91360000	72210000	100700000	7	7	7	26.4	26.4	26.4	31.585	0	72.747	3540200000	89	O14893;O14893-2;O14893-3	O14893;O14893-2;O14893-3	Gem-associated protein 2	GEMIN2
107860000	113510000	121050000	125730000	88048000	70408000	80188000	50422000	97843000	102360000	108080000	92896000	99752000	81478000	76791000	78011000	14	14	14	57.7	57.7	57.7	36.049	0	189.96	10749000000	341	O14908;O14908-2;Q8TF64	O14908;O14908-2	PDZ domain-containing protein GIPC1	GIPC1
1728400000	2010100000	1948500000	2022700000	1857300000	1874700000	2091200000	2083100000	1594800000	1665500000	1487500000	1636700000	1664400000	1611100000	1849300000	1691900000	5	5	5	52.6	52.6	52.6	21.943	0	323.31	41487000000	252	O14925;Q5SRD1;Q5SRD1-2	O14925	Mitochondrial import inner membrane translocase subunit Tim23	TIMM23
124220000	101030000	166390000	59657000	71220000	150570000	92513000	139340000	138420000	370500000	185330000	190910000	267590000	250880000	258650000	257980000	13	13	13	48.4	48.4	48.4	49.512	0	274.72	80260000000	424	O14929;O14929-2	O14929;O14929-2	Histone acetyltransferase type B catalytic subunit	HAT1
NaN	NaN	NaN	NaN	NaN	NaN	NaN	NaN	NaN	NaN	NaN	NaN	NaN	NaN	NaN	NaN	3	3	3	38.6	38.6	38.6	17.769	0	20.852	3413300000	22	O14933;O14933-2	O14933;O14933-2	Ubiquitin/ISG15-conjugating enzyme E2 L6	UBE2L6
954940000	1043200000	939580000	1167500000	1004000000	915030000	932060000	889030000	1007900000	918160000	1231700000	1191300000	1144500000	954760000	900040000	955220000	27	27	27	38.3	38.3	38.3	105.12	0	211.07	25931000000	384	O14936;O14936-3;O14936-4;O14936-6;O14936-2;O14936-5	O14936;O14936-3;O14936-4;O14936-6;O14936-2	Peripheral plasma membrane protein CASK	CASK
98537000	154240000	37324000	152660000	166350000	174150000	147590000	154270000	168020000	139030000	190930000	184040000	196200000	174080000	186580000	182100000	15	15	15	22.7	22.7	22.7	105.99	0	25.239	2906100000	122	O14939;O14939-4;O14939-3	O14939;O14939-4	Phospholipase D2	PLD2
1132300000	1127200000	969560000	912010000	1075800000	1531700000	982270000	1270800000	943760000	1021200000	847070000	752750000	818250000	1033500000	894370000	909790000	2	2	2	25.6	25.6	25.6	9.9062	0	28.431	15378000000	190	O14949	O14949	Cytochrome b-c1 complex subunit 8	UQCRQ
249650000	321000000	230920000	262160000	327590000	288680000	341830000	287910000	330760000	341280000	303430000	276560000	298870000	283130000	296800000	334340000	10	10	10	62.8	62.8	62.8	19.779	0	323.31	59441000000	583	O14950;P19105;P24844;P24844-2	O14950;P19105;P24844	Myosin regulatory light chain 12B;Myosin regulatory light chain 12A;Myosin regulatory light polypeptide 9	MYL12B;MYL12A;MYL9
62216000	106390000	152690000	67760000	44482000	64526000	98853000	34551000	96567000	92291000	97732000	93390000	100380000	75202000	97727000	104800000	12	12	12	19.3	19.3	19.3	86.191	0	116.25	4460100000	95	O14964;O14964-2	O14964;O14964-2	Hepatocyte growth factor-regulated tyrosine kinase substrate	HGS
121310000	84784000	132710000	153360000	84829000	128380000	NaN	110850000	103300000	97657000	80260000	120320000	106020000	86158000	NaN	61711000	12	11	11	37	35	35	45.809	0	30.442	3678700000	137	O14965	O14965	Aurora kinase A	AURKA
66822000	58182000	31875000	187410000	NaN	32161000	NaN	NaN	43614000	NaN	NaN	45565000	NaN	NaN	NaN	NaN	3	3	3	19.2	19.2	19.2	23.155	0	5.9783	444210000	20	O14966;O14966-2;O14966-3	O14966;O14966-2	Ras-related protein Rab-7L1	RAB29
280650000	260740000	155470000	NaN	291050000	323480000	237350000	170420000	308430000	226120000	358110000	311680000	410260000	369700000	309210000	259050000	10	10	10	24.1	24.1	24.1	70.038	0	41.375	4245500000	89	O14967;O14967-2	O14967	Calmegin	CLGN
NaN	NaN	NaN	NaN	NaN	NaN	NaN	NaN	NaN	NaN	NaN	NaN	NaN	NaN	NaN	NaN	6	6	6	26.3	26.3	26.3	33.01	0	35.844	1803900000	34	O14972;O14972-2	O14972;O14972-2	Down syndrome critical region protein 3	DSCR3
21690000	NaN	10504000	NaN	NaN	NaN	NaN	NaN	18871000	19777000	NaN	12108000	24681000	NaN	NaN	23920000	18	18	18	24.6	24.6	24.6	115.28	0	297.41	5279000000	163	O14974;O14974-4;O14974-3;O14974-2;O14974-5	O14974;O14974-4;O14974-3;O14974-2;O14974-5	Protein phosphatase 1 regulatory subunit 12A	PPP1R12A
1241200000	1061700000	1142000000	1044000000	1916900000	1994800000	1803800000	1761700000	1093900000	980860000	1289200000	1360300000	1173300000	1238700000	1270900000	1417000000	23	23	23	50.2	50.2	50.2	70.311	0	100.69	45483000000	390	O14975;O14975-2	O14975;O14975-2	Very long-chain acyl-CoA synthetase	SLC27A2
785110000	722600000	494980000	928230000	707950000	676530000	810250000	836410000	700160000	973080000	819820000	876700000	660900000	625070000	771310000	776070000	18	18	18	18.9	18.9	18.9	143.19	0	116.76	22375000000	202	O14976;O14976-2	O14976;O14976-2	Cyclin-G-associated kinase	GAK
20741000000	21511000000	21249000000	24330000000	21030000000	19587000000	19016000000	19528000000	17673000000	18301000000	20356000000	20786000000	19639000000	18700000000	18914000000	18038000000	17	17	3	36	36	14.8	46.437	0	323.31	573820000000	2198	O14979	O14979	Heterogeneous nuclear ribonucleoprotein D-like	HNRNPDL
1640000000	1682700000	1956100000	1654300000	1615700000	1480800000	1668200000	1853500000	1903500000	2308200000	1517800000	1685900000	2055100000	1574800000	1844500000	2018500000	46	46	46	53.9	53.9	53.9	123.38	0	323.31	453840000000	2649	O14980	O14980	Exportin-1	XPO1
45261000	46076000	NaN	NaN	47491000	28180000	NaN	NaN	60573000	72170000	NaN	NaN	91198000	30323000	NaN	54770000	29	29	29	21	21	21	206.89	0	83.492	10544000000	163	O14981;O14981-2	O14981	TATA-binding protein-associated factor 172	BTAF1
21318000	NaN	NaN	36890000	NaN	NaN	NaN	NaN	NaN	32073000	25651000	34686000	37181000	NaN	NaN	38837000	15	15	15	16.4	16.4	16.4	151.61	0	52.895	2780800000	102	O15013;O15013-7;O15013-4;O15013-5;O15013-6;Q9HCE6;Q9HCE6-5;Q9HCE6-3;Q9HCE6-2	O15013;O15013-7;O15013-4;O15013-5;O15013-6	Rho guanine nucleotide exchange factor 10	ARHGEF10
11901000	12262000	18936000	NaN	9741600	NaN	NaN	NaN	20910000	23632000	NaN	15225000	12043000	NaN	NaN	8261400	11	11	11	13.6	13.6	13.6	151.19	0	21.72	1335800000	79	O15014;O15014-2	O15014	Zinc finger protein 609	ZNF609
226050000	226220000	239380000	214970000	255680000	250190000	248930000	276240000	314790000	341870000	293710000	350110000	386470000	429970000	419290000	425140000	68	62	62	41.2	38.5	38.5	271.32	0	323.31	18272000000	737	O15020;O15020-2	O15020;O15020-2	Spectrin beta chain, non-erythrocytic 2	SPTBN2
177190000	90924000	113780000	80740000	140270000	120590000	115480000	193950000	156000000	245800000	132510000	156370000	159040000	190120000	114680000	185770000	30	30	30	22.6	22.6	22.6	254.13	0	145.58	12283000000	297	O15027-5;O15027;O15027-2;O15027-4;O15027-3	O15027-5;O15027;O15027-2;O15027-4;O15027-3	Protein transport protein Sec16A	SEC16A
794040000	741640000	767590000	671640000	656760000	718280000	708910000	803500000	924640000	999480000	1010900000	996460000	1259200000	1314700000	1385900000	1100600000	43	43	42	36.9	36.9	36.6	205.12	0	323.31	47959000000	640	O15031	O15031	Plexin-B2	PLXNB2
2039300000	2014400000	2097700000	2047500000	1843000000	1960700000	1833200000	2148500000	1832500000	1833900000	1999000000	1818000000	1753600000	1621400000	1607100000	1908900000	27	27	27	39.3	39.3	39.3	118.29	0	323.31	99797000000	1059	O15042;O15042-2;O15042-3	O15042;O15042-2;O15042-3	U2 snRNP-associated SURP motif-containing protein	U2SURP
NaN	NaN	NaN	NaN	309670000	NaN	NaN	NaN	NaN	NaN	NaN	NaN	NaN	NaN	NaN	NaN	10	10	10	9	9	9	186.03	0	14.852	3760200000	44	O15047	O15047	Histone-lysine N-methyltransferase SETD1A	SETD1A
NaN	NaN	NaN	NaN	NaN	NaN	NaN	NaN	NaN	NaN	NaN	NaN	NaN	NaN	NaN	NaN	6	6	4	11.2	11.2	8.2	85.124	0	24.595	1367100000	43	O15066;Q9P2E2;O15066-2;Q9P2E2-3	O15066	Kinesin-like protein KIF3B;Kinesin-like protein KIF3B, N-terminally processed	KIF3B
3912700	16565000	16783000	1423300	34252000	35438000	119130000	14360000	24364000	26968000	20454000	5086400	39573000	24431000	761250	39794000	43	43	43	52.4	52.4	52.4	144.73	0	323.31	238590000000	1372	O15067	O15067	Phosphoribosylformylglycinamidine synthase	PFAS
17996000	17283000	8863800	NaN	25739000	19333000	16753000	25046000	19048000	65961000	24775000	31205000	27011000	52465000	26605000	43296000	16	16	16	30.8	30.8	30.8	82.223	0	123.29	5604600000	206	O15075;O15075-2;O15075-4;O15075-3;O43602;O43602-2	O15075;O15075-2	Serine/threonine-protein kinase DCLK1	DCLK1
NaN	NaN	NaN	NaN	NaN	NaN	NaN	NaN	27933000	NaN	NaN	NaN	26074000	NaN	NaN	24948000	15	15	15	24	24	24	112.96	0	45.344	1615000000	60	O15084;O15084-1;O15084-4;O15084-2;Q8N8A2;Q8N8A2-5;Q8N8A2-3;Q8N8A2-4;Q8N8A2-2	O15084;O15084-1;O15084-4;O15084-2	Serine/threonine-protein phosphatase 6 regulatory ankyrin repeat subunit A	ANKRD28
NaN	NaN	NaN	NaN	21593000	NaN	NaN	NaN	NaN	NaN	NaN	NaN	29940000	20334000	NaN	NaN	9	9	9	8.9	8.9	8.9	167.7	0	7.3642	666870000	40	O15085;O15085-2	O15085;O15085-2	Rho guanine nucleotide exchange factor 11	ARHGEF11
NaN	NaN	NaN	NaN	NaN	NaN	NaN	NaN	NaN	NaN	NaN	NaN	NaN	NaN	NaN	NaN	4	4	4	3.3	3.3	3.3	141.42	0	3.7827	526080000	25	O15090	O15090	Zinc finger protein 536	ZNF536
1317600000	1275100000	1427700000	1370500000	1392600000	1465200000	1471700000	1315400000	1234000000	1182700000	1254800000	1264000000	991580000	1121200000	883120000	962670000	16	16	16	38.4	38.4	38.4	67.315	0	131.3	21077000000	218	O15091;O15091-2;O15091-4;O15091-3	O15091;O15091-2;O15091-4	Mitochondrial ribonuclease P protein 3	KIAA0391
53365000	NaN	NaN	NaN	45266000	NaN	NaN	NaN	57540000	103200000	NaN	NaN	74825000	NaN	NaN	109890000	9	9	8	16.6	16.6	15.6	84.639	0	286.17	4610400000	70	O15111	O15111	Inhibitor of nuclear factor kappa-B kinase subunit alpha	CHUK
NaN	NaN	NaN	NaN	NaN	NaN	NaN	NaN	NaN	NaN	NaN	NaN	NaN	NaN	NaN	NaN	5	5	5	54.9	54.9	54.9	15.179	0	124.96	2224500000	141	O15116	O15116	U6 snRNA-associated Sm-like protein LSm1	LSM1
357350000	328030000	249750000	369220000	472280000	462360000	377570000	440560000	383070000	332930000	407970000	410800000	522970000	442170000	395910000	484160000	14	14	14	15.5	15.5	15.5	142.17	0	80.842	12029000000	268	O15118;O15118-2	O15118;O15118-2	Niemann-Pick C1 protein	NPC1
263560000	226860000	321010000	287710000	386500000	NaN	245750000	278010000	311620000	314850000	316620000	366400000	389360000	335700000	271990000	359100000	4	4	4	23	23	23	30.914	0	77.392	4837100000	53	O15120;O15120-2	O15120;O15120-2	1-acyl-sn-glycerol-3-phosphate acyltransferase beta	AGPAT2
1925600000	1595500000	1415300000	1665400000	1144700000	1260300000	1185800000	1218700000	1158100000	1175100000	1557800000	1040600000	1073900000	856840000	1082500000	1334700000	4	4	4	25.1	25.1	25.1	37.866	0	146.95	20239000000	202	O15121	O15121	Sphingolipid delta(4)-desaturase DES1	DEGS1
566520000	633250000	462210000	455120000	965670000	703570000	794540000	760570000	669790000	647890000	608980000	684010000	621350000	754680000	808270000	627660000	5	5	5	26.3	26.3	26.3	37.92	0	291.68	20197000000	186	O15126;O15126-2	O15126;O15126-2	Secretory carrier-associated membrane protein 1	SCAMP1
573510000	590740000	540780000	578450000	605160000	682670000	638640000	632620000	640570000	622710000	663250000	709760000	822420000	878250000	916230000	604060000	4	4	4	10.6	10.6	10.6	36.648	0	323.31	11437000000	149	O15127	O15127	Secretory carrier-associated membrane protein 2	SCAMP2
NaN	NaN	NaN	NaN	34896000	NaN	NaN	NaN	NaN	NaN	NaN	NaN	NaN	NaN	46211000	NaN	11	10	10	49.2	43	43	40.949	0	60.928	3538300000	130	O15143	O15143	Actin-related protein 2/3 complex subunit 1B	ARPC1B
19263000	1198500	4416100	2520600	31055000	16086000	23367000	9922700	14355000	10218000	6697600	13029000	24648000	18396000	27102000	9285400	19	19	19	64.7	64.7	64.7	34.333	0	194.38	30407000000	372	O15144	O15144	Actin-related protein 2/3 complex subunit 2	ARPC2
38156000	26530000	37797000	101960000	55221000	79651000	120770000	48547000	77818000	73941000	22253000	46841000	54911000	73008000	103590000	117220000	6	6	6	37.6	37.6	37.6	20.546	0	153.67	13741000000	135	O15145	O15145	Actin-related protein 2/3 complex subunit 3	ARPC3
257410000	NaN	63219000	204100000	NaN	226170000	NaN	55221000	266140000	66796000	37816000	192120000	298120000	84641000	NaN	NaN	2	2	2	24.6	24.6	24.6	13.289	0	32.331	2660600000	51	O15155;O15155-2	O15155;O15155-2	BET1 homolog	BET1
274700000	261520000	280550000	269950000	180630000	174180000	194400000	157440000	264530000	206240000	227790000	192580000	196650000	133300000	136020000	154810000	14	14	14	63.9	63.9	63.9	39.249	0	267.32	5485800000	215	O15160;O15160-2	O15160;O15160-2	DNA-directed RNA polymerases I and III subunit RPAC1	POLR1C
138680000	156530000	165530000	178060000	128520000	107540000	98105000	131910000	162350000	160040000	83579000	162860000	112700000	97149000	91190000	104510000	12	12	12	16	16	16	116.83	0	314.73	5566900000	219	O15164;O15164-2	O15164;O15164-2	Transcription intermediary factor 1-alpha	TRIM24
1786500000	1873200000	1488100000	1335600000	1303300000	1540500000	1286500000	1103300000	1472400000	1485600000	2030400000	1720000000	2006000000	2011500000	1910500000	1701700000	12	12	11	49.8	49.8	49.8	23.818	0	51.891	41857000000	340	O15173;O15173-2	O15173;O15173-2	Membrane-associated progesterone receptor component 2	PGRMC2
86992000	107340000	NaN	NaN	80589000	96862000	NaN	NaN	94413000	210880000	NaN	NaN	87797000	NaN	NaN	NaN	4	4	4	34.1	34.1	34.1	19.55	0	9.6829	1457800000	38	O15182	O15182	Centrin-3	CETN3
12620000	12636000	NaN	NaN	NaN	NaN	NaN	28573000	13167000	NaN	NaN	NaN	11624000	16477000	NaN	NaN	7	7	7	43.4	43.4	43.4	14.582	0	228.38	14387000000	151	O15212	O15212	Prefoldin subunit 6	PFDN6
931340000	951150000	867410000	1091900000	896190000	915900000	882380000	1282300000	862050000	895020000	846720000	1179100000	785980000	985340000	895640000	929180000	19	19	19	38.9	38.9	38.9	68.07	0	243.12	23867000000	483	O15213	O15213	WD repeat-containing protein 46	WDR46
NaN	NaN	NaN	NaN	NaN	NaN	NaN	NaN	NaN	NaN	NaN	NaN	NaN	NaN	NaN	NaN	8	8	8	47.3	47.3	47.3	25.704	0	18.438	3560800000	42	O15217;O15217-2	O15217;O15217-2	Glutathione S-transferase A4	GSTA4
1316700000	1327700000	1417400000	1336700000	594810000	561960000	649050000	657130000	906580000	927600000	1353100000	1062400000	974510000	1124000000	1087200000	813100000	23	23	23	41.9	41.9	41.9	77.672	0	323.31	31752000000	471	O15226;O15226-2	O15226;O15226-2	NF-kappa-B-repressing factor	NKRF
2021600000	2344900000	2104900000	2172900000	1438100000	1341700000	1534100000	1457600000	1710300000	1357600000	2041200000	1746600000	1537400000	1407700000	1508700000	1591700000	22	22	22	42.6	42.6	42.6	77.187	0	177.59	43015000000	392	O15228;O15228-2	O15228;O15228-2	Dihydroxyacetone phosphate acyltransferase	GNPAT
95941000	107000000	99683000	90984000	94311000	99132000	42753000	69776000	148080000	136170000	131990000	198680000	130040000	98809000	93920000	106730000	21	21	21	9	9	9	399.73	0	63.213	3550000000	104	O15230;O15230-2	O15230	Laminin subunit alpha-5	LAMA5
154610000	97664000	71609000	98879000	117890000	133690000	109090000	118690000	128360000	89679000	123640000	84288000	72545000	65755000	NaN	111460000	1	1	1	18.6	18.6	18.6	8.0723	0.00014223	3.0579	1794700000	35	O15239	O15239	NADH dehydrogenase [ubiquinone] 1 alpha subcomplex subunit 1	NDUFA1
85097000	118010000	70287000	NaN	19136000	97542000	NaN	22561000	84834000	146990000	243770000	87505000	130290000	127160000	63136000	NaN	9	9	9	18.3	18.3	18.3	77.628	0	6.7179	2895500000	54	O15254;O15254-2	O15254;O15254-2	Peroxisomal acyl-coenzyme A oxidase 3	ACOX3
415430000	575520000	317960000	352240000	388660000	251970000	238540000	511910000	370990000	313310000	430830000	270860000	450420000	506160000	237220000	321200000	6	6	6	40.8	40.8	40.8	22.958	0	94.235	6115300000	147	O15258	O15258	Protein RER1	RER1
1208700000	1477900000	1036200000	1369200000	1237400000	1217200000	1142500000	1350000000	1085500000	931740000	1009200000	1629800000	1493000000	1331200000	1554700000	1467000000	6	6	6	27.5	27.5	27.5	30.394	0	186.51	35725000000	568	O15260;O15260-2;O15260-3	O15260;O15260-2;O15260-3	Surfeit locus protein 4	SURF4
448690000	417770000	491790000	393890000	396810000	317760000	391670000	428310000	390520000	393400000	468210000	408280000	478170000	452980000	380940000	406500000	13	13	13	47.4	47.4	47.4	52.743	0	290.74	19420000000	356	O15269;O15269-2	O15269	Serine palmitoyltransferase 1	SPTLC1
647760000	657790000	808980000	609610000	375220000	380320000	373450000	435110000	460620000	386280000	572790000	550180000	507240000	419960000	556480000	503330000	20	20	20	48.9	48.9	48.9	62.924	0	183.16	19061000000	440	O15270	O15270	Serine palmitoyltransferase 2	SPTLC2
781300000	802300000	916620000	739080000	785610000	690610000	877210000	739820000	745370000	944670000	664690000	667770000	778600000	686450000	546140000	742730000	34	34	2	46.3	46.3	2.8	116.92	0	265.3	63081000000	480	O15294;O15294-2;O15294-4	O15294;O15294-2;O15294-4	UDP-N-acetylglucosamine--peptide N-acetylglucosaminyltransferase 110 kDa subunit	OGT
NaN	NaN	NaN	NaN	NaN	NaN	NaN	NaN	NaN	NaN	NaN	NaN	NaN	NaN	NaN	NaN	11	11	10	54.1	54.1	50.8	28.082	0	34.823	2791900000	87	O15305;O15305-2	O15305	Phosphomannomutase 2	PMM2
NaN	NaN	NaN	NaN	NaN	201550000	251060000	NaN	NaN	NaN	NaN	NaN	NaN	NaN	NaN	NaN	3	3	3	22	22	22	25.914	0	18.209	5893500000	43	O15318	O15318	DNA-directed RNA polymerase III subunit RPC7	POLR3G
49541000	65745000	38395000	NaN	57506000	66889000	NaN	64451000	76639000	64662000	42234000	83464000	94869000	81578000	85199000	70253000	7	7	7	18.6	18.6	18.6	68.86	0	14.699	1411700000	65	O15321;O15321-2	O15321;O15321-2	Transmembrane 9 superfamily member 1	TM9SF1
1240900000	1268900000	1643900000	1788300000	752870000	669060000	948790000	744000000	1694800000	1584800000	1478500000	1655300000	981200000	1111400000	1658700000	1271700000	7	7	7	34.5	34.5	34.5	22.98	0	154.89	45851000000	532	O15347	O15347	High mobility group protein B3	HMGB3
2302000	897030	612740	NaN	2481300	3699500	NaN	12351000	1386100	13757000	NaN	3721800	19603000	17882000	NaN	6781500	14	14	14	45.1	45.1	45.1	59.271	0	323.31	16108000000	215	O15355	O15355	Protein phosphatase 1G	PPM1G
119290000	104310000	NaN	NaN	98995000	NaN	NaN	139480000	98016000	163440000	NaN	NaN	94910000	137760000	136080000	161420000	15	15	14	16.8	16.8	15.7	138.6	0	138.71	4745000000	98	O15357;O15357-2;Q92835-3	O15357;O15357-2	Phosphatidylinositol 3,4,5-trisphosphate 5-phosphatase 2	INPPL1
2839900000	2694500000	3267700000	2820800000	2741400000	3113500000	3130800000	2741400000	2393100000	3362000000	3773200000	2858400000	2116600000	2431000000	2309500000	2381500000	22	22	22	57.3	57.3	57.3	63.972	0	323.31	142410000000	1031	O15371;O15371-3;O15371-2	O15371;O15371-3;O15371-2	Eukaryotic translation initiation factor 3 subunit D	EIF3D
577900000	644520000	667650000	623340000	642470000	615900000	551880000	651310000	470810000	555830000	632700000	539390000	349530000	518150000	425570000	411880000	18	18	18	63.4	63.4	63.4	39.93	0	323.31	36751000000	627	O15372	O15372	Eukaryotic translation initiation factor 3 subunit H	EIF3H
NaN	NaN	NaN	NaN	NaN	NaN	NaN	NaN	NaN	NaN	NaN	NaN	NaN	NaN	NaN	NaN	9	8	8	31.8	29.9	29.9	48.847	0	35.992	1369700000	60	O15379;O15379-2	O15379;O15379-2	Histone deacetylase 3	HDAC3
1644600000	1837700000	1590800000	1668800000	1375300000	1334700000	1084000000	1078100000	1250700000	1215900000	1200800000	960860000	904410000	829890000	791820000	883940000	26	26	26	42.2	42.2	42.2	95.05	0	314.67	28470000000	408	O15381;O15381-5;O15381-2;O15381-3;O15381-4	O15381;O15381-5;O15381-2;O15381-3;O15381-4	Nuclear valosin-containing protein-like	NVL
859910000	696610000	859800000	690680000	715850000	826980000	763760000	473200000	1216900000	655490000	711000000	862820000	912710000	772370000	904670000	643250000	12	12	12	41.8	41.8	41.8	44.287	0	39.327	21070000000	160	O15382;O15382-2	O15382;O15382-2	Branched-chain-amino-acid aminotransferase, mitochondrial	BCAT2
35817000	83667000	12197000	NaN	45529000	57208000	58807000	55884000	53958000	174270000	52319000	35849000	141820000	105030000	104240000	148550000	28	27	27	35.5	34.5	34.5	119.94	0	236.03	24415000000	314	O15397;O15397-2	O15397;O15397-2	Importin-8	IPO8
646180000	599160000	689230000	535860000	803810000	808690000	789610000	990820000	464460000	523380000	643590000	659500000	547370000	785150000	743350000	613930000	6	6	6	31.4	31.4	31.4	29.815	0	136.96	11745000000	220	O15400;O15400-2	O15400;O15400-2	Syntaxin-7	STX7
NaN	50642000	NaN	NaN	NaN	NaN	40422000	43566000	58615000	35127000	NaN	40156000	48253000	57841000	53828000	69835000	11	11	11	5.1	5.1	5.1	314.52	0	12.895	578080000	29	O15417;O15417-2	O15417;O15417-2	Trinucleotide repeat-containing gene 18 protein	TNRC18
421980000	656540000	358870000	784390000	481620000	186100000	NaN	293270000	423970000	349450000	522680000	478520000	521010000	271850000	253830000	NaN	5	5	5	12.3	12.3	12.3	49.469	0	37.983	6395600000	159	O15427	O15427	Monocarboxylate transporter 4	SLC16A3
1042300000	1058800000	1185200000	985920000	750460000	1101400000	716600000	999800000	635700000	620250000	660560000	631460000	404530000	365950000	395220000	369820000	24	24	24	25.7	25.7	25.7	149.52	0	133.9	18397000000	271	O15439;O15439-2;O15439-3;O15439-4	O15439;O15439-2;O15439-3;O15439-4	Multidrug resistance-associated protein 4	ABCC4
443920000	437540000	520820000	583010000	372650000	341500000	355630000	362220000	345720000	314670000	463670000	380220000	339340000	337000000	330080000	355470000	9	9	9	32	32	32	54.985	0	323.31	10467000000	337	O15446;O15446-2	O15446;O15446-2	DNA-directed RNA polymerase I subunit RPA34	CD3EAP
126220000	NaN	139800000	NaN	94392000	185840000	NaN	89065000	126100000	48138000	NaN	NaN	146560000	110160000	NaN	NaN	11	11	11	31	31	31	60.901	0	44.802	6413600000	84	O15460;O15460-2	O15460;O15460-2	Prolyl 4-hydroxylase subunit alpha-2	P4HA2
NaN	237620000	168610000	274690000	243200000	269030000	NaN	320120000	194230000	NaN	254350000	307390000	67124000	383730000	296780000	307970000	5	5	5	16.9	16.9	16.9	73.168	0	9.8059	2414500000	44	O15484	O15484	Calpain-5	CAPN5
110150000	NaN	NaN	NaN	109310000	NaN	NaN	NaN	NaN	NaN	NaN	NaN	NaN	NaN	NaN	142520000	4	4	4	14	14	14	55.183	0	31.883	10442000000	47	O15488;O15488-5;O15488-4;O15488-3;O15488-6;O15488-2	O15488;O15488-5;O15488-4;O15488-3;O15488-6;O15488-2	Glycogenin-2	GYG2
37077000	48070000	NaN	NaN	5948800	50602000	48871000	50702000	NaN	56522000	60852000	32618000	90618000	NaN	NaN	39818000	8	8	8	55.6	55.6	55.6	22.417	0	157.04	6908100000	150	O15498;O15498-2	O15498;O15498-2	Synaptobrevin homolog YKT6	YKT6
988510000	793010000	952860000	1091400000	758250000	688390000	616330000	919170000	579430000	716310000	840700000	904750000	620890000	732830000	713150000	731680000	7	7	7	31.7	31.7	31.7	44.871	0	169.47	15337000000	114	O15504;O15504-3;O15504-2	O15504;O15504-3	Nucleoporin-like protein 2	NUPL2
NaN	NaN	NaN	NaN	NaN	NaN	NaN	NaN	NaN	NaN	NaN	NaN	NaN	NaN	NaN	NaN	5	5	5	52.3	52.3	52.3	16.32	0	73.827	4874900000	87	O15511;O15511-2	O15511;O15511-2	Actin-related protein 2/3 complex subunit 5	ARPC5
NaN	NaN	NaN	NaN	NaN	NaN	NaN	NaN	NaN	NaN	NaN	NaN	NaN	NaN	NaN	NaN	8	8	8	68.3	68.3	68.3	16.311	0	205.42	1479500000	89	O15514	O15514	DNA-directed RNA polymerase II subunit RPB4	POLR2D
144130000	217610000	NaN	NaN	NaN	NaN	NaN	NaN	NaN	NaN	NaN	NaN	NaN	141770000	NaN	NaN	8	8	8	18.3	18.3	18.3	63.151	0	12.904	4335200000	57	O15530;O15530-2;O15530-3;Q6A1A2;O15530-5;O15530-4	O15530;O15530-2;O15530-3;Q6A1A2;O15530-5;O15530-4	3-phosphoinositide-dependent protein kinase 1;Putative 3-phosphoinositide-dependent protein kinase 2	PDPK1;PDPK2P
36963000	94612000	69206000	65224000	65087000	71689000	NaN	58296000	85054000	79710000	82236000	110960000	122190000	139900000	99894000	108930000	6	6	6	18.5	18.5	18.5	47.625	0	6.5229	1239700000	53	O15533;O15533-2;O15533-3;O15533-4	O15533;O15533-2;O15533-3;O15533-4	Tapasin	TAPBP
NaN	NaN	NaN	NaN	NaN	NaN	NaN	NaN	NaN	NaN	NaN	NaN	NaN	NaN	NaN	NaN	8	8	4	9	9	5	154.17	0	12.228	1530900000	28	O15550	O15550	Lysine-specific demethylase 6A	KDM6A
5643900000	5404500000	5725200000	5909100000	4788000000	4860000000	5177200000	5667200000	4979900000	4918200000	5848000000	5155600000	5653300000	5654900000	5419900000	5665200000	37	37	36	56.1	56.1	55	90.932	0	323.31	430860000000	3217	O43143	O43143	Pre-mRNA-splicing factor ATP-dependent RNA helicase DHX15	DHX15
406190000	508920000	581330000	512900000	367400000	315460000	NaN	362660000	549080000	773880000	461420000	506080000	482330000	456070000	485390000	410510000	18	18	18	42.2	42.2	42.2	54.843	0	162.02	15440000000	220	O43148;O43148-2	O43148;O43148-2	mRNA cap guanine-N7 methyltransferase	RNMT
50014000	NaN	NaN	NaN	NaN	NaN	NaN	NaN	44676000	NaN	NaN	NaN	NaN	NaN	NaN	67730000	25	25	25	12.1	12.1	12.1	331.07	0	145.71	4112000000	91	O43149;O43149-2;O43149-3	O43149	Zinc finger ZZ-type and EF-hand domain-containing protein 1	ZZEF1
NaN	NaN	NaN	NaN	NaN	NaN	NaN	NaN	59486000	92337000	NaN	NaN	NaN	NaN	NaN	69155000	8	8	7	13	13	12	111.65	0	96.762	2762100000	40	O43150;O43150-2	O43150;O43150-2	Arf-GAP with SH3 domain, ANK repeat and PH domain-containing protein 2	ASAP2
557190000	429140000	582680000	460720000	443590000	428790000	408440000	446180000	417100000	579770000	447000000	487990000	429660000	385240000	417050000	446910000	17	17	17	22.7	22.7	22.7	122.07	0	295.32	19375000000	232	O43156	O43156	TELO2-interacting protein 1 homolog	TTI1
1152100000	1070200000	1161900000	1334100000	1086400000	853800000	1034100000	1176900000	857360000	560830000	784860000	847680000	825690000	829690000	846370000	801940000	9	9	9	33.3	33.3	33.3	50.714	0	85.652	12062000000	228	O43159	O43159	Ribosomal RNA-processing protein 8	RRP8
NaN	NaN	NaN	NaN	NaN	NaN	NaN	NaN	NaN	NaN	NaN	NaN	NaN	NaN	NaN	NaN	10	10	9	28.1	28.1	24.2	78.213	0	159	1605900000	57	O43164;O43164-2	O43164;O43164-2	E3 ubiquitin-protein ligase Praja-2	PJA2
827040000	764440000	763320000	591670000	685540000	868500000	834150000	727750000	741360000	637470000	515620000	668350000	674640000	759150000	600370000	552730000	5	5	5	52	52	52	16.694	0	158.23	23680000000	343	O43169	O43169	Cytochrome b5 type B	CYB5B
601210000	646730000	601100000	653750000	541490000	529110000	481530000	492020000	576240000	671650000	563860000	595490000	634630000	451860000	472690000	484620000	21	21	21	55.9	55.9	55.9	58.449	0	238.86	33370000000	660	O43172;O43172-2	O43172;O43172-2	U4/U6 small nuclear ribonucleoprotein Prp4	PRPF4
608570000	619490000	660910000	598950000	1055200000	1053600000	1079900000	1105600000	1062700000	1120900000	730140000	1098500000	1494100000	1400000000	1114300000	1411400000	22	22	22	51	51	51	56.65	0	323.31	269000000000	1179	O43175	O43175	D-3-phosphoglycerate dehydrogenase	PHGDH
236370000	182170000	315310000	230610000	279460000	198270000	138810000	166090000	252200000	277630000	206550000	229420000	224670000	189510000	203980000	179660000	5	5	5	35.4	35.4	35.4	20.108	0	81.908	3744500000	70	O43181	O43181	NADH dehydrogenase [ubiquinone] iron-sulfur protein 4, mitochondrial	NDUFS4
NaN	NaN	NaN	NaN	NaN	NaN	NaN	20816000	NaN	24980000	NaN	NaN	26038000	NaN	NaN	NaN	1	1	1	1.4	1.4	1.4	69.432	1	-2	1911100000	29	O43187	O43187	Interleukin-1 receptor-associated kinase-like 2	IRAK2
33384000	36107000	NaN	NaN	NaN	30473000	95443000	NaN	62526000	NaN	NaN	NaN	61093000	43994000	NaN	92756000	17	15	15	47.2	44.5	44.5	54.099	0	279.86	15320000000	123	O43237;O43237-2	O43237;O43237-2	Cytoplasmic dynein 1 light intermediate chain 2	DYNC1LI2
97497000	102940000	122470000	83672000	159140000	176060000	164350000	224770000	167550000	253440000	158010000	182360000	161080000	186170000	199910000	173610000	27	27	27	56.9	56.9	56.9	60.977	0	263.81	40032000000	679	O43242;O43242-2	O43242;O43242-2	26S proteasome non-ATPase regulatory subunit 3	PSMD3
278410000	369770000	344990000	392180000	326260000	260200000	284250000	272010000	379930000	349450000	357800000	318240000	266090000	290910000	250680000	286420000	8	8	8	26.6	26.6	26.6	47.343	0	58.087	8034700000	187	O43251-8;O43251-6;O43251-2;O43251-5;O43251;O43251-10;O43251-9;Q9NWB1-3;Q9NWB1;Q9NWB1-4;Q9NWB1-5;O43251-7;Q9NWB1-2;O43251-4;A6NFN3;A6NFN3-2;O43251-3	O43251-8;O43251-6;O43251-2;O43251-5;O43251;O43251-10;O43251-9;Q9NWB1-3;Q9NWB1;Q9NWB1-4;Q9NWB1-5;O43251-7;Q9NWB1-2;O43251-4;A6NFN3;A6NFN3-2	RNA binding protein fox-1 homolog 2;RNA binding protein fox-1 homolog 1;RNA binding protein fox-1 homolog 3	RBFOX2;RBFOX1;RBFOX3
NaN	NaN	NaN	NaN	NaN	NaN	NaN	NaN	55482000	NaN	NaN	NaN	97299000	NaN	NaN	NaN	19	19	18	42.3	42.3	40.1	70.832	0	77.916	23925000000	138	O43252	O43252	Bifunctional 3-phosphoadenosine 5-phosphosulfate synthase 1;Sulfate adenylyltransferase;Adenylyl-sulfate kinase	PAPSS1
513220000	527080000	566720000	555430000	582210000	537600000	638630000	568690000	570890000	612550000	519300000	619240000	644560000	628400000	560820000	606240000	24	24	24	42.7	42.7	42.7	88.828	0	310.55	29046000000	362	O43264;O43264-2	O43264;O43264-2	Centromere/kinetochore protein zw10 homolog	ZW10
351150000	317830000	278450000	230450000	207470000	210830000	195420000	212490000	253240000	237190000	287650000	287160000	282380000	380510000	321340000	327620000	11	11	1	32.4	32.4	1.4	59.23	0	49.145	6552500000	170	O43272-1	O43272-1	Proline dehydrogenase 1, mitochondrial	PRODH
NaN	35167000	27795000	NaN	57028000	65384000	NaN	37543000	28717000	24150000	NaN	NaN	36217000	21994000	38058000	26315000	11	11	11	24	24	24	58.397	0	9.7906	778400000	39	O43278;O43278-2	O43278;O43278-2	Kunitz-type protease inhibitor 1	SPINT1
458470000	481190000	391360000	527520000	473350000	418380000	419270000	444320000	438700000	442810000	487010000	487510000	439650000	432200000	412820000	468310000	28	28	28	44.1	44.1	44.1	90.254	0	323.31	25414000000	667	O43290	O43290	U4/U6.U5 tri-snRNP-associated protein 1	SART1
171070000	210760000	132200000	264230000	192920000	233570000	157520000	243370000	232460000	120840000	177100000	346150000	273660000	265150000	220170000	324000000	7	7	7	16.1	16.1	16.1	67.622	0	46.807	4844900000	96	O43292;O43292-2	O43292;O43292-2	Glycosylphosphatidylinositol anchor attachment 1 protein	GPAA1
NaN	NaN	NaN	NaN	NaN	NaN	NaN	NaN	NaN	NaN	NaN	NaN	NaN	NaN	NaN	NaN	3	3	3	5.6	5.6	5.6	49.814	0	28.504	674900000	26	O43294;O43294-2	O43294;O43294-2	Transforming growth factor beta-1-induced transcript 1 protein	TGFB1I1
NaN	NaN	NaN	NaN	16836000	16762000	NaN	NaN	23431000	NaN	NaN	NaN	23793000	NaN	18488000	19293000	4	4	4	6.7	6.7	6.7	88.604	0	9.3707	333090000	34	O43299;O43299-2;O43299-3	O43299;O43299-2;O43299-3	AP-5 complex subunit zeta-1	AP5Z1
NaN	NaN	NaN	NaN	NaN	NaN	NaN	NaN	NaN	NaN	NaN	NaN	NaN	NaN	NaN	NaN	11	11	11	24.4	24.4	24.4	74.977	0	24.784	2400800000	25	O43301	O43301	Heat shock 70 kDa protein 12A	HSPA12A
NaN	NaN	NaN	NaN	NaN	NaN	NaN	NaN	NaN	NaN	NaN	NaN	NaN	NaN	NaN	NaN	13	13	13	14.6	14.6	14.6	140.41	0	50.591	4898800000	80	O43314;O43314-2;Q6PFW1;Q6PFW1-6;Q6PFW1-5;Q6PFW1-7;Q6PFW1-4;Q6PFW1-3;Q6PFW1-2	O43314;O43314-2	Inositol hexakisphosphate and diphosphoinositol-pentakisphosphate kinase 2	PPIP5K2
NaN	NaN	NaN	NaN	NaN	NaN	NaN	NaN	NaN	NaN	NaN	NaN	NaN	NaN	NaN	NaN	10	10	10	21.1	21.1	21.1	67.195	0	80.078	1952400000	51	O43318;O43318-2;O43318-4;O43318-3	O43318;O43318-2;O43318-4;O43318-3	Mitogen-activated protein kinase kinase kinase 7	MAP3K7
123360000	7954400	NaN	146400000	104100000	51568000	92107000	39769000	139410000	125890000	43988000	NaN	152060000	93392000	102880000	100470000	9	9	9	67.8	67.8	67.8	19.81	0	84.428	16227000000	210	O43324;O43324-2	O43324;O43324-2	Eukaryotic translation elongation factor 1 epsilon-1	EEF1E1
815120000	830480000	806090000	990450000	881170000	860390000	861300000	723320000	1306500000	1298200000	1246700000	1208900000	1268800000	1202000000	1082400000	1014300000	12	12	10	53.3	53.3	47.8	39.124	0	268.71	31935000000	527	O43347	O43347	RNA-binding protein Musashi homolog 1	MSI1
3664700000	4086500000	4033100000	4655800000	3852200000	4099000000	3798400000	3614900000	4229200000	4355200000	4885700000	4166200000	4719400000	5020100000	4506300000	4698800000	29	29	2	52.4	52.4	2.8	70.942	0	323.31	372590000000	2457	O43390;O43390-3	O43390;O43390-3	Heterogeneous nuclear ribonucleoprotein R	HNRNPR
460990000	477440000	450790000	535670000	358350000	393090000	327620000	375120000	367460000	463690000	508890000	437220000	384080000	460980000	417110000	367260000	21	21	21	40.6	40.6	40.6	77.528	0	323.31	23740000000	420	O43395;O43395-3	O43395	U4/U6 small nuclear ribonucleoprotein Prp3	PRPF3
76353000	57413000	86680000	52468000	135400000	122490000	180270000	72209000	101420000	199770000	95657000	118680000	129040000	153130000	91734000	154380000	12	12	12	69.6	69.6	69.6	32.251	0	323.31	53037000000	473	O43396	O43396	Thioredoxin-like protein 1	TXNL1
63760000	NaN	48059000	NaN	NaN	NaN	59639000	NaN	NaN	NaN	NaN	208100000	NaN	NaN	NaN	NaN	12	1	1	63.6	6.3	6.3	22.237	0.00069813	2.7134	772440000	33	O43399;O43399-5;O43399-7	O43399;O43399-5;O43399-7	Tumor protein D54	TPD52L2
274160000	304870000	237300000	307220000	240860000	171100000	193290000	252760000	279520000	323410000	319760000	291180000	288540000	264480000	253870000	296500000	12	12	1	69.9	69.9	6.5	19.901	0	323.31	15044000000	486	O43399-2;O43399-4;O43399-3;O43399-6	O43399-2;O43399-4;O43399-3;O43399-6	Tumor protein D54	TPD52L2
183440000	158430000	153230000	213250000	129430000	154390000	147920000	145800000	218880000	191830000	198580000	291340000	196180000	209980000	203920000	174280000	9	9	9	55.7	55.7	55.7	23.773	0	174.5	4624600000	164	O43402;O43402-2	O43402	ER membrane protein complex subunit 8	EMC8
77269000	NaN	NaN	NaN	NaN	NaN	NaN	NaN	NaN	54109000	NaN	NaN	NaN	NaN	NaN	80883000	4	4	4	16.9	16.9	16.9	37.238	0	18.457	4517500000	54	O43414;O43414-3;O43414-2	O43414;O43414-3;O43414-2	ERI1 exoribonuclease 3	ERI3
62076000	73685000	60035000	66415000	32816000	54418000	55750000	51226000	49493000	76987000	60107000	65630000	37763000	44140000	74513000	59559000	7	7	7	14.6	14.6	14.6	87.703	0	79.549	2031300000	91	O43422;O43422-2	O43422;O43422-2	52 kDa repressor of the inhibitor of the protein kinase	PRKRIR
123720000	110550000	109360000	85083000	75498000	100670000	93127000	77306000	87172000	94722000	107550000	98443000	98512000	94560000	86164000	97728000	8	8	8	31.9	31.9	31.9	41.878	0	14.821	2207000000	79	O43427;O43427-2	O43427;O43427-2	Acidic fibroblast growth factor intracellular-binding protein	FIBP
41753000	51908000	23693000	28405000	45624000	49875000	NaN	31202000	52686000	72491000	NaN	35833000	36442000	32745000	NaN	45678000	23	19	19	19.9	17.3	17.3	176.65	0	40.825	3323600000	137	O43432;O43432-3;O43432-4;O43432-2	O43432;O43432-3;O43432-4	Eukaryotic translation initiation factor 4 gamma 3	EIF4G3
132660000	145570000	104880000	NaN	125770000	122160000	136790000	NaN	150800000	140600000	147520000	169540000	179470000	173020000	124800000	134970000	6	6	6	42.9	42.9	42.9	19.208	0	33.81	6862600000	88	O43447;O43447-2	O43447;O43447-2	Peptidyl-prolyl cis-trans isomerase H	PPIH
173780000	157340000	216810000	166580000	129320000	92602000	90507000	104910000	204500000	88320000	130290000	150110000	113560000	81967000	87377000	84182000	9	9	9	24.5	24.5	24.5	47.907	0	80.922	3226800000	126	O43463;O43463-2	O43463;O43463-2	Histone-lysine N-methyltransferase SUV39H1	SUV39H1
94565000	133150000	119220000	136750000	118810000	126100000	174170000	134020000	103130000	149390000	108640000	111390000	105210000	101240000	87164000	83252000	6	6	5	18.8	18.8	15.9	48.84	0	43.715	1967200000	69	O43464;O43464-3;O43464-2;O43464-4	O43464;O43464-3;O43464-2;O43464-4	Serine protease HTRA2, mitochondrial	HTRA2
84262000	61159000	81470000	101650000	NaN	NaN	NaN	NaN	NaN	NaN	71369000	NaN	NaN	NaN	NaN	NaN	4	4	4	18.5	18.5	18.5	54.67	0	76.551	690660000	50	O43474;O43474-4;O43474-1	O43474;O43474-4;O43474-1	Krueppel-like factor 4	KLF4
NaN	NaN	NaN	NaN	319800000	NaN	363500000	461700000	208570000	NaN	120420000	NaN	183980000	NaN	NaN	231810000	9	9	9	35.9	35.9	35.9	39.589	0	51.984	20977000000	168	O43488;Q8NHP1;O95154	O43488	Aflatoxin B1 aldehyde reductase member 2	AKR7A2
244280000	243550000	250010000	231980000	653660000	614460000	528960000	604200000	NaN	32702000	85650000	55348000	NaN	NaN	NaN	NaN	12	12	12	21.4	21.4	21.4	97.201	0	197.07	3564400000	89	O43490;O43490-5;O43490-3;O43490-4;O43490-6;O43490-7;O43490-2	O43490;O43490-5;O43490-3;O43490-4;O43490-6;O43490-7;O43490-2	Prominin-1	PROM1
343140000	383200000	401950000	438080000	405990000	445610000	358260000	405880000	262450000	297540000	426850000	329230000	336980000	422660000	316770000	318020000	32	30	4	46.2	45.2	9.2	112.59	0	323.31	19127000000	505	O43491;O43491-3;O43491-2	O43491;O43491-3;O43491-2	Band 4.1-like protein 2	EPB41L2
NaN	NaN	NaN	NaN	NaN	NaN	76152000	NaN	28812000	NaN	NaN	NaN	43506000	NaN	NaN	NaN	6	6	6	26.1	26.1	26.1	42.189	0	24.641	3579100000	28	O43502;O43502-2	O43502	DNA repair protein RAD51 homolog 3	RAD51C
NaN	NaN	NaN	NaN	NaN	NaN	NaN	NaN	NaN	NaN	NaN	NaN	NaN	NaN	NaN	NaN	3	3	3	59.3	59.3	59.3	9.6138	0	132.87	688870000	28	O43504	O43504	Ragulator complex protein LAMTOR5	LAMTOR5
1029400000	1053700000	1127700000	842300000	970090000	1132700000	976140000	1148300000	913870000	1078100000	1093600000	1076800000	1126300000	1218100000	1086200000	1086700000	10	10	10	39.5	39.5	39.5	47.119	0	77.315	20240000000	195	O43505	O43505	Beta-1,4-glucuronyltransferase 1	B4GAT1
NaN	NaN	NaN	NaN	NaN	NaN	NaN	NaN	64630000	NaN	NaN	NaN	NaN	NaN	NaN	NaN	5	5	5	17.6	17.6	17.6	37.849	0	29.614	2637200000	33	O43542	O43542	DNA repair protein XRCC3	XRCC3
46625000	58361000	46721000	NaN	62970000	81845000	43161000	52871000	25141000	25962000	NaN	44912000	80562000	99370000	32952000	83151000	6	6	6	28.6	28.6	28.6	49.85	0	78.175	1101300000	46	O43556;O43556-3;O43556-4	O43556;O43556-3;O43556-4	Epsilon-sarcoglycan	SGCE
15944000	NaN	NaN	NaN	NaN	39560000	NaN	NaN	NaN	NaN	NaN	NaN	39416000	NaN	NaN	NaN	5	5	5	22.7	22.7	22.7	22.092	0	35.069	3070200000	61	O43583	O43583	Density-regulated protein	DENR
NaN	NaN	NaN	NaN	NaN	13898000	NaN	NaN	16099000	27259000	NaN	NaN	47820000	NaN	14784000	18727000	25	25	25	34.9	34.9	34.9	109.96	0	181.17	25882000000	373	O43592	O43592	Exportin-T	XPOT
NaN	NaN	NaN	NaN	NaN	NaN	NaN	NaN	NaN	NaN	NaN	NaN	NaN	NaN	NaN	NaN	7	7	7	48.9	48.9	48.9	19.108	0	57.486	4829700000	113	O43598;O43598-2	O43598;O43598-2	2-deoxynucleoside 5-phosphate N-hydrolase 1	DNPH1
2131400000	2312800000	1996300000	1715400000	2364700000	2684000000	2069600000	1993000000	2257700000	1986100000	2444900000	2353000000	1858600000	2262000000	2247700000	2101900000	15	15	15	38.1	38.1	38.1	51.355	0	151.53	54734000000	550	O43615	O43615	Mitochondrial import inner membrane translocase subunit TIM44	TIMM44
NaN	NaN	NaN	NaN	NaN	NaN	NaN	NaN	149400000	NaN	NaN	NaN	NaN	NaN	NaN	NaN	5	5	5	32.8	32.8	32.8	20.274	0	29.804	5333200000	40	O43617;O43617-2	O43617;O43617-2	Trafficking protein particle complex subunit 3	TRAPPC3
NaN	NaN	NaN	NaN	NaN	NaN	NaN	NaN	NaN	NaN	NaN	NaN	NaN	NaN	NaN	NaN	4	4	4	15.3	15.3	15.3	42.915	0	8.0982	1877800000	13	O43639	O43639	Cytoplasmic protein NCK2	NCK2
175600000	214730000	200220000	144330000	153210000	161300000	166220000	158510000	173240000	131000000	185290000	153820000	160280000	158100000	180310000	150180000	16	16	16	47.3	47.3	47.3	57.193	0	235.63	7288900000	400	O43660;O43660-2	O43660;O43660-2	Pleiotropic regulator 1	PLRG1
119370000	115210000	113230000	109230000	120480000	124510000	66116000	93229000	125910000	125800000	115520000	109300000	114590000	110250000	86654000	145410000	19	19	1	34.5	34.5	2.6	70.19	0	214.88	4263400000	191	O43663-4;O43663-2	O43663-4;O43663-2	Protein regulator of cytokinesis 1	PRC1
NaN	NaN	NaN	NaN	NaN	NaN	NaN	NaN	NaN	NaN	NaN	NaN	NaN	NaN	NaN	NaN	5	5	5	27.1	27.1	27.1	21.21	0	12.575	675300000	26	O43665;O43665-2;O43665-1	O43665;O43665-2;O43665-1	Regulator of G-protein signaling 10	RGS10
114760000	105010000	95042000	183250000	130170000	97243000	137030000	117400000	111060000	163350000	118780000	122380000	84310000	83702000	88370000	67499000	6	6	6	18.8	18.8	18.8	50.75	0	45.813	9738300000	173	O43670;O43670-2;O43670-4;O43670-3	O43670;O43670-2;O43670-4;O43670-3	BUB3-interacting and GLEBS motif-containing protein ZNF207	ZNF207
413810000	461430000	426740000	363340000	414800000	491190000	313260000	328780000	627850000	712610000	783160000	647880000	605290000	592040000	518480000	535160000	5	5	5	21.2	21.2	21.2	21.75	0	23.688	8980800000	131	O43674;O43674-2	O43674;O43674-2	NADH dehydrogenase [ubiquinone] 1 beta subcomplex subunit 5, mitochondrial	NDUFB5
205530000	251710000	243270000	254100000	205170000	218150000	216400000	207670000	235320000	189490000	235650000	240510000	241130000	169380000	192280000	181350000	3	3	3	28.6	28.6	28.6	11.402	0	12.217	6668600000	109	O43676	O43676	NADH dehydrogenase [ubiquinone] 1 beta subcomplex subunit 3	NDUFB3
313130000	335040000	260170000	393010000	338980000	315180000	342030000	333070000	289090000	233590000	299940000	231280000	335210000	253000000	156890000	217220000	4	4	4	41.4	41.4	41.4	10.921	0	259.82	6704800000	151	O43678;O43678-2	O43678;O43678-2	NADH dehydrogenase [ubiquinone] 1 alpha subcomplex subunit 2	NDUFA2
1182800000	1075200000	706470000	972520000	1385300000	1308500000	1259600000	1255900000	1170900000	1034900000	1143300000	1151400000	1298300000	984320000	1190400000	1203700000	10	10	10	41.1	41.1	41.1	38.792	0	159.2	37139000000	348	O43681	O43681	ATPase ASNA1	ASNA1
51656000	60868000	61588000	NaN	48282000	65849000	NaN	62354000	70319000	102840000	NaN	80704000	59141000	74974000	NaN	NaN	18	18	18	28.2	28.2	28.2	122.37	0	57.849	6217300000	89	O43683;O43683-2;O43683-3	O43683;O43683-2;O43683-3	Mitotic checkpoint serine/threonine-protein kinase BUB1	BUB1
1310300000	1254800000	1261300000	1233200000	1139100000	1002100000	1209800000	1299500000	1157900000	1752600000	1221600000	1208000000	996770000	1036200000	1042900000	959340000	11	11	11	56.1	56.1	56.1	37.154	0	278.22	67990000000	510	O43684;O43684-2	O43684;O43684-2	Mitotic checkpoint protein BUB3	BUB3
NaN	NaN	NaN	NaN	NaN	NaN	NaN	NaN	NaN	NaN	NaN	NaN	89091000	80724000	94122000	126070000	3	3	3	17.4	17.4	17.4	29.065	0	4.2864	243730000	10	O43692	O43692	Peptidase inhibitor 15	PI15
7955800000	9065700000	8124300000	8637700000	8370800000	8675700000	9074700000	7344900000	9111300000	9551300000	9331900000	8159200000	8261400000	8133100000	8806700000	8525600000	54	54	37	68.5	68.5	50.3	104.85	0	323.31	368820000000	2157	O43707;O43707-2;O43707-3	O43707;O43707-2;O43707-3	Alpha-actinin-4	ACTN4
225410000	223170000	296910000	215290000	221470000	293680000	349090000	199160000	348810000	329970000	307360000	327550000	312130000	365480000	299300000	229430000	6	6	6	30.6	30.6	30.6	24.212	0	23.348	16512000000	150	O43708;O43708-3;O43708-2	O43708;O43708-3;O43708-2	Maleylacetoacetate isomerase	GSTZ1
91305000	104780000	112940000	92601000	99710000	60724000	95548000	112180000	77026000	83079000	83207000	65966000	70552000	64893000	61304000	63641000	3	3	3	19.9	19.9	19.9	31.88	0	89.04	2599100000	109	O43709;O43709-3;O43709-2	O43709;O43709-3	Probable 18S rRNA (guanine-N(7))-methyltransferase	WBSCR22
NaN	11904000	NaN	11819000	NaN	NaN	NaN	NaN	23286000	20247000	NaN	NaN	21777000	13918000	NaN	13675000	15	15	15	26.2	26.2	26.2	85.852	0	323.31	5182900000	175	O43719	O43719	HIV Tat-specific factor 1	HTATSF1
699360000	626370000	800180000	714010000	1957000000	1899500000	1861200000	2086000000	2223100000	2372900000	1566900000	3106700000	2133100000	2677100000	2773800000	2668600000	11	11	11	54.4	54.4	54.4	29.741	0	321.98	55296000000	458	O43736;O43736-2	O43736;O43736-2	Integral membrane protein 2A	ITM2A
857320000	871790000	947210000	1045000000	1122800000	1231500000	1397000000	1143300000	912590000	1129300000	987700000	950410000	1141700000	1225600000	1192200000	1314400000	28	28	28	40.6	40.6	40.6	91.35	0	323.31	77059000000	640	O43747;O43747-2	O43747;O43747-2	AP-1 complex subunit gamma-1	AP1G1
35604000	42586000	46699000	52086000	50273000	38987000	43839000	38683000	38915000	33183000	35576000	34779000	26406000	34929000	38321000	34399000	7	7	7	44.7	44.7	44.7	29.176	0	237.79	1152500000	109	O43752;O43752-2	O43752	Syntaxin-6	STX6
191420000	151380000	82350000	88044000	176480000	144000000	NaN	184610000	78818000	77029000	99211000	148860000	162940000	NaN	84877000	57525000	2	2	2	8.9	8.9	8.9	24.81	0.00014138	2.9194	2127600000	40	O43760;O43760-2	O43760;O43760-2	Synaptogyrin-2	SYNGR2
16225000	19479000	9112800	50119000	46246000	65286000	26158000	NaN	57393000	83373000	20286000	NaN	45046000	18061000	NaN	37620000	10	10	10	31.3	31.3	31.3	34.063	0	79.77	17418000000	276	O43765	O43765	Small glutamine-rich tetratricopeptide repeat-containing protein alpha	SGTA
376890000	437340000	380890000	328520000	466270000	449950000	431040000	442250000	425290000	381050000	471980000	474320000	618290000	532880000	608040000	576520000	11	11	11	51.2	51.2	51.2	32.943	0	94.194	14381000000	193	O43772	O43772	Mitochondrial carnitine/acylcarnitine carrier protein	SLC25A20
353910000	317060000	309160000	340930000	359320000	318420000	316380000	339690000	332790000	403620000	337550000	315420000	263050000	254220000	256490000	238360000	24	24	24	46.5	46.5	46.5	62.942	0	323.31	59776000000	1011	O43776;O43776-2	O43776	Asparagine--tRNA ligase, cytoplasmic	NARS
1560200000	1551400000	1532000000	1432900000	1356700000	1202300000	1188100000	1195300000	1143900000	1288500000	1467500000	1444500000	1186800000	1291500000	1260900000	1254900000	36	36	34	43.1	43.1	40.6	131.98	0	323.31	32352000000	438	O43795;O43795-2	O43795;O43795-2	Unconventional myosin-Ib	MYO1B
NaN	NaN	NaN	NaN	NaN	NaN	NaN	NaN	NaN	NaN	NaN	NaN	NaN	NaN	NaN	NaN	2	2	2	20.2	20.2	20.2	13.596	0	9.1302	1569500000	26	O43805	O43805	Sjoegren syndrome nuclear autoantigen 1	SSNA1
1502100000	1400200000	1568900000	1488500000	1736200000	1441200000	1646900000	1696200000	1463900000	1136200000	1256700000	1519000000	1428400000	1386100000	1449500000	1645700000	10	10	10	33.9	33.9	33.9	34.566	0	83.267	31390000000	228	O43808	O43808	Peroxisomal membrane protein PMP34	SLC25A17
2764500000	2734000000	2865500000	3440500000	2323700000	2246200000	2172700000	2519800000	2895800000	3477700000	3439700000	2918200000	2347800000	2759900000	2171500000	2299300000	11	11	11	60.8	60.8	60.8	26.227	0	229.54	107870000000	538	O43809	O43809	Cleavage and polyadenylation specificity factor subunit 5	NUDT21
NaN	NaN	NaN	NaN	NaN	NaN	NaN	NaN	NaN	NaN	NaN	NaN	18214000	30823000	NaN	16306000	11	11	11	40.6	40.6	40.6	45.283	0	49.828	8436400000	175	O43813	O43813	LanC-like protein 1	LANCL1
58868000	NaN	NaN	12538000	46016000	52068000	NaN	NaN	48224000	83487000	NaN	69252000	73677000	68118000	82168000	91562000	18	18	17	40	40	39.1	86.131	0	203.65	8914500000	196	O43815;O43815-2	O43815;O43815-2	Striatin	STRN
3106600000	3770000000	2960300000	2380000000	3206500000	3069200000	3052200000	4053000000	3285500000	3084100000	3376300000	3034700000	3361900000	3225900000	3510800000	3224700000	14	14	14	45.9	45.9	45.9	51.84	0	235.34	74595000000	264	O43818	O43818	U3 small nucleolar RNA-interacting protein 2	RRP9
136670000	196160000	216280000	157560000	NaN	227100000	152500000	209900000	278320000	237290000	138270000	248530000	298310000	301860000	287650000	127860000	5	5	5	29.7	29.7	29.7	29.81	0	38.112	3438900000	69	O43819	O43819	Protein SCO2 homolog, mitochondrial	SCO2
62081000	78670000	122850000	62208000	68177000	59487000	69030000	52323000	67039000	64263000	100310000	66931000	64153000	64686000	51329000	33715000	12	12	12	31.9	31.9	31.9	76.107	0	314.33	1780700000	130	O43823	O43823	A-kinase anchor protein 8	AKAP8
80527000	60611000	81040000	131810000	80788000	80544000	156430000	106180000	98506000	114730000	118400000	182060000	139150000	153790000	109540000	141850000	12	12	12	31.8	31.8	31.8	56.897	0	75.329	2722700000	98	O43824	O43824	Putative GTP-binding protein 6	GTPBP6
101350000	86400000	145660000	152770000	85738000	96668000	NaN	139630000	NaN	NaN	132920000	NaN	93050000	109900000	150470000	NaN	3	3	3	14.7	14.7	14.7	46.36	0	13.41	1410000000	58	O43826;O43826-2	O43826;O43826-2	Glucose-6-phosphate translocase	SLC37A4
2401200000	2742700000	2170600000	2352500000	2417000000	3303700000	3768400000	1885700000	3010300000	2409000000	2675900000	2356000000	2207500000	2439800000	2669300000	2140400000	15	15	15	50.4	50.4	50.4	42.183	0	323.31	78996000000	514	O43837;O43837-2;O43837-3	O43837;O43837-2	Isocitrate dehydrogenase [NAD] subunit beta, mitochondrial	IDH3B
3595700	5102700	1722000	5275800	10644000	8918700	31065000	NaN	4766800	12083000	NaN	4519800	14058000	4507800	NaN	11664000	37	37	37	46	46	46	131.7	0	323.31	42192000000	768	O43847;O43847-2	O43847;O43847-2	Nardilysin	NRD1
167580000	186630000	137470000	208370000	164930000	175540000	174830000	135460000	268010000	219110000	177210000	184830000	221770000	170550000	260370000	256400000	16	16	5	61.9	61.9	14	37.106	0	323.31	24208000000	426	O43852;O43852-3;O43852-6;O43852-10;O43852-5;O43852-13;O43852-14;O43852-11;O43852-15;O43852-9;O43852-12	O43852;O43852-3;O43852-6;O43852-10;O43852-5;O43852-13;O43852-14;O43852-11	Calumenin	CALU
90135000	62415000	60245000	NaN	64316000	52260000	17313000	70069000	54578000	48567000	78094000	62315000	57726000	56273000	26064000	61317000	16	16	9	39.1	39.1	24.9	58.951	0	61.072	7358800000	189	O43865;O43865-2	O43865;O43865-2	Putative adenosylhomocysteinase 2	AHCYL1
111040000	79176000	124000000	NaN	111890000	123990000	NaN	121850000	57046000	81676000	99853000	108180000	128710000	119500000	90131000	NaN	9	8	7	9.6	8.5	7.7	122.95	0	13.001	2389300000	50	O43896;Q9P2P6-3	O43896	Kinesin-like protein KIF1C	KIF1C
208280000	162630000	NaN	NaN	252830000	271440000	NaN	216340000	201280000	134290000	NaN	283690000	248950000	305390000	259220000	252930000	8	8	8	12.7	12.7	12.7	104.75	0	11.81	3042300000	44	O43909	O43909	Exostosin-like 3	EXTL3
114630000	96400000	81698000	85738000	102410000	92432000	68234000	67909000	121110000	95335000	56927000	81389000	92776000	75868000	66655000	61453000	13	13	13	41.1	41.1	41.1	50.282	0	49.533	3938200000	159	O43913;O43913-2	O43913;O43913-2	Origin recognition complex subunit 5	ORC5
134400000	135310000	125700000	109300000	143980000	NaN	52103000	NaN	155230000	188160000	116900000	277580000	151050000	220340000	106530000	143270000	6	6	6	51.9	51.9	51.9	12.517	0	19.926	3332000000	77	O43920	O43920	NADH dehydrogenase [ubiquinone] iron-sulfur protein 5	NDUFS5
NaN	NaN	NaN	NaN	NaN	NaN	NaN	NaN	NaN	NaN	NaN	NaN	NaN	NaN	NaN	NaN	4	4	4	33.3	33.3	33.3	17.42	0	13.757	196530000	10	O43924	O43924	Retinal rod rhodopsin-sensitive cGMP 3,5-cyclic phosphodiesterase subunit delta	PDE6D
151690000	130480000	154630000	144770000	147440000	128870000	95322000	108350000	141340000	164740000	NaN	139860000	147520000	130270000	103530000	133870000	15	15	7	45	45	23.2	50.377	0	154.53	11299000000	193	O43929;O43929-2;O43929-3	O43929;O43929-2;O43929-3	Origin recognition complex subunit 4	ORC4
283460000	334500000	NaN	NaN	422720000	386410000	340360000	317070000	477910000	415260000	478770000	414050000	526240000	300060000	473660000	329710000	15	15	15	16.1	16.1	16.1	142.87	0	54.87	6966600000	94	O43933;O43933-2	O43933;O43933-2	Peroxisome biogenesis factor 1	PEX1
633810000	688630000	616690000	648540000	571620000	537420000	494020000	574780000	635690000	774790000	612520000	688260000	588550000	552600000	568980000	636490000	23	23	23	44.1	44.1	44.1	71.689	0	323.31	22886000000	513	O60216;Q9H4I0;Q9H4I0-2	O60216	Double-strand-break repair protein rad21 homolog	RAD21
343660000	304780000	NaN	NaN	179040000	117480000	NaN	NaN	247940000	166790000	176580000	265380000	210830000	NaN	NaN	119730000	5	5	5	55.7	55.7	55.7	10.998	0	48.114	6314200000	58	O60220	O60220	Mitochondrial import inner membrane translocase subunit Tim8 A	TIMM8A
88369000	92319000	66488000	106280000	100910000	98568000	107500000	116910000	83936000	97993000	85946000	86052000	85031000	79908000	76657000	103040000	27	26	26	32.9	32	32	119.26	0	315.54	8136900000	347	O60231	O60231	Putative pre-mRNA-splicing factor ATP-dependent RNA helicase DHX16	DHX16
NaN	NaN	NaN	NaN	NaN	NaN	NaN	NaN	NaN	NaN	NaN	NaN	NaN	NaN	NaN	20933000	4	4	4	30.7	30.7	30.7	21.474	0	141.05	1131800000	49	O60232	O60232	Sjoegren syndrome/scleroderma autoantigen 1	SSSCA1
145790000	99081000	107930000	100390000	115580000	118720000	94786000	112280000	124520000	162820000	129590000	130520000	121930000	134020000	121810000	105320000	16	16	16	16.4	16.4	16.4	160.6	0	42.428	6711800000	169	O60244	O60244	Mediator of RNA polymerase II transcription subunit 14	MED14
120070000	140700000	55299000	69543000	30178000	117900000	174450000	36787000	226040000	449440000	17819000	101790000	248810000	72357000	111820000	204800000	13	13	12	48	48	44.2	40.925	0	151.39	34276000000	346	O60256;O60256-2;O60256-4;O60256-3	O60256;O60256-2;O60256-4;O60256-3	Phosphoribosyl pyrophosphate synthase-associated protein 2	PRPSAP2
1613200000	1614300000	1694000000	1736500000	1636900000	1714700000	1477300000	1835100000	1496300000	1297300000	1390000000	1566700000	1313900000	1438100000	1425200000	1427500000	48	48	32	48.9	48.9	37.2	121.9	0	323.31	137510000000	2066	O60264	O60264	SWI/SNF-related matrix-associated actin-dependent regulator of chromatin subfamily A member 5	SMARCA5
188630000	168630000	183940000	174140000	232830000	211570000	222540000	160170000	164480000	NaN	NaN	122020000	250230000	199810000	195670000	205670000	7	7	7	8.4	8.4	8.4	128.96	0	12.14	4466500000	60	O60266;O60266-2	O60266;O60266-2	Adenylate cyclase type 3	ADCY3
80557000	NaN	NaN	NaN	13419000	48292000	NaN	16722000	20590000	NaN	NaN	NaN	58942000	NaN	48948000	47647000	33	33	31	39.9	39.9	38.6	144.68	0	323.31	10364000000	237	O60271-4;O60271;O60271-2;O60271-9;O60271-5;O60271-3	O60271-4;O60271;O60271-2;O60271-9;O60271-5;O60271-3	C-Jun-amino-terminal kinase-interacting protein 4	SPAG9
NaN	NaN	20830000	NaN	NaN	40009000	39764000	NaN	NaN	NaN	NaN	NaN	73082000	68571000	52845000	49432000	3	3	3	5.2	5.2	5.2	68.02	0	5.7116	652730000	40	O60279	O60279	Sushi domain-containing protein 5	SUSD5
596920000	789720000	854770000	NaN	930220000	832560000	NaN	NaN	735570000	NaN	709820000	851620000	661670000	NaN	953960000	1046100000	11	11	11	5.7	5.7	5.7	304.81	0	39.203	8538200000	47	O60281;O60281-2	O60281;O60281-2	Zinc finger protein 292	ZNF292
NaN	NaN	NaN	NaN	148890000	NaN	141690000	NaN	NaN	NaN	NaN	NaN	112600000	NaN	NaN	127460000	25	17	17	33.1	23.6	23.6	109.49	0	159.14	9516600000	104	O60282;O60282-2;Q12840	O60282;O60282-2	Kinesin heavy chain isoform 5C	KIF5C
1895600000	1686700000	1841000000	1750600000	1573200000	1449800000	1440900000	1682400000	1610300000	1555800000	1676800000	1529500000	1380300000	1377400000	1416900000	1427300000	64	64	64	39.9	39.9	39.9	254.39	0	323.31	68572000000	923	O60287	O60287	Nucleolar pre-ribosomal-associated protein 1	URB1
184250000	159120000	75428000	31984000	143400000	113850000	134600000	184140000	73465000	71696000	174600000	131810000	102890000	59820000	NaN	84705000	13	13	13	9	9	9	226.35	0	51.839	2124400000	87	O60293;O60293-2;O60293-4	O60293;O60293-2	Zinc finger C3H1 domain-containing protein	ZFC3H1
2051900000	1882600000	1899800000	1548600000	1777000000	1806900000	1642100000	1840000000	1473600000	1680700000	2023700000	1794000000	1565700000	1750600000	1593400000	1703500000	54	54	54	45.1	45.1	45.1	171.29	0	323.31	119230000000	1111	O60306	O60306	Intron-binding protein aquarius	AQR
2133000000	2275900000	2243800000	2339700000	2230600000	2261600000	2217800000	2121500000	2246200000	2194600000	2204800000	2521700000	2557700000	2616600000	2311300000	2294400000	42	42	42	52.5	52.5	52.5	115.88	0	323.31	71842000000	1073	O60313-2;O60313-10;O60313;O60313-9;O60313-11;O60313-13	O60313-2;O60313-10;O60313;O60313-9;O60313-11;O60313-13	Dynamin-like 120 kDa protein, mitochondrial;Dynamin-like 120 kDa protein, form S1	OPA1
341980000	320010000	314180000	335350000	301870000	315790000	303880000	289130000	352560000	375880000	367710000	333250000	394130000	341550000	351990000	360790000	23	23	23	20.1	20.1	20.1	218.4	0	125.07	10274000000	246	O60318;O60318-2	O60318	Germinal-center associated nuclear protein	MCM3AP
221370000	NaN	NaN	NaN	NaN	NaN	NaN	232770000	306230000	NaN	NaN	NaN	NaN	NaN	NaN	374930000	15	7	3	12.8	7.4	3.9	204.47	0	14.629	4369300000	28	O60333;O60333-2;O60333-4	O60333;O60333-2;O60333-4	Kinesin-like protein KIF1B	KIF1B
209830000	222320000	197030000	198100000	190520000	193140000	200870000	NaN	186040000	NaN	179360000	185480000	189710000	172440000	NaN	166330000	5	5	5	10.3	10.3	10.3	102.54	0	24.168	3466200000	102	O60337;O60337-5;O60337-6	O60337;O60337-5	E3 ubiquitin-protein ligase MARCH6	MARCHF6
406880000	363090000	356160000	467470000	269970000	260510000	376010000	266790000	399220000	428570000	366210000	462970000	366000000	331100000	306060000	379910000	22	22	22	39.3	39.3	39.3	92.902	0	260.84	45370000000	430	O60341;O60341-2	O60341;O60341-2	Lysine-specific histone demethylase 1A	KDM1A
41860000	NaN	NaN	8196800	29834000	32596000	NaN	82569000	24452000	59768000	NaN	38108000	NaN	NaN	52865000	51656000	19	19	18	21.1	21.1	20.3	146.56	0	121.05	5349200000	153	O60343;O60343-2;O60343-3;O60343-4;O60343-5	O60343;O60343-2;O60343-3	TBC1 domain family member 4	TBC1D4
NaN	NaN	NaN	NaN	NaN	NaN	NaN	NaN	NaN	NaN	NaN	NaN	NaN	NaN	NaN	NaN	4	4	4	4.3	4.3	4.3	184.67	0	50.13	4678400000	26	O60346;O60346-2	O60346;O60346-2	PH domain leucine-rich repeat-containing protein phosphatase 1	PHLPP1
1850300000	1859900000	1960100000	2153300000	1536900000	2006400000	1497300000	1767700000	1561000000	1663600000	2090900000	1899600000	1324800000	1667200000	1415200000	1441100000	16	16	16	42.8	42.8	42.8	51.964	0	95.002	51816000000	401	O60427;O60427-2	O60427;O60427-2	Fatty acid desaturase 1	FADS1
291690000	190750000	150570000	282660000	224320000	252040000	159150000	NaN	301270000	198440000	304870000	325140000	412390000	358470000	215650000	228160000	11	11	11	26.4	26.4	26.4	73.003	0	26.556	3663400000	69	O60476	O60476	Mannosyl-oligosaccharide 1,2-alpha-mannosidase IB	MAN1A2
773090000	900710000	825200000	734480000	422900000	323350000	441840000	329960000	528530000	428080000	619970000	539950000	502620000	483160000	481170000	445410000	25	23	23	44.4	40.4	40.4	79.187	0	95.976	18672000000	482	O60488;O60488-2	O60488;O60488-2	Long-chain-fatty-acid--CoA ligase 4	ACSL4
140130000	204760000	123820000	220320000	206740000	217570000	82420000	238820000	202520000	341010000	119380000	196270000	190970000	173510000	210440000	233740000	9	9	7	57.4	57.4	53.1	18.762	0	70.5	15889000000	199	O60493;O60493-2;O60493-4;O60493-3	O60493;O60493-2;O60493-4	Sorting nexin-3	SNX3
29814000	30664000	22288000	31270000	22875000	33075000	34736000	38439000	22847000	25572000	39697000	34575000	23738000	22516000	27744000	35267000	6	6	6	33.7	33.7	33.7	28.114	0	83.725	531670000	68	O60499;O60499-2	O60499;O60499-2	Syntaxin-10	STX10
112430000	62061000	96983000	68091000	108160000	82886000	334760000	67301000	201450000	38962000	94059000	NaN	230020000	172350000	228080000	269890000	23	23	23	38.1	38.1	38.1	102.91	0	323.31	69218000000	387	O60502;O60502-4;O60502-2;O60502-3	O60502;O60502-4;O60502-2;O60502-3	Protein O-GlcNAcase	MGEA5
NaN	NaN	259150000	NaN	312050000	243820000	NaN	244280000	264740000	215670000	NaN	229390000	212090000	224000000	229160000	175790000	6	6	6	7.5	7.5	7.5	150.7	0	14.266	2177200000	33	O60503	O60503	Adenylate cyclase type 9	ADCY9
10104000	NaN	NaN	NaN	24986000	32880000	NaN	NaN	NaN	24322000	NaN	NaN	NaN	18872000	NaN	NaN	9	9	9	19.8	19.8	19.8	75.34	0	11.671	1661300000	69	O60504;O60504-2	O60504;O60504-2	Vinexin	SORBS3
1763600000	1981700000	1863300000	2103900000	1920500000	1807400000	1686100000	1655700000	1890900000	1747700000	1827700000	1708900000	1592800000	1566700000	1546300000	1623000000	26	20	2	50.4	41.1	7.2	69.602	0	323.31	165520000000	1516	O60506;O60506-2	O60506;O60506-2	Heterogeneous nuclear ribonucleoprotein Q	SYNCRIP
110840000	81832000	28611000	NaN	132940000	81419000	154600000	139000000	76628000	36344000	151660000	29586000	187050000	192700000	29382000	87736000	4	4	4	15.9	15.9	15.9	42.188	0	7.2219	1328400000	40	O60507	O60507	Protein-tyrosine sulfotransferase 1	TPST1
215220000	174820000	194160000	221960000	228680000	226050000	162260000	198620000	237190000	222160000	230210000	180670000	207100000	221380000	217110000	191990000	21	21	21	51.1	51.1	51.1	65.521	0	323.31	8023200000	353	O60508	O60508	Pre-mRNA-processing factor 17	CDC40
594920000	243320000	605290000	485710000	213140000	283350000	304950000	407020000	366310000	307510000	488100000	253900000	411450000	256900000	185500000	337820000	4	4	4	18.3	18.3	18.3	43.927	0	77.728	5135400000	64	O60512;O60512-2	O60512	Beta-1,4-galactosyltransferase 3;N-acetyllactosamine synthase;Beta-N-acetylglucosaminylglycopeptide beta-1,4-galactosyltransferase;Beta-N-acetylglucosaminyl-glycolipid beta-1,4-galactosyltransferase	B4GALT3
275700000	273430000	180020000	405900000	256420000	232630000	160370000	228140000	308280000	291140000	363540000	344490000	380030000	336970000	451140000	355840000	22	20	20	28.4	26.7	26.7	124.71	0	182.61	9380800000	168	O60518	O60518	Ran-binding protein 6	RANBP6
195450000	174720000	175110000	167460000	157730000	213790000	111890000	164630000	151610000	135820000	231550000	164010000	152760000	75033000	140770000	148430000	18	18	18	22.6	22.6	22.6	122.95	0	100.25	5532700000	167	O60524;O60524-4;O60524-5;O60524-3;O60524-2	O60524;O60524-4;O60524-5;O60524-3	Nuclear export mediator factor NEMF	NEMF
NaN	NaN	NaN	NaN	NaN	NaN	NaN	44587000	NaN	NaN	NaN	NaN	NaN	NaN	NaN	NaN	8	8	8	30.6	30.6	30.6	41.949	0	20.994	1943200000	85	O60547;O60547-2	O60547;O60547-2	GDP-mannose 4,6 dehydratase	GMDS
60195000	NaN	NaN	NaN	67333000	72879000	NaN	NaN	NaN	NaN	NaN	NaN	48785000	NaN	NaN	NaN	7	3	3	22.5	12	12	56.98	0	6.1281	1810800000	16	O60551	O60551	Glycylpeptide N-tetradecanoyltransferase 2	NMT2
163000000	131280000	104690000	170690000	115040000	101780000	NaN	69446000	106890000	141810000	125950000	121520000	75808000	101480000	NaN	94750000	12	12	11	34.7	34.7	32.4	80.684	0	107.68	3724200000	103	O60563;O60563-2	O60563	Cyclin-T1	CCNT1
106410000	75019000	93128000	14326000	80830000	90493000	125990000	70761000	128930000	159660000	29636000	49551000	142020000	80894000	87817000	116990000	29	29	6	40.9	40.9	7.9	119.54	0	323.31	28802000000	411	O60566;O60566-3	O60566;O60566-3	Mitotic checkpoint serine/threonine-protein kinase BUB1 beta	BUB1B
255200000	207170000	236890000	208890000	170920000	258490000	232640000	184060000	146140000	140400000	304850000	200200000	196960000	187110000	227420000	218290000	20	20	20	40.2	40.2	40.2	84.784	0	113.6	15983000000	249	O60568	O60568	Procollagen-lysine,2-oxoglutarate 5-dioxygenase 3	PLOD3
381790000	299390000	340970000	347520000	319910000	372800000	350740000	313720000	285170000	356480000	323040000	285170000	238500000	310590000	205780000	216850000	7	7	7	36.3	36.3	36.3	28.362	0	36.284	11016000000	171	O60573;O60573-2	O60573;O60573-2	Eukaryotic translation initiation factor 4E type 2	EIF4E2
225680000	118820000	184980000	124600000	152740000	59213000	45923000	160770000	170610000	284070000	119200000	68920000	239610000	229620000	149560000	298950000	33	33	33	37.9	37.9	37.9	141.35	0	323.31	51128000000	486	O60610;O60610-2;O60610-3	O60610;O60610-2;O60610-3	Protein diaphanous homolog 1	DIAPH1
7873100	9398400	11065000	NaN	NaN	11735000	NaN	8392700	15710000	13481000	NaN	27158000	12152000	13040000	NaN	NaN	3	3	3	23	23	23	18.092	0	44.291	316610000	54	O60613	O60613	15 kDa selenoprotein	SELENOF
30128000	25253000	NaN	NaN	31735000	34385000	NaN	38407000	34936000	30642000	21242000	39008000	41390000	53740000	52795000	48683000	8	8	8	14.5	14.5	14.5	85.566	0	16.998	1898500000	88	O60645	O60645	Exocyst complex component 3	EXOC3
66069000	NaN	49761000	46258000	54976000	NaN	NaN	69421000	NaN	NaN	NaN	NaN	85545000	NaN	87386000	74361000	9	9	9	17.9	17.9	17.9	93.303	0	9.6978	991450000	30	O60658;O60658-2;O60658-6;O60658-4;O60658-3;O60658-5	O60658;O60658-2;O60658-6	High affinity cAMP-specific and IBMX-insensitive 3,5-cyclic phosphodiesterase 8A	PDE8A
529330000	629420000	450540000	629130000	580200000	491760000	559730000	819330000	845300000	1015100000	827020000	825230000	934260000	741040000	848160000	948470000	14	14	7	57.8	57.8	25.3	47.074	0	323.31	65680000000	732	O60664;O60664-4;O60664-3	O60664;O60664-4;O60664-3	Perilipin-3	PLIN3
NaN	NaN	NaN	NaN	NaN	NaN	NaN	NaN	NaN	NaN	NaN	NaN	NaN	NaN	NaN	NaN	3	3	3	14.9	14.9	14.9	31.827	0.0021882	2.2859	623000000	22	O60671;O60671-2	O60671;O60671-2	Cell cycle checkpoint protein RAD1	RAD1
NaN	48810000	NaN	NaN	NaN	88226000	NaN	88006000	NaN	NaN	NaN	NaN	80333000	69688000	NaN	NaN	15	15	3	32.4	32.4	6.8	59.902	0	148.33	12121000000	130	O60678	O60678	Protein arginine N-methyltransferase 3	PRMT3
496690000	510460000	478450000	438020000	394540000	500720000	318860000	522300000	465340000	628460000	473000000	523080000	522080000	530400000	416530000	518010000	18	18	6	46.3	46.3	17.9	60.029	0	323.31	38454000000	413	O60684	O60684	Importin subunit alpha-7	KPNA6
393880000	NaN	4905800	NaN	13549000	32702000	46253000	24578000	23370000	32991000	NaN	15780000	42078000	89979000	80545000	69290000	25	25	25	67.6	67.6	67.6	55.023	0	289.58	44143000000	525	O60701;O60701-2;O60701-3	O60701;O60701-2;O60701-3	UDP-glucose 6-dehydrogenase	UGDH
1441200000	1457700000	1402800000	1510800000	1455100000	1427300000	1269300000	1459200000	1212800000	1163800000	1338700000	1380500000	1213800000	1267900000	1194900000	1220400000	31	31	31	45.2	45.2	45.2	108.17	0	323.31	92949000000	1038	O60716;O60716-3;O60716-4;O60716-2;O60716-6;O60716-5;O60716-7;O60716-8;O60716-9;O60716-10;O60716-12;O60716-14;O60716-11;O60716-13;O60716-16;O60716-15;O60716-23;O60716-22;O60716-24;O60716-17;O60716-20;O60716-19;O60716-18;O60716-21;O60716-29;O60716-26;O60716-27;O60716-28;O60716-30;O60716-31;O60716-32;O60716-25	O60716;O60716-3;O60716-4;O60716-2;O60716-6;O60716-5;O60716-7;O60716-8;O60716-9;O60716-10;O60716-12;O60716-14;O60716-11;O60716-13;O60716-16;O60716-15;O60716-23;O60716-22;O60716-24;O60716-17;O60716-20;O60716-19;O60716-18;O60716-21;O60716-29;O60716-26;O60716-27;O60716-28;O60716-30;O60716-31;O60716-32;O60716-25	Catenin delta-1	CTNND1
279850000	292160000	284620000	289740000	301150000	387430000	234330000	319170000	334160000	235570000	300060000	321080000	311830000	286270000	311650000	307540000	5	5	5	23.2	23.2	23.2	31.938	0	96.113	6900200000	154	O60725	O60725	Protein-S-isoprenylcysteine O-methyltransferase	ICMT
69368000	72025000	78583000	68532000	79148000	83656000	37272000	103560000	93339000	141370000	54321000	85498000	104480000	103250000	95234000	127770000	18	18	16	40.5	40.5	36.4	58.47	0	235.6	23422000000	477	O60749;O60749-2	O60749;O60749-2	Sorting nexin-2	SNX2
3569700000	3302900000	2830500000	3323500000	3312100000	3379600000	3247200000	3434000000	3780800000	3284600000	3839300000	3909100000	3894300000	3337200000	3580800000	3382600000	13	13	13	63.1	63.1	63.1	29.634	0	151.27	68609000000	321	O60762	O60762	Dolichol-phosphate mannosyltransferase subunit 1	DPM1
793550000	791630000	897810000	737950000	959590000	1119000000	804250000	965960000	952480000	1197000000	943630000	983510000	1232400000	994230000	1211500000	1167100000	26	26	26	36.5	36.5	36.5	107.89	0	323.31	51005000000	608	O60763;O60763-2	O60763;O60763-2	General vesicular transport factor p115	USO1
172710000	161540000	246420000	94005000	87388000	86742000	63843000	81366000	61548000	52583000	86114000	94301000	56487000	71979000	54491000	70991000	4	4	4	13.7	13.7	13.7	55.399	0	6.1315	1310700000	49	O60779;O60779-2	O60779	Thiamine transporter 1	SLC19A2
318560000	361460000	314710000	418950000	385420000	283970000	401150000	330700000	333480000	341430000	406710000	365600000	481420000	453110000	483350000	432800000	10	10	10	28.9	28.9	28.9	53.818	0	98.809	10518000000	112	O60784;O60784-2;O60784-4;O60784-3	O60784;O60784-2;O60784-4;O60784-3	Target of Myb protein 1	TOM1
34282000000	31113000000	37168000000	37758000000	39776000000	43565000000	29988000000	52666000000	43834000000	22003000000	20492000000	29834000000	45396000000	28959000000	44307000000	36669000000	12	2	2	65.9	7.9	7.9	13.892	0	39.692	880090000000	696	Q93079;Q99877;P62807;P58876;O60814;Q5QNW6;Q99879;Q5QNW6-2;Q99880;P57053;A0A2R8Y619	Q93079;Q99877;P62807;P58876;O60814;Q5QNW6;Q99879;Q5QNW6-2;Q99880;P57053	Histone H2B type 1-H;Histone H2B type 1-N;Histone H2B type 1-C/E/F/G/I;Histone H2B type 1-D;Histone H2B type 1-K;Histone H2B type 2-F;Histone H2B type 1-M;Histone H2B type 1-L;Histone H2B type F-S	HIST1H2BH;HIST1H2BN;HIST1H2BC;HIST1H2BD;HIST1H2BK;HIST2H2BF;HIST1H2BM;HIST1H2BL;H2BFS
17882000	NaN	NaN	NaN	NaN	17872000	NaN	NaN	23606000	NaN	NaN	NaN	37033000	NaN	NaN	33853000	16	16	16	35.1	35.1	35.1	70.755	0	138	2610300000	106	O60826	O60826	Coiled-coil domain-containing protein 22	CCDC22
231390000	138400000	131510000	NaN	179990000	138670000	NaN	195900000	119300000	344300000	229150000	169120000	96677000	122700000	NaN	NaN	8	8	8	45.3	45.3	45.3	30.472	0	135.2	11084000000	160	O60828;O60828-4;O60828-2;O60828-5;O60828-3;O60828-7;O60828-6;O60828-10;O60828-9;O60828-8	O60828;O60828-4;O60828-2;O60828-5	Polyglutamine-binding protein 1	PQBP1
93487000	101370000	121350000	73713000	70920000	105900000	103660000	97828000	86552000	92026000	130290000	152700000	114330000	96735000	118320000	134410000	4	4	4	30.2	30.2	30.2	18.273	0	101.84	3005000000	153	O60830;O60830-2	O60830;O60830-2	Mitochondrial import inner membrane translocase subunit Tim17-B	TIMM17B
13916000000	13697000000	12406000000	13233000000	13506000000	12504000000	10483000000	13299000000	14126000000	12046000000	11774000000	12779000000	13719000000	14456000000	12266000000	13575000000	25	25	25	58	58	58	57.673	0	309.8	241520000000	849	O60832;O60832-2	O60832;O60832-2	H/ACA ribonucleoprotein complex subunit 4	DKC1
1342200000	1362000000	1471300000	1508200000	1530500000	1456600000	1501900000	1716200000	1121600000	1395000000	1286600000	1225900000	1035500000	1017900000	1165900000	1196200000	43	43	43	42.6	42.6	42.6	138.83	0	323.31	132600000000	1553	O60841	O60841	Eukaryotic translation initiation factor 5B	EIF5B
433090000	428740000	655840000	536940000	489410000	518540000	599040000	449400000	415260000	385630000	507920000	299770000	NaN	236720000	NaN	NaN	4	4	4	25.7	25.7	25.7	16.368	0	71.225	9526800000	102	O60869;O60869-2;O60869-3	O60869;O60869-2;O60869-3	Endothelial differentiation-related factor 1	EDF1
46942000	39236000	33862000	11164000	58681000	34704000	9861200	40645000	30576000	35931000	39807000	27989000	30059000	23277000	30124000	NaN	8	8	8	25.4	25.4	25.4	45.373	0	15.433	1177400000	87	O60870;O60870-2	O60870;O60870-2	DNA/RNA-binding protein KIN17	KIN
132140000	100720000	NaN	NaN	116820000	NaN	NaN	150250000	167280000	NaN	135110000	200540000	238480000	235440000	225790000	194090000	14	14	14	16.1	16.1	16.1	124.83	0	36.452	8605900000	99	O60879-2;O60879;O60879-3	O60879-2;O60879;O60879-3	Protein diaphanous homolog 2	DIAPH2
1176900000	1424200000	1364400000	1419600000	1082200000	896530000	900700000	1112200000	1110000000	1478800000	1161600000	1156400000	1245600000	960640000	1444000000	1211500000	11	11	11	41	41	41	45.745	0	323.01	50748000000	504	O60884	O60884	DnaJ homolog subfamily A member 2	DNAJA2
107360000	115890000	129780000	152490000	110520000	104060000	118950000	126120000	122060000	101270000	140940000	95123000	62222000	72794000	NaN	64236000	19	16	11	17.8	16.6	13.7	152.22	0	43.846	6223600000	193	O60885;O60885-2;O60885-3;Q58F21;Q58F21-5;Q58F21-4;Q58F21-3;Q58F21-2	O60885;O60885-2;O60885-3	Bromodomain-containing protein 4	BRD4
233470000	288810000	235420000	69495000	235980000	NaN	145200000	NaN	252620000	262860000	NaN	205840000	237810000	263210000	NaN	NaN	5	5	5	40.8	40.8	40.8	19.116	0	64.799	31424000000	91	O60888;O60888-3;O60888-2	O60888;O60888-3;O60888-2	Protein CutA	CUTA
NaN	NaN	NaN	NaN	NaN	NaN	NaN	NaN	NaN	NaN	NaN	NaN	NaN	NaN	NaN	NaN	7	4	4	21	13.7	13.7	62.495	0	68.304	509710000	47	O60907;O60907-2;Q9BQ87	O60907;O60907-2	F-box-like/WD repeat-containing protein TBL1X	TBL1X
NaN	NaN	NaN	NaN	49304000	NaN	NaN	NaN	36294000	NaN	NaN	NaN	NaN	NaN	NaN	NaN	3	3	3	18.2	18.2	18.2	31.691	0	17.487	2387500000	62	O60921;O60921-2	O60921;O60921-2	Checkpoint protein HUS1	HUS1
NaN	NaN	NaN	NaN	NaN	NaN	NaN	NaN	NaN	NaN	NaN	NaN	NaN	NaN	NaN	NaN	5	5	5	50.8	50.8	50.8	14.21	0	33.684	4667000000	60	O60925	O60925	Prefoldin subunit 1	PFDN1
74525000	68059000	40069000	NaN	77385000	NaN	NaN	NaN	37381000	74613000	NaN	81058000	54522000	54212000	NaN	64633000	12	12	12	23.2	23.2	23.2	84.958	0	38.478	1750300000	70	O60934	O60934	Nibrin	NBN
NaN	NaN	NaN	NaN	14827000	19412000	NaN	11654000	NaN	14280000	13474000	15969000	13119000	9097500	NaN	21154000	5	5	3	15	15	11.8	71.355	0	13.413	292350000	30	O60941;O60941-6;O60941-7;O60941-2;O60941-3;O60941-5;O60941-4;Q9Y4J8-8;Q9Y4J8-12;Q9Y4J8-16;Q9Y4J8-5;Q9Y4J8-4;Q9Y4J8-3	O60941;O60941-6;O60941-7;O60941-2;O60941-3;O60941-5;O60941-4	Dystrobrevin beta	DTNB
NaN	NaN	NaN	NaN	NaN	NaN	NaN	NaN	117160000	NaN	NaN	NaN	NaN	NaN	NaN	NaN	14	14	14	34.3	34.3	34.3	68.556	0	31.268	3277500000	67	O60942;O60942-2;O60942-4;O60942-3	O60942;O60942-2;O60942-4;O60942-3	mRNA-capping enzyme;Polynucleotide 5-triphosphatase;mRNA guanylyltransferase	RNGTT
1275300000	1309100000	1470800000	1408900000	1294600000	1327400000	1405800000	1543000000	1798300000	1752100000	1945900000	1657900000	1891700000	1874700000	1581000000	1753300000	18	18	18	37.5	37.5	37.5	82.64	0	323.31	69429000000	532	O75027;O75027-2;O75027-3	O75027;O75027-2;O75027-3	ATP-binding cassette sub-family B member 7, mitochondrial	ABCB7
611130000	469900000	369790000	NaN	273450000	328710000	277420000	335390000	349330000	523280000	NaN	330180000	237360000	200170000	NaN	299780000	17	17	15	23.2	23.2	20.9	120.87	0	71.958	9629100000	73	O75044;P0DMP2;P0DJJ0	O75044	SLIT-ROBO Rho GTPase-activating protein 2	SRGAP2
NaN	113300000	84433000	138420000	57673000	62325000	NaN	75004000	NaN	NaN	NaN	42407000	39542000	NaN	NaN	66319000	7	7	1	7.5	7.5	0.8	135.19	0	19.144	778690000	28	O75054	O75054	Immunoglobulin superfamily member 3	IGSF3
568490000	598270000	417180000	344100000	321010000	228630000	187030000	250490000	385090000	335030000	342370000	396020000	406650000	389450000	376600000	314820000	9	9	9	31.3	31.3	31.3	46.432	0	44.588	6077100000	75	O75063	O75063	Glycosaminoglycan xylosylkinase	FAM20B
28488000	21865000	NaN	18166000	51494000	51490000	249550000	140550000	15770000	169420000	84791000	71994000	89514000	173600000	147160000	180710000	22	22	22	60.2	60.2	60.2	66.193	0	323.31	80716000000	944	O75083;O75083-3	O75083;O75083-3	WD repeat-containing protein 1	WDR1
138880000	196790000	180730000	NaN	186070000	NaN	113120000	151760000	NaN	NaN	NaN	NaN	NaN	NaN	89099000	NaN	6	6	6	4.4	4.4	4.4	212.04	0	7.0683	900110000	24	O75096	O75096	Low-density lipoprotein receptor-related protein 4	LRP4
23929000	NaN	40690000	NaN	NaN	44452000	53821000	37700000	77033000	56473000	65052000	93451000	182570000	149940000	155570000	124560000	12	12	10	15.9	15.9	13.7	118.58	0	53.412	1579200000	68	O75110;O75110-2	O75110;O75110-2	Probable phospholipid-transporting ATPase IIA	ATP9A
NaN	NaN	NaN	NaN	NaN	NaN	NaN	NaN	NaN	NaN	NaN	NaN	NaN	NaN	NaN	NaN	9	9	9	16.3	16.3	16.3	100.38	0	16.271	494330000	25	O75113	O75113	NEDD4-binding protein 1	N4BP1
18416000	17437000	NaN	NaN	18368000	NaN	NaN	20747000	39951000	NaN	NaN	26021000	17222000	28620000	16284000	30869000	24	24	19	23.3	23.3	19.2	160.9	0	206.94	2797400000	126	O75116	O75116	Rho-associated protein kinase 2	ROCK2
215250000	108800000	308990000	172540000	193150000	205720000	236160000	286740000	181730000	401690000	303000000	338880000	283060000	233530000	359800000	276100000	34	30	9	31.6	29.1	9	165.85	0	136.88	15749000000	319	O75122-3	O75122-3	CLIP-associating protein 2	CLASP2
403520000	240300000	407670000	224560000	257430000	143030000	317690000	NaN	NaN	439200000	NaN	413860000	298390000	273810000	204930000	292340000	13	13	13	22.9	22.9	22.9	78.855	0	23.194	5130000000	71	O75127	O75127	Pentatricopeptide repeat-containing protein 1, mitochondrial	PTCD1
330920000	269090000	375070000	229890000	375940000	331750000	415630000	345470000	383140000	995250000	297360000	442950000	705090000	556130000	478320000	618720000	23	23	22	51.4	51.4	51.4	60.13	0	323.31	73969000000	706	O75131;Q96A23;O95741;Q96A23-2;O95741-2	O75131	Copine-3	CPNE3
51806000	76716000	71605000	NaN	54724000	50172000	NaN	NaN	51430000	50604000	NaN	70897000	NaN	61047000	NaN	58152000	3	3	3	3	3	3	130.32	0	5.1599	501350000	29	O75132	O75132	Zinc finger BED domain-containing protein 4	ZBED4
83923000	66079000	NaN	NaN	100250000	86673000	NaN	227090000	81463000	109740000	98556000	48810000	72734000	135530000	61076000	NaN	18	16	16	22.5	20.2	20.2	119.39	0	28.38	3365000000	105	O75146;O75146-2	O75146;O75146-2	Huntingtin-interacting protein 1-related protein	HIP1R
238770000	253310000	149150000	223890000	210430000	175580000	235840000	212540000	191870000	164450000	258170000	207780000	223390000	224860000	257640000	221710000	16	16	16	14.2	14.2	14.2	206.94	0	103.22	4814200000	163	O75147;O75147-1;O75147-2;O75147-4	O75147;O75147-1;O75147-2;O75147-4	Obscurin-like protein 1	OBSL1
12600000	11464000	2109900	NaN	4918400	NaN	NaN	25684000	4733500	15431000	21781000	NaN	18807000	18996000	NaN	NaN	22	20	20	29.1	26.3	26.3	113.68	0	180.3	3455600000	152	O75150;O75150-3;O75150-4	O75150;O75150-3;O75150-4	E3 ubiquitin-protein ligase BRE1B	RNF40
81982000	71015000	124740000	87559000	111850000	103000000	96688000	104430000	112730000	145390000	68871000	100630000	97644000	141280000	130540000	107730000	13	12	12	19.1	17.8	17.8	120.77	0	35.106	2700800000	104	O75151	O75151	Lysine-specific demethylase PHF2	PHF2
110450000	123250000	93691000	132670000	82315000	64123000	60172000	48119000	82844000	88573000	99599000	75557000	56200000	64692000	62679000	59780000	15	15	15	28.1	28.1	28.1	89.13	0	146.87	5409200000	229	O75152;A0A1B0GTU1	O75152	Zinc finger CCCH domain-containing protein 11A	ZC3H11A
226850000	184560000	155780000	119140000	241140000	310510000	176220000	182840000	203090000	295340000	223320000	170020000	204220000	107550000	69804000	179570000	41	41	41	50.3	50.3	50.3	146.67	0	323.31	66389000000	815	O75153;Q9Y5I4;Q9Y5I4-2	O75153	Clustered mitochondria protein homolog	CLUH
NaN	NaN	NaN	NaN	NaN	NaN	NaN	NaN	NaN	NaN	NaN	NaN	74430000	NaN	NaN	72522000	14	13	13	18.3	17.6	17.6	135.25	0	85.887	6055900000	102	O75155;O75155-2	O75155;O75155-2	Cullin-associated NEDD8-dissociated protein 2	CAND2
333370000	335400000	319870000	331210000	321890000	342800000	276000000	299890000	317270000	294380000	315100000	299750000	324430000	283430000	258320000	254360000	62	62	62	36.3	36.3	36.3	254.41	0	290.85	22729000000	781	O75165	O75165	DnaJ homolog subfamily C member 13	DNAJC13
NaN	55717000	NaN	NaN	NaN	NaN	NaN	NaN	NaN	NaN	NaN	NaN	116360000	NaN	NaN	179060000	11	11	11	16.4	16.4	16.4	104.94	0	45.402	4801000000	71	O75170;O75170-2;O75170-6;O75170-4;O75170-3;O75170-5	O75170;O75170-2;O75170-6;O75170-4;O75170-3;O75170-5	Serine/threonine-protein phosphatase 6 regulatory subunit 2	PPP6R2
84018000	85411000	NaN	NaN	58253000	55773000	42407000	56230000	85135000	NaN	NaN	97149000	84632000	NaN	NaN	NaN	10	10	10	21	21	21	81.871	0	37.521	2803200000	70	O75175	O75175	CCR4-NOT transcription complex subunit 3	CNOT3
161990000	100850000	147950000	NaN	116280000	101630000	126760000	88633000	126070000	145640000	144440000	176630000	99237000	71066000	NaN	70596000	28	18	18	16.8	11.5	11.5	274.25	0	103.61	5568000000	143	O75179;O75179-7;O75179-2;O75179-6;O75179-4;O75179-3;O75179-5	O75179;O75179-7;O75179-2;O75179-6;O75179-4;O75179-3	Ankyrin repeat domain-containing protein 17	ANKRD17
62603000	NaN	NaN	NaN	94413000	97312000	55692000	NaN	80644000	72407000	85323000	42036000	NaN	47350000	NaN	64180000	9	9	9	13.2	13.2	13.2	133.06	0	46.851	1660100000	39	O75182;O75182-2;O75182-3	O75182;O75182-2	Paired amphipathic helix protein Sin3b	SIN3B
NaN	NaN	NaN	21280000	NaN	NaN	NaN	NaN	NaN	NaN	NaN	NaN	18381000	NaN	NaN	NaN	5	5	1	24.5	24.5	4.6	36.087	0	16.247	478610000	55	O75190;O75190-2;O75190-4;Q8WWF6	O75190;O75190-2;O75190-4	DnaJ homolog subfamily B member 6	DNAJB6
156350000	171800000	112580000	NaN	175330000	150900000	NaN	96275000	146750000	37845000	88451000	103100000	204520000	136150000	122180000	125180000	5	5	5	37.1	37.1	37.1	35.509	0	63.734	3122400000	99	O75208;O75208-2	O75208	Ubiquinone biosynthesis protein COQ9, mitochondrial	COQ9
58514000	NaN	NaN	NaN	NaN	NaN	NaN	NaN	NaN	NaN	NaN	NaN	NaN	NaN	NaN	NaN	7	7	7	58.5	58.5	58.5	21.007	0	157.67	15154000000	127	O75223;O75223-3;O75223-2;O75223-4	O75223	Gamma-glutamylcyclotransferase	GGCT
368990000	360810000	518090000	NaN	285140000	326240000	228200000	349000000	426440000	287970000	300510000	NaN	NaN	359800000	392080000	266060000	4	4	4	26.8	26.8	26.8	23.563	0	16.658	5339700000	79	O75251;O75251-2	O75251;O75251-2	NADH dehydrogenase [ubiquinone] iron-sulfur protein 7, mitochondrial	NDUFS7
965580000	784670000	1051400000	1003500000	831450000	1013900000	1028900000	1035300000	925970000	855700000	1096400000	1040400000	874250000	986740000	1129000000	800210000	22	22	22	64.1	64.1	64.1	52.545	0	323.31	43733000000	742	O75306;O75306-2	O75306;O75306-2	NADH dehydrogenase [ubiquinone] iron-sulfur protein 2, mitochondrial	NDUFS2
NaN	NaN	NaN	NaN	NaN	NaN	NaN	NaN	NaN	NaN	NaN	NaN	NaN	NaN	NaN	NaN	9	9	9	20.5	20.5	20.5	50.925	0	127.44	1422900000	61	O75312	O75312	Zinc finger protein ZPR1	ZPR1
354370000	322160000	444790000	320020000	264790000	358690000	322480000	289330000	344270000	308320000	418530000	498790000	343090000	451580000	409000000	307910000	10	9	9	53.5	50.7	50.7	33.742	0	252.21	26558000000	353	O75323;O75323-2	O75323;O75323-2	Protein NipSnap homolog 2	GBAS
25858000	23827000	NaN	NaN	20589000	NaN	NaN	NaN	19615000	19970000	NaN	NaN	28520000	NaN	NaN	NaN	26	26	26	40.3	40.3	40.3	84.099	0	323.31	4984400000	184	O75330;O75330-2;O75330-3;O75330-4	O75330;O75330-2;O75330-3;O75330-4	Hyaluronan mediated motility receptor	HMMR
284990000	161660000	288120000	349430000	205370000	196960000	286340000	297050000	196890000	399140000	191060000	270410000	274210000	246530000	198370000	253180000	5	5	5	26.7	26.7	26.7	21.868	0	6.8253	6666900000	100	O75340;O75340-2	O75340;O75340-2	Programmed cell death protein 6	PDCD6
NaN	NaN	NaN	NaN	19306000	NaN	NaN	NaN	8017400	NaN	NaN	NaN	NaN	NaN	NaN	NaN	5	5	5	34.3	34.3	34.3	12.855	0	99.917	20203000000	174	O75347;O75347-2	O75347;O75347-2	Tubulin-specific chaperone A	TBCA
210640000	207420000	150550000	180910000	160800000	201670000	NaN	107050000	271810000	215490000	139670000	302450000	335950000	343400000	329250000	338060000	4	4	4	39	39	39	13.757	0	105.76	6974800000	121	O75348	O75348	V-type proton ATPase subunit G 1	ATP6V1G1
103000000	177460000	191640000	234920000	245740000	230060000	121730000	233140000	308620000	NaN	121480000	127500000	355790000	196160000	214070000	222530000	17	17	13	46.4	46.4	40.1	49.301	0	97.514	34838000000	253	O75351	O75351	Vacuolar protein sorting-associated protein 4B	VPS4B
3300300000	3292500000	3838800000	4017300000	3871400000	3711600000	3338800000	3599800000	3653000000	2804000000	3016400000	3611700000	3283800000	3618000000	3517500000	4022100000	3	3	3	10.1	10.1	10.1	26.638	0	13.006	67871000000	113	O75352;O75352-2	O75352;O75352-2	Mannose-P-dolichol utilization defect 1 protein	MPDU1
103800000	NaN	139600000	103410000	90063000	143320000	106470000	103260000	83105000	135680000	131870000	119580000	122710000	103770000	132360000	137760000	4	4	4	12.8	12.8	12.8	53.245	0	13.25	1669700000	41	O75354;O75354-2;O75354-3	O75354;O75354-2;O75354-3	Ectonucleoside triphosphate diphosphohydrolase 6	ENTPD6
NaN	NaN	NaN	NaN	NaN	NaN	NaN	NaN	NaN	NaN	NaN	NaN	NaN	NaN	NaN	NaN	7	7	7	10.5	10.5	10.5	115.27	0	14.752	1089200000	26	O75362	O75362	Zinc finger protein 217	ZNF217
4164200000	3975700000	3987300000	5176400000	3868400000	3903900000	3978900000	3754500000	5620000000	4517500000	3826100000	4902200000	5199100000	5472600000	5287200000	5500800000	16	16	14	53.8	53.8	46.8	39.617	0	323.31	233470000000	1478	O75367;O75367-2;O75367-3	O75367;O75367-2;O75367-3	Core histone macro-H2A.1	H2AFY
NaN	NaN	NaN	NaN	NaN	NaN	NaN	NaN	NaN	41952000	NaN	NaN	NaN	NaN	NaN	NaN	11	11	11	85.1	85.1	85.1	12.774	0	323.31	49272000000	247	O75368	O75368	SH3 domain-binding glutamic acid-rich-like protein	SH3BGRL
620820000	637060000	604880000	586070000	611540000	588230000	672420000	538970000	714650000	776950000	725960000	742610000	821000000	770780000	739420000	820880000	95	90	1	53	51.3	0.3	281.63	0	323.31	114010000000	1847	O75369-8	O75369-8	Filamin-B	FLNB
157070000	91543000	NaN	22262000	146560000	90494000	112460000	NaN	109300000	171820000	20351000	NaN	135010000	74054000	NaN	80073000	18	18	17	12.2	12.2	11.8	270.21	0	96.42	4305800000	103	O75376;O75376-2;O75376-3	O75376;O75376-2	Nuclear receptor corepressor 1	NCOR1
164910000	185950000	166760000	203200000	168240000	154280000	147950000	176480000	205060000	153710000	171540000	174020000	218540000	219580000	152460000	200660000	7	7	7	31.3	31.3	31.3	41.236	0	84.284	5459300000	196	O75381;O75381-2	O75381;O75381-2	Peroxisomal membrane protein PEX14	PEX14
9132700000	12402000000	11825000000	10013000000	8691800000	11972000000	12633000000	11262000000	12134000000	10176000000	11425000000	9927500000	8283600000	9979000000	11394000000	8079900000	18	18	18	51.9	51.9	51.9	51.712	0	323.31	549180000000	1317	O75390	O75390	Citrate synthase, mitochondrial	CS
NaN	NaN	NaN	NaN	NaN	NaN	NaN	NaN	NaN	NaN	NaN	NaN	NaN	NaN	NaN	NaN	6	6	6	36.1	36.1	36.1	26.034	0	156.65	4045500000	46	O75391	O75391	Sperm-associated antigen 7	SPAG7
194750000	186400000	240560000	245730000	169880000	256290000	225790000	289110000	175890000	188790000	220360000	193900000	106320000	135630000	150230000	90600000	2	2	2	38.5	38.5	38.5	7.6191	0	7.7621	1741100000	70	O75394	O75394	39S ribosomal protein L33, mitochondrial	MRPL33
490210000	506080000	577490000	551170000	636410000	795130000	590920000	822100000	616670000	630500000	727220000	682920000	727210000	1030100000	895170000	1048700000	11	11	11	44.2	44.2	44.2	24.593	0	313.22	32954000000	597	O75396	O75396	Vesicle-trafficking protein SEC22b	SEC22B
3358700000	3082000000	3553900000	3886600000	3427900000	2977600000	3577300000	4020700000	3050100000	3354500000	3581400000	3225400000	2963400000	2828700000	2977600000	3066400000	22	22	22	31.9	31.9	31.9	108.8	0	323.31	74402000000	497	O75400;O75400-3;O75400-2	O75400;O75400-3;O75400-2	Pre-mRNA-processing factor 40 homolog A	PRPF40A
25300000	NaN	NaN	NaN	36852000	22827000	25916000	28853000	NaN	NaN	NaN	NaN	18069000	26789000	NaN	NaN	14	14	14	27.6	27.6	27.6	87.793	0	316.73	770820000	67	O75410;O75410-9;O75410-2;O75410-7;O75410-3;O75410-10;O75410-6;O75410-5;O75410-4;O75410-8	O75410;O75410-9;O75410-2;O75410-7;O75410-3	Transforming acidic coiled-coil-containing protein 1	TACC1
NaN	NaN	NaN	NaN	52073000	NaN	NaN	15381000	135110000	31058000	NaN	NaN	NaN	NaN	NaN	7348700	8	8	8	17.9	17.9	17.9	68.767	0	46.258	3505000000	75	O75419-3;O75419;O75419-2	O75419-3;O75419;O75419-2	Cell division control protein 45 homolog	CDC45
7645700000	7512000000	7872900000	7477300000	7886700000	7241100000	6707000000	6689100000	10387000000	8956200000	8229800000	7017200000	8314800000	8818600000	8541500000	7287900000	11	11	11	79.1	79.1	79.1	29.763	0	323.31	111260000000	341	O75431;O75431-2	O75431;O75431-2	Metaxin-2	MTX2
70744000	64640000	52710000	82558000	49874000	52447000	66651000	45788000	69210000	78411000	76588000	55401000	75545000	65614000	70056000	71331000	13	13	12	49.5	49.5	47.4	38.169	0	158.1	12160000000	335	O75436;O75436-2	O75436;O75436-2	Vacuolar protein sorting-associated protein 26A	VPS26A
282890000	236330000	314750000	282490000	220450000	199580000	220900000	335790000	243370000	221090000	144750000	250380000	182550000	197470000	301220000	208510000	4	4	2	36.2	36.2	15.5	6.9611	0	16.868	5163500000	109	O75438	O75438	NADH dehydrogenase [ubiquinone] 1 beta subcomplex subunit 1	NDUFB1
257400000	375080000	408140000	270930000	255610000	372440000	437550000	300000000	363140000	383450000	359140000	295150000	272220000	379350000	379060000	269650000	16	16	16	45.4	45.4	45.4	54.366	0	323.31	20155000000	406	O75439	O75439	Mitochondrial-processing peptidase subunit beta	PMPCB
NaN	NaN	NaN	NaN	NaN	NaN	NaN	NaN	NaN	NaN	NaN	NaN	NaN	NaN	NaN	NaN	4	4	4	28.6	28.6	28.6	23.306	0	4.0726	802480000	39	O75446	O75446	Histone deacetylase complex subunit SAP30	SAP30
83991000	312900000	51782000	166450000	344980000	NaN	NaN	NaN	102180000	NaN	NaN	NaN	71277000	181770000	354610000	232450000	11	11	11	15.9	15.9	15.9	110.3	0	31.219	4541600000	71	O75448;O75448-2	O75448;O75448-2	Mediator of RNA polymerase II transcription subunit 24	MED24
108570000	140810000	117950000	142910000	180450000	124930000	NaN	110970000	156300000	112210000	NaN	110950000	104310000	73984000	119360000	113420000	12	12	9	31.4	31.4	24.8	55.964	0	55.198	5589500000	81	O75449;O75449-2	O75449	Katanin p60 ATPase-containing subunit A1	KATNA1
NaN	NaN	NaN	NaN	NaN	NaN	NaN	NaN	NaN	NaN	NaN	NaN	299850000	370840000	NaN	293650000	3	3	3	11.4	11.4	11.4	46.301	0	3.4349	3965400000	17	O75462	O75462	Cytokine receptor-like factor 1	CRLF1
19628000000	21027000000	19915000000	22948000000	22426000000	20737000000	17395000000	19427000000	24611000000	23241000000	17774000000	21936000000	19092000000	23881000000	21495000000	17290000000	17	17	3	34.9	34.9	6.6	60.103	0	323.31	302420000000	685	O75475;O75475-2	O75475;O75475-2	PC4 and SFRS1-interacting protein	PSIP1
1584900000	1489900000	1581900000	1330800000	1597400000	1835000000	1399400000	1441300000	2117300000	1524200000	1264200000	1558800000	1986400000	1873800000	1675000000	1979000000	12	10	10	51.1	47.7	47.7	39.171	0	65.488	32847000000	187	O75477	O75477	Erlin-1	ERLIN1
172380000	NaN	NaN	210640000	95701000	147790000	NaN	NaN	NaN	NaN	NaN	NaN	NaN	NaN	NaN	130760000	2	2	2	7.6	7.6	7.6	35.792	0	11.168	2294500000	24	O75486;O75486-4	O75486;O75486-4	Transcription initiation protein SPT3 homolog	SUPT3H
713640000	735950000	917260000	759810000	498240000	501050000	504780000	475030000	947170000	718560000	987690000	912800000	1050600000	970880000	1051300000	995310000	20	20	19	55.2	55.2	52.2	62.411	0	323.31	59320000000	1130	O75487;O75487-2	O75487;O75487-2	Glypican-4;Secreted glypican-4	GPC4
2493100000	3037600000	2530100000	2660700000	2696400000	2627600000	2753000000	2793900000	2651900000	2699400000	2755400000	2561100000	2230800000	2649000000	3001200000	2762600000	11	11	11	50.4	50.4	50.4	30.241	0	165.94	83310000000	490	O75489;O75489-2	O75489	NADH dehydrogenase [ubiquinone] iron-sulfur protein 3, mitochondrial	NDUFS3
5452600000	5688300000	6733700000	6875700000	5766500000	6265600000	4811600000	6121300000	4638900000	4000200000	5281800000	5234200000	5544300000	5365700000	5404400000	5207600000	8	8	5	24	24	19.5	31.3	0	205.58	97430000000	428	O75494;O75494-3;O75494-4;O75494-5;O75494-6;O75494-2	O75494;O75494-3;O75494-4;O75494-5;O75494-6;O75494-2	Serine/arginine-rich splicing factor 10	SRSF10
NaN	NaN	NaN	NaN	NaN	NaN	NaN	NaN	NaN	NaN	NaN	NaN	NaN	NaN	NaN	NaN	5	5	5	37.8	37.8	37.8	23.565	0	20.588	721820000	41	O75496	O75496	Geminin	GMNN
235350000	99607000	103670000	NaN	89487000	NaN	92161000	48812000	97103000	267580000	NaN	NaN	53655000	70712000	NaN	NaN	4	4	4	72.4	72.4	72.4	8.5435	0	323.31	15361000000	102	O75506	O75506	Heat shock factor-binding protein 1	HSBP1
734760000	745930000	648050000	816940000	755480000	663390000	643530000	543810000	874220000	661480000	718810000	859200000	729910000	882030000	634670000	576490000	11	11	11	44.7	44.7	44.7	43.585	0	146.06	24217000000	226	O75521;O75521-2	O75521;O75521-2	Enoyl-CoA delta isomerase 2, mitochondrial	ECI2
148270000	192830000	210390000	308140000	173580000	153750000	162920000	167710000	122420000	235650000	122860000	186160000	209160000	203890000	255230000	207790000	4	3	3	15.3	12.7	12.7	38.799	0	9.4355	2509200000	44	O75525;O75525-2	O75525;O75525-2	KH domain-containing, RNA-binding, signal transduction-associated protein 3	KHDRBS3
NaN	23136000	NaN	NaN	19211000	18822000	NaN	17991000	NaN	NaN	NaN	19440000	23429000	NaN	NaN	NaN	3	3	3	5.8	5.8	5.8	66.155	0	7.5016	381330000	33	O75529;O75529-2	O75529;O75529-2	TAF5-like RNA polymerase II p300/CBP-associated factor-associated factor 65 kDa subunit 5L	TAF5L
130910000	144030000	133870000	113420000	126640000	109560000	146270000	108110000	95498000	85466000	127410000	130240000	128400000	107000000	90876000	102670000	11	11	11	27.9	27.9	27.9	50.197	0	28.973	4048500000	124	O75530;O75530-2;O75530-3	O75530;O75530-2;O75530-3	Polycomb protein EED	EED
20083000000	23801000000	20393000000	27730000000	21742000000	9062900000	17269000000	13536000000	28593000000	16680000000	15365000000	15118000000	18334000000	14064000000	14251000000	15528000000	3	3	3	42.7	42.7	42.7	10.058	0	122.14	274510000000	310	O75531	O75531	Barrier-to-autointegration factor;Barrier-to-autointegration factor, N-terminally processed	BANF1
11903000000	13509000000	11539000000	10778000000	12507000000	11959000000	12196000000	12840000000	10189000000	11854000000	12880000000	11957000000	10965000000	11118000000	11431000000	11451000000	55	55	55	59.6	59.6	59.6	145.83	0	323.31	482850000000	2598	O75533;O75533-2	O75533	Splicing factor 3B subunit 1	SF3B1
455640000	482620000	494970000	511820000	633180000	529830000	505920000	550990000	371990000	552110000	519350000	414560000	326550000	363330000	312860000	317310000	31	31	31	46.6	46.6	46.6	88.884	0	323.31	74375000000	1258	O75534;O75534-2;O75534-3;O75534-4	O75534;O75534-2;O75534-3;O75534-4	Cold shock domain-containing protein E1	CSDE1
2311100000	2383100000	2411000000	2663800000	3063900000	3308700000	2919300000	3027000000	3339700000	3308500000	4210500000	3512600000	3607000000	3694300000	4324500000	2909000000	10	10	10	44.7	44.7	44.7	34.404	0	116.58	74192000000	304	O75569;O75569-3;O75569-2	O75569;O75569-3;O75569-2	Interferon-inducible double-stranded RNA-dependent protein kinase activator A	PRKRA
73673000	80741000	87638000	41387000	70334000	73852000	NaN	38875000	81859000	79743000	87103000	84264000	98582000	98119000	80475000	63223000	10	10	10	9.1	9.1	9.1	180.43	0	66.518	1406300000	63	O75581	O75581	Low-density lipoprotein receptor-related protein 6	LRP6
73486000	NaN	NaN	NaN	84068000	NaN	NaN	NaN	NaN	63447000	NaN	NaN	50495000	63377000	NaN	35056000	5	5	5	32.9	32.9	32.9	28.424	0	12.346	1785800000	48	O75586;O75586-2;O75586-3	O75586;O75586-2;O75586-3	Mediator of RNA polymerase II transcription subunit 6	MED6
230920000	224110000	195040000	176380000	243480000	274890000	178920000	280510000	167770000	176610000	221360000	254860000	215370000	186560000	273560000	255750000	44	44	44	14.5	14.5	14.5	513.63	0	182.6	8634700000	277	O75592;O75592-2	O75592;O75592-2	E3 ubiquitin-protein ligase MYCBP2	MYCBP2
2871800000	2841000000	2364500000	2730600000	3816800000	3813100000	2467500000	3233600000	2024200000	2427100000	2215300000	2221800000	1816600000	1990500000	1495000000	2042500000	6	6	6	60.1	60.1	60.1	19.343	0	294.05	83884000000	286	O75607	O75607	Nucleoplasmin-3	NPM3
326470000	NaN	124840000	223310000	296090000	224380000	NaN	190140000	444430000	199980000	NaN	247050000	274670000	217330000	NaN	419130000	8	8	8	74.3	74.3	74.3	24.669	0	323.31	55328000000	145	O75608;O75608-2	O75608;O75608-2	Acyl-protein thioesterase 1	LYPLA1
55381000	73143000	93660000	70720000	82492000	90890000	79825000	78482000	80291000	108520000	91098000	96727000	70306000	93668000	77828000	67835000	9	9	9	34.1	34.1	34.1	48.349	0	75.945	2601000000	113	O75616;O75616-2	O75616	GTPase Era, mitochondrial	ERAL1
7538500000	7926700000	7793700000	7166800000	7426000000	7177100000	7065200000	7687800000	7380500000	8222600000	8415400000	8015200000	7966000000	7639200000	7350800000	7474200000	116	116	116	64.7	64.7	64.7	244.5	0	323.31	985010000000	5471	O75643;O75643-2	O75643	U5 small nuclear ribonucleoprotein 200 kDa helicase	SNRNP200
NaN	95881000	NaN	NaN	83940000	90855000	110420000	NaN	118720000	NaN	NaN	114780000	115410000	120820000	NaN	87302000	8	8	8	20.9	20.9	20.9	47.744	0	11.485	2005100000	45	O75648;O75648-4;O75648-2;O75648-3;O75648-5	O75648;O75648-4;O75648-2;O75648-3	Mitochondrial tRNA-specific 2-thiouridylase 1	TRMU
61433000	NaN	NaN	NaN	NaN	NaN	NaN	21035000	135030000	84769000	NaN	NaN	92157000	104300000	93744000	89376000	7	7	7	43.8	43.8	43.8	31.444	0	37.47	18595000000	125	O75663;O75663-2	O75663;O75663-2	TIP41-like protein	TIPRL
NaN	NaN	NaN	NaN	NaN	NaN	108900000	112980000	95942000	105080000	117990000	127190000	112910000	122990000	129700000	115020000	6	6	6	8.3	8.3	8.3	116.67	0	25.14	1628100000	49	O75665;O75665-3;O75665-2	O75665;O75665-3;O75665-2	Oral-facial-digital syndrome 1 protein	OFD1
124940000	129470000	NaN	127030000	76521000	146500000	NaN	276230000	101490000	95907000	121340000	135200000	117650000	123410000	121570000	110380000	8	8	8	21.1	21.1	21.1	41.45	0	5.2067	2354600000	44	O75683	O75683	Surfeit locus protein 6	SURF6
NaN	NaN	NaN	NaN	NaN	NaN	NaN	NaN	NaN	NaN	NaN	NaN	NaN	NaN	NaN	NaN	9	7	7	27.1	22.5	22.5	52.642	0	61.773	10628000000	37	O75688;O75688-2;O75688-4;O75688-5;O75688-3	O75688;O75688-2;O75688-4;O75688-5	Protein phosphatase 1B	PPM1B
2100600000	2130900000	2189200000	2108300000	2179600000	2262500000	2059200000	2384300000	1874200000	1877500000	1858500000	2023500000	1873200000	1901500000	1942400000	1844600000	87	87	87	40.7	40.7	40.7	318.38	0	323.31	162420000000	1593	O75691	O75691	Small subunit processome component 20 homolog	UTP20
3489200000	3824200000	3712200000	4077700000	3522300000	3133000000	3164700000	3813900000	3202800000	3170700000	3820800000	3466300000	3094600000	3216400000	2781000000	3284100000	47	47	47	50.7	50.7	50.7	155.2	0	323.31	164430000000	1818	O75694;O75694-2	O75694;O75694-2	Nuclear pore complex protein Nup155	NUP155
154730000	120880000	94891000	142200000	199720000	174550000	162280000	143120000	223930000	187940000	226090000	159610000	260190000	248370000	220100000	282810000	5	5	5	12	12	12	39.641	0	15.893	4195100000	92	O75695	O75695	Protein XRP2	RP2
127560000	28865000	NaN	270920000	9029700	60484000	93257000	36222000	18712000	190460000	14071000	4745100	27427000	2905900	NaN	19970000	36	36	36	44.8	44.8	44.8	125.97	0	323.31	26082000000	464	O75717;O75717-2	O75717;O75717-2	WD repeat and HMG-box DNA-binding protein 1	WDHD1
118610000	117760000	111690000	161190000	164250000	186370000	143840000	140280000	157380000	132700000	160260000	130050000	132070000	130330000	137680000	166380000	10	10	10	30.7	30.7	30.7	46.561	0	27.819	4692800000	148	O75718	O75718	Cartilage-associated protein	CRTAP
1039000000	1114400000	1193800000	1138600000	1233800000	1237800000	1157500000	1394500000	1035700000	856410000	1086600000	1211000000	1318400000	1276900000	1347500000	1276900000	28	23	23	59.7	52.1	52.1	74.761	0	323.31	57395000000	494	O75746;O75746-2	O75746;O75746-2	Calcium-binding mitochondrial carrier protein Aralar1	SLC25A12
64672000	39545000	51667000	35552000	51558000	43934000	41855000	43311000	46497000	49784000	35215000	78858000	51443000	70114000	64065000	47457000	6	6	6	25.6	25.6	25.6	42.075	0	74.49	876310000	72	O75781;O75781-2	O75781;O75781-2	Paralemmin-1	PALM
2046000000	1802900000	2203500000	1714400000	1227600000	1490600000	1064300000	1275300000	1570900000	1206100000	2149300000	1846100000	1829000000	2299500000	2118400000	1788600000	12	12	12	44.3	44.3	44.3	39.008	0	249.27	37955000000	306	O75787;O75787-2	O75787;O75787-2	Renin receptor	ATP6AP2
NaN	NaN	NaN	NaN	NaN	NaN	NaN	NaN	NaN	NaN	NaN	NaN	NaN	NaN	NaN	22212000	13	13	13	52.8	52.8	52.8	33.395	0	60.707	2474400000	116	O75792	O75792	Ribonuclease H2 subunit A	RNASEH2A
137790000	180860000	139830000	135840000	117880000	142080000	215180000	122380000	147650000	197300000	146910000	142300000	151620000	148520000	123590000	151630000	11	11	11	39.3	39.3	39.3	39.134	0	45.016	16172000000	237	O75794	O75794	Cell division cycle protein 123 homolog	CDC123
773920000	721530000	821690000	776460000	591090000	542510000	582640000	623510000	636110000	731610000	727150000	760810000	680580000	680640000	718920000	679980000	9	9	9	41.3	41.3	41.3	41.833	0	66.79	12231000000	80	O75818;O75818-2	O75818;O75818-2	Ribonuclease P protein subunit p40	RPP40
1584800000	1514000000	1610100000	1448100000	1920000000	1617300000	1514000000	1840300000	1267400000	1689200000	1430400000	1585400000	1009700000	1213600000	1284800000	1389600000	14	14	14	48.8	48.8	48.8	35.611	0	323.31	89149000000	586	O75821	O75821	Eukaryotic translation initiation factor 3 subunit G	EIF3G
487420000	589920000	509910000	574710000	594280000	452490000	552770000	579530000	429300000	503470000	555140000	515940000	366710000	283480000	346360000	303030000	12	12	12	60.1	60.1	60.1	29.062	0	323.31	26807000000	391	O75822;O75822-3;O75822-2	O75822;O75822-3;O75822-2	Eukaryotic translation initiation factor 3 subunit J	EIF3J
NaN	NaN	NaN	NaN	NaN	NaN	NaN	NaN	NaN	NaN	NaN	NaN	NaN	NaN	NaN	NaN	9	7	7	41.9	31.4	31.4	30.85	0	10.813	3177000000	50	O75828	O75828	Carbonyl reductase [NADPH] 3	CBR3
NaN	NaN	NaN	NaN	NaN	NaN	NaN	NaN	NaN	NaN	NaN	NaN	NaN	NaN	NaN	NaN	9	9	9	40.7	40.7	40.7	24.428	0	61.385	2559700000	119	O75832;O75832-2	O75832	26S proteasome non-ATPase regulatory subunit 10	PSMD10
18597000	24211000	NaN	NaN	47844000	NaN	NaN	NaN	26009000	NaN	NaN	NaN	28306000	NaN	NaN	26620000	10	10	10	17.6	17.6	17.6	87.116	0	13.308	1060000000	44	O75843	O75843	AP-1 complex subunit gamma-like 2	AP1G2
4372800000	4310000000	4098000000	4665800000	4241800000	4421300000	4075600000	4727100000	3530700000	3287700000	3886200000	4906700000	4249100000	4544300000	4884300000	4379700000	14	14	14	34.7	34.7	34.7	54.812	0	323.31	142540000000	832	O75844	O75844	CAAX prenyl protease 1 homolog	ZMPSTE24
56032000	22061000	NaN	NaN	64597000	62748000	207370000	6429400	22283000	63577000	22517000	20347000	116320000	34473000	NaN	23813000	18	17	17	51.2	49	49	46.659	0	137.24	91952000000	672	O75874	O75874	Isocitrate dehydrogenase [NADP] cytoplasmic	IDH1
181820000	NaN	NaN	NaN	NaN	165640000	NaN	NaN	188850000	NaN	NaN	NaN	113970000	117130000	NaN	94389000	5	5	5	14.5	14.5	14.5	61.863	0	48.982	1984700000	27	O75879	O75879	Glutamyl-tRNA(Gln) amidotransferase subunit B, mitochondrial	GATB
293790000	278340000	297430000	366570000	302510000	363200000	400390000	256670000	327590000	230020000	254510000	302720000	407220000	404700000	338880000	326830000	7	7	7	36.2	36.2	36.2	33.814	0	45.032	8292300000	187	O75880	O75880	Protein SCO1 homolog, mitochondrial	SCO1
45207000	43333000	NaN	NaN	57132000	45898000	NaN	NaN	47092000	34572000	41494000	45721000	46624000	NaN	NaN	33683000	5	5	5	4.3	4.3	4.3	158.54	0	19.673	579640000	34	O75882;O75882-3;O75882-2	O75882;O75882-3;O75882-2	Attractin	ATRN
NaN	NaN	NaN	NaN	NaN	NaN	NaN	NaN	NaN	NaN	NaN	NaN	NaN	NaN	NaN	NaN	3	3	3	22	22	22	21	0	3.8991	586720000	32	O75884;O75884-2	O75884;O75884-2	Putative hydrolase RBBP9	RBBP9
39127000	NaN	NaN	NaN	NaN	NaN	24328000	29915000	NaN	NaN	34872000	NaN	29943000	20410000	NaN	NaN	3	3	3	53.6	53.6	53.6	12.074	0	4.0699	832450000	50	O75896	O75896	Tumor suppressor candidate 2	TUSC2
NaN	NaN	18607000	NaN	10469000	13851000	NaN	NaN	12520000	NaN	12657000	11201000	14884000	11053000	NaN	9323200	5	5	5	18.4	18.4	18.4	55.278	0	15.901	198210000	38	O75907	O75907	Diacylglycerol O-acyltransferase 1	DGAT1
NaN	101250000	NaN	NaN	NaN	NaN	NaN	NaN	NaN	NaN	NaN	NaN	79678000	NaN	NaN	82009000	11	11	11	26.2	26.2	26.2	64.239	0	28.588	6836600000	83	O75909;O75909-4;O75909-1;O75909-2	O75909;O75909-4;O75909-1;O75909-2	Cyclin-K	CCNK
271640000	290330000	187530000	NaN	547510000	376670000	507900000	358090000	333130000	NaN	NaN	309250000	311950000	287120000	NaN	488660000	5	5	5	23.2	23.2	23.2	33.548	0	7.9872	4374400000	78	O75911	O75911	Short-chain dehydrogenase/reductase 3	DHRS3
178920000	199420000	163160000	200860000	162360000	216420000	178630000	166270000	166250000	185070000	219890000	193830000	179720000	208000000	191070000	211020000	4	4	4	21.3	21.3	21.3	21.614	0	323.31	3618100000	146	O75915	O75915	PRA1 family protein 3	ARL6IP5
662040000	675480000	609290000	600390000	651940000	577140000	636400000	770210000	686030000	812890000	974130000	635700000	436050000	570450000	513360000	754620000	9	9	8	20.3	20.3	18	71.835	0	51.094	16966000000	108	O75925;O75925-2;O75925-3	O75925;O75925-2;O75925-3	E3 SUMO-protein ligase PIAS1	PIAS1
242980000	NaN	242440000	238520000	210650000	NaN	NaN	226570000	279020000	268570000	180040000	251750000	286800000	227560000	178730000	227020000	6	5	5	14.3	11.9	11.9	68.24	0	21.655	7144600000	71	O75928;O75928-3;O75928-2;Q9Y6X2	O75928;O75928-3;O75928-2	E3 SUMO-protein ligase PIAS2	PIAS2
126550000	131110000	163870000	174180000	154450000	158450000	166070000	148630000	149880000	147750000	185770000	163740000	143780000	151350000	123860000	131650000	10	10	10	59.1	59.1	59.1	26.131	0	208.22	6777400000	306	O75934	O75934	Pre-mRNA-splicing factor SPF27	BCAS2
NaN	NaN	NaN	NaN	NaN	NaN	NaN	NaN	NaN	NaN	NaN	NaN	NaN	NaN	NaN	NaN	4	4	4	33.9	33.9	33.9	21.119	0	82.758	1453100000	33	O75935;O75935-3;O75935-2	O75935;O75935-3;O75935-2	Dynactin subunit 3	DCTN3
NaN	NaN	NaN	NaN	NaN	NaN	NaN	47847000	NaN	NaN	21612000	NaN	NaN	NaN	NaN	NaN	8	8	8	31.6	31.6	31.6	29.841	0	187.74	7636700000	93	O75937	O75937	DnaJ homolog subfamily C member 8	DNAJC8
56871000	60627000	60118000	62103000	62436000	45859000	71148000	59003000	61684000	86580000	45700000	58151000	47643000	35018000	33766000	43417000	6	6	6	38.7	38.7	38.7	26.711	0	259.58	3455400000	200	O75940	O75940	Survival of motor neuron-related-splicing factor 30	SMNDC1
5501900000	6247100000	5179400000	7157700000	6192600000	5062600000	4559500000	4872500000	5867400000	4007200000	3987300000	5647400000	5921200000	5011200000	5881700000	5092400000	11	11	11	74.5	74.5	74.5	18.491	0	323.31	145730000000	758	O75947;O75947-2	O75947;O75947-2	ATP synthase subunit d, mitochondrial	ATP5H
1703900000	1737100000	1667100000	1802600000	1720300000	1642900000	1388900000	1594100000	2355700000	2012100000	2195500000	2459400000	2684600000	2545700000	2090300000	2162300000	23	23	23	69.1	69.1	69.1	47.355	0	323.31	50845000000	807	O75955;O75955-2	O75955;O75955-2	Flotillin-1	FLOT1
80140000	NaN	NaN	NaN	NaN	NaN	NaN	NaN	102560000	NaN	NaN	NaN	76685000	NaN	NaN	60812000	12	12	12	6.8	6.8	6.8	346.9	0	18.042	2453600000	67	O75962;O75962-2;O75962-5;O75962-4;O75962-3	O75962;O75962-2;O75962-5;O75962-4	Triple functional domain protein	TRIO
1583400000	1400500000	1567700000	1465500000	1499400000	1870900000	1049000000	1621200000	1711900000	1714300000	1588100000	1983600000	1736700000	2336700000	2320800000	2374000000	8	8	8	55.3	55.3	55.3	11.428	0	51.189	49994000000	359	O75964	O75964	ATP synthase subunit g, mitochondrial	ATP5L
89490000	88681000	116190000	NaN	NaN	NaN	NaN	NaN	NaN	114340000	NaN	NaN	NaN	NaN	NaN	NaN	10	10	9	9.7	9.7	9.3	221.62	0	23.308	3143100000	42	O75970;O75970-5;O75970-3;O75970-2	O75970;O75970-5;O75970-3;O75970-2	Multiple PDZ domain protein	MPDZ
365140000	379600000	423200000	427050000	526440000	528250000	538220000	540480000	441100000	420760000	515810000	507860000	481160000	559430000	544430000	528410000	34	34	34	34.5	34.5	34.5	152.93	0	323.31	28444000000	623	O75976;O75976-2	O75976;O75976-2	Carboxypeptidase D	CPD
233790000	139560000	235290000	21383000	213780000	369470000	550700000	310260000	374640000	453380000	58057000	417810000	546910000	425530000	491500000	483160000	16	16	16	58.8	58.8	58.8	37.432	0	198.18	77780000000	447	O76003	O76003	Glutaredoxin-3	GLRX3
19021000000	20901000000	20232000000	19227000000	18702000000	18437000000	18083000000	18029000000	18002000000	18022000000	19273000000	17935000000	18815000000	18250000000	16602000000	18470000000	16	16	16	31.4	31.4	31.4	54.972	0	323.31	849990000000	1138	O76021;O76021-2	O76021	Ribosomal L1 domain-containing protein 1	RSL1D1
20182000	28593000	29646000	23602000	39681000	29483000	28574000	25408000	25561000	NaN	27662000	25156000	40370000	44023000	31987000	30523000	8	8	8	12	12	12	100.29	0	25.712	390170000	40	O76024	O76024	Wolframin	WFS1
363800000	413520000	450430000	466080000	406100000	387870000	441830000	319190000	468070000	372090000	420780000	371420000	353810000	377310000	378940000	299820000	25	25	25	49.4	49.4	49.4	69.223	0	323.31	35835000000	822	O76031	O76031	ATP-dependent Clp protease ATP-binding subunit clpX-like, mitochondrial	CLPX
NaN	NaN	NaN	NaN	NaN	NaN	NaN	NaN	31924000	NaN	22510000	28236000	NaN	33894000	42737000	NaN	2	2	2	5.5	5.5	5.5	46.405	0.00055975	2.7429	368650000	21	O76062;O76062-2	O76062;O76062-2	Delta(14)-sterol reductase	TM7SF2
12343000	NaN	NaN	NaN	52962000	NaN	66381000	NaN	NaN	NaN	NaN	19514000	NaN	NaN	NaN	NaN	11	11	11	55.2	55.2	55.2	37.84	0	158.84	4917000000	169	O76071	O76071	Probable cytosolic iron-sulfur protein assembly protein CIAO1	CIAO1
NaN	NaN	NaN	NaN	NaN	NaN	NaN	NaN	NaN	NaN	NaN	NaN	NaN	NaN	NaN	NaN	3	3	3	19.2	19.2	19.2	39.109	0	53.451	4790500000	23	O76075;O76075-2	O76075;O76075-2	DNA fragmentation factor subunit beta	DFFB
2719100000	2713600000	2578300000	2711600000	2675000000	2935300000	2534400000	2853300000	2679200000	3077900000	2790300000	2660800000	2301500000	2310600000	2099500000	2168600000	23	23	23	44.4	44.4	44.4	74.605	0	323.31	96082000000	638	O76094;O76094-2	O76094;O76094-2	Signal recognition particle subunit SRP72	SRP72
55046000	44224000	29218000	NaN	63101000	73589000	23690000	29394000	114430000	94714000	18175000	120870000	134180000	134360000	104240000	80391000	12	12	11	56.8	56.8	54	31.121	0	323.31	15276000000	335	O94760;O94760-2	O94760;O94760-2	N(G),N(G)-dimethylarginine dimethylaminohydrolase 1	DDAH1
349840000	326770000	377290000	370820000	439740000	426660000	424310000	NaN	325480000	470630000	442960000	343130000	408480000	346130000	283780000	308540000	6	6	6	7.9	7.9	7.9	133.07	0	34.41	8581500000	60	O94761	O94761	ATP-dependent DNA helicase Q4	RECQL4
NaN	NaN	97632000	NaN	70740000	NaN	95952000	NaN	98466000	NaN	NaN	NaN	NaN	NaN	NaN	NaN	7	7	7	23	23	23	59.832	0	15.709	1985800000	32	O94763;O94763-2;O94763-3;O94763-4	O94763;O94763-2;O94763-3;O94763-4	Unconventional prefoldin RPB5 interactor 1	URI1
1310500000	1269100000	1485800000	1064700000	1348900000	1415700000	1217000000	1176200000	1747000000	1622500000	1901400000	1550000000	2039500000	1932000000	1808100000	1875300000	10	10	9	51	51	49	37.121	0	138.18	27133000000	208	O94766;O94766-2	O94766;O94766-2	Galactosylgalactosylxylosylprotein 3-beta-glucuronosyltransferase 3	B3GAT3
268120000	220680000	238610000	211070000	178310000	193410000	213000000	228080000	272060000	303970000	174850000	253700000	265900000	261860000	238000000	235350000	23	23	20	49.4	49.4	44.9	75.022	0	262.84	33046000000	660	O94776;O94776-2	O94776;O94776-2	Metastasis-associated protein MTA2	MTA2
NaN	NaN	NaN	NaN	NaN	NaN	NaN	NaN	NaN	NaN	NaN	NaN	NaN	NaN	NaN	NaN	9	9	9	18.2	18.2	18.2	88.206	0	40.405	1098500000	31	O94782	O94782	Ubiquitin carboxyl-terminal hydrolase 1	USP1
39353000	NaN	NaN	NaN	NaN	NaN	NaN	NaN	NaN	NaN	NaN	NaN	NaN	NaN	NaN	NaN	12	12	2	40.9	40.9	7.1	56.723	0	150.37	8790500000	70	O94788;O94788-2;O94788-4	O94788;O94788-2;O94788-4	Retinal dehydrogenase 2	ALDH1A2
NaN	NaN	NaN	NaN	NaN	NaN	NaN	NaN	41069000	NaN	NaN	NaN	NaN	NaN	NaN	NaN	5	4	4	5.7	4.8	4.8	112.13	0	5.9218	829820000	28	O94804	O94804	Serine/threonine-protein kinase 10	STK10
NaN	NaN	NaN	NaN	NaN	NaN	NaN	NaN	NaN	NaN	NaN	NaN	NaN	NaN	NaN	NaN	14	8	8	27.9	17.9	17.9	76.93	0	30.96	245440000	42	O94808	O94808	Glutamine--fructose-6-phosphate aminotransferase [isomerizing] 2	GFPT2
277700000	242220000	275470000	NaN	247210000	262730000	222630000	243410000	335940000	356940000	375650000	500020000	196350000	210630000	NaN	154720000	7	7	7	6.9	6.9	6.9	169.87	0	26.059	3275600000	32	O94813;O94813-3;O94813-2	O94813;O94813-3;O94813-2	Slit homolog 2 protein;Slit homolog 2 protein N-product;Slit homolog 2 protein C-product	SLIT2
325110000	351180000	415960000	393820000	354050000	306420000	309770000	459220000	260510000	386980000	385250000	353860000	135580000	123800000	131810000	263750000	39	39	39	28.8	28.8	28.8	200.55	0	210.76	22250000000	256	O94822;O94822-3;O94822-2	O94822;O94822-3	E3 ubiquitin-protein ligase listerin	LTN1
976410000	858410000	988750000	936830000	839640000	1029300000	858230000	1018000000	829410000	822470000	1051200000	977770000	883600000	909980000	994090000	898710000	22	22	22	50.2	50.2	50.2	67.454	0	323.31	45319000000	693	O94826	O94826	Mitochondrial import receptor subunit TOM70	TOMM70A
NaN	NaN	NaN	NaN	NaN	NaN	NaN	NaN	NaN	NaN	NaN	NaN	NaN	NaN	NaN	NaN	6	6	6	10.7	10.7	10.7	108.19	0	15.219	1599600000	13	O94829	O94829	Importin-13	IPO13
98708000	93184000	111540000	108630000	86929000	96447000	NaN	128590000	98047000	NaN	55990000	138960000	126140000	114880000	135710000	111650000	12	12	12	24.1	24.1	24.1	81.031	0	23.189	5096100000	127	O94830;O94830-2	O94830	Phospholipase DDHD2	DDHD2
162020000	220040000	148000000	235460000	197410000	159860000	210960000	217540000	359010000	278590000	288900000	239110000	400790000	376250000	388870000	269800000	10	10	10	12.1	12.1	12.1	116.2	0	15.374	4553300000	91	O94832	O94832	Unconventional myosin-Id	MYO1D
81127000	102620000	75499000	117180000	88496000	NaN	73759000	NaN	61157000	66765000	80520000	56190000	NaN	NaN	NaN	46133000	8	8	6	19.5	19.5	14.3	66.194	0	245.74	3160200000	129	O94842;O94842-3;O94842-2;Q96NM4;Q96NM4-4;Q96NM4-2;O15405;Q96NM4-3	O94842;O94842-3;O94842-2	TOX high mobility group box family member 4	TOX4
NaN	78869000	NaN	NaN	NaN	NaN	47341000	NaN	NaN	NaN	NaN	NaN	NaN	NaN	NaN	129520000	11	10	10	16.1	14.7	14.7	113.01	0	16.523	3286100000	57	O94855;O94855-2	O94855;O94855-2	Protein transport protein Sec24D	SEC24D
910700000	836540000	1045800000	811690000	1146500000	1207700000	987110000	1141700000	950920000	901710000	934780000	1002700000	1144800000	1174100000	1154000000	1159000000	33	33	33	51.9	51.9	51.9	89.594	0	323.31	44947000000	691	O94874;O94874-2;O94874-3	O94874;O94874-2;O94874-3	E3 UFM1-protein ligase 1	UFL1
154960000	167570000	230140000	201590000	133300000	167580000	108550000	89864000	221390000	121740000	32764000	154040000	166060000	183240000	134620000	96058000	9	9	9	14.5	14.5	14.5	100.05	0	311.77	3081400000	112	O94880;O94880-2	O94880;O94880-2	PHD finger protein 14	PHF14
193010000	158650000	198110000	235300000	185120000	218330000	172050000	203140000	171090000	146290000	271060000	215940000	183770000	145840000	185240000	223590000	13	13	13	17.2	17.2	17.2	119.89	0	89.739	4127300000	197	O94887;O94887-3;O94887-2	O94887;O94887-3;O94887-2	FERM, RhoGEF and pleckstrin domain-containing protein 2	FARP2
71301000	NaN	30193000	30556000	66952000	63285000	68222000	NaN	129050000	159190000	NaN	30246000	143030000	107750000	NaN	65796000	12	12	12	33.9	33.9	33.9	54.862	0	148.88	13330000000	214	O94888	O94888	UBX domain-containing protein 7	UBXN7
242340000	178550000	215100000	167720000	137190000	139850000	64237000	99496000	182590000	171540000	142570000	186320000	183180000	214920000	190110000	212380000	24	24	24	37.4	37.4	37.4	101.93	0	323.31	7099700000	222	O94901-9;O94901;O94901-8;O94901-5;O94901-6;O94901-3;O94901-2;O94901-7;O94901-4	O94901-9;O94901;O94901-8;O94901-5;O94901-6	SUN domain-containing protein 1	SUN1
NaN	NaN	NaN	NaN	NaN	NaN	NaN	NaN	NaN	NaN	NaN	NaN	30282000	NaN	144260000	22104000	9	9	9	42.9	42.9	42.9	30.344	0	65.338	4962900000	146	O94903	O94903	Proline synthase co-transcribed bacterial homolog protein	PROSC
3169300000	3385500000	3543500000	3413600000	3805400000	4074300000	3299300000	3855100000	4164600000	3359700000	4094100000	4290600000	4587600000	4410100000	4519900000	4230600000	13	13	11	52.2	52.2	45.1	37.839	0	248.1	76763000000	432	O94905;O94905-2;O94905-3	O94905	Erlin-2	ERLIN2
459880000	412680000	404410000	434130000	455840000	461250000	392240000	547080000	419040000	563620000	493640000	516280000	517610000	604760000	513490000	491810000	36	36	36	44.1	44.1	44.1	106.92	0	323.31	40064000000	888	O94906;O94906-2	O94906;O94906-2	Pre-mRNA-processing factor 6	PRPF6
216430000	179780000	174690000	141460000	109680000	144010000	129130000	NaN	122580000	NaN	NaN	NaN	135460000	119890000	168780000	166300000	5	5	5	5.2	5.2	5.2	162.71	0	7.5261	2197100000	42	O94910;O94910-2	O94910;O94910-2	Latrophilin-1	LPHN1
221690000	209070000	143480000	143730000	158340000	165810000	NaN	101460000	152390000	259430000	172230000	143940000	144420000	125500000	175200000	124960000	16	16	16	16.9	16.9	16.9	173.05	0	162.86	7145900000	107	O94913	O94913	Pre-mRNA cleavage complex 2 protein Pcf11	PCF11
130200000	76865000	NaN	157020000	116380000	104880000	94068000	154430000	127800000	191210000	187960000	131000000	170010000	88841000	134690000	271490000	24	24	24	11.7	11.7	11.7	339.59	0	63.42	9204400000	152	O94915;O94915-2	O94915	Protein furry homolog-like	FRYL
NaN	NaN	NaN	NaN	50485000	NaN	NaN	NaN	NaN	NaN	NaN	NaN	NaN	NaN	NaN	NaN	3	3	3	3.6	3.6	3.6	165.76	0	9.5809	671580000	8	O94916;O94916-2;O94916-4;O94916-5	O94916;O94916-2;O94916-4;O94916-5	Nuclear factor of activated T-cells 5	NFAT5
32275000	45052000	31087000	NaN	9044100	27045000	NaN	NaN	32418000	50552000	NaN	57031000	61411000	63255000	45826000	57443000	6	6	6	18.8	18.8	18.8	55.016	0	17.063	642080000	48	O94919	O94919	Endonuclease domain-containing 1 protein	ENDOD1
47907000	37300000	NaN	61096000	NaN	41358000	NaN	NaN	NaN	NaN	98693000	NaN	52735000	93722000	101070000	65876000	5	5	5	13.3	13.3	13.3	70.1	0	5.3928	502660000	35	O94923	O94923	D-glucuronyl C5-epimerase	GLCE
683780000	845390000	796300000	666030000	641800000	825870000	1026700000	574330000	740270000	676940000	676030000	687950000	713940000	836350000	801070000	570650000	19	19	18	49.5	49.5	45	65.459	0	272.63	46199000000	458	O94925-3;O94925;O94925-2	O94925-3;O94925	Glutaminase kidney isoform, mitochondrial	GLS
97362000	67399000	NaN	91367000	95838000	97108000	NaN	88819000	90823000	102350000	NaN	118350000	121480000	110410000	100030000	109520000	16	16	16	36.2	36.2	36.2	71.682	0	68.047	7110500000	128	O94927;O94927-2	O94927	HAUS augmin-like complex subunit 5	HAUS5
91539000	NaN	NaN	NaN	97302000	NaN	159040000	144790000	NaN	NaN	NaN	NaN	108460000	NaN	NaN	115970000	6	6	6	17.7	17.7	17.7	72.269	0	39.396	6335500000	37	O94952;O94952-1	O94952;O94952-1	F-box only protein 21	FBXO21
99731000	66276000	NaN	112020000	41670000	NaN	NaN	NaN	63919000	79549000	NaN	NaN	74967000	NaN	NaN	97362000	9	9	9	14.5	14.5	14.5	121.9	0	29.89	3009700000	63	O94953;O94953-2	O94953	Lysine-specific demethylase 4B	KDM4B
154890000	157080000	171280000	185420000	169830000	157020000	177370000	167800000	180100000	169540000	166540000	181790000	225650000	196940000	242350000	183450000	18	18	17	15.6	15.6	15	159.76	0	36.597	4292900000	142	O94964;O94964-2;O94964-4;O94964-3;Q5TF21;Q9Y4B5-2;Q9Y4B5-3	O94964;O94964-2;O94964-4	Protein SOGA1;N-terminal form;C-terminal 80 kDa form	SOGA1
150050000	161800000	NaN	137650000	161180000	161160000	163560000	161110000	120880000	173020000	152220000	150600000	190980000	135740000	107500000	195320000	22	22	1	28.4	28.4	1.6	156.03	0	155.38	15149000000	208	O94966-5;O94966;O94966-2	O94966-5;O94966	Ubiquitin carboxyl-terminal hydrolase 19	USP19
16549000	NaN	NaN	NaN	NaN	NaN	NaN	NaN	NaN	NaN	NaN	NaN	NaN	NaN	NaN	47431000	7	7	7	10.3	10.3	10.3	101.95	0	3.6101	1003600000	24	O94967;O94967-2;O94967-3;O94967-4	O94967;O94967-2;O94967-3;O94967-4	WD repeat-containing protein 47	WDR47
1909700000	1778600000	1990400000	1978500000	2064500000	1725900000	1826000000	2027700000	1948600000	2013500000	2666000000	2298600000	2206300000	2260800000	2306800000	2148000000	34	27	1	53	43.2	1.4	103.96	0	323.31	133200000000	711	O94973	O94973	AP-2 complex subunit alpha-2	AP2A2
447490000	429570000	406290000	433860000	413280000	393190000	413630000	550390000	434510000	894430000	375600000	542780000	639970000	538040000	390500000	761240000	30	30	30	39.6	39.6	39.6	133.01	0	323.31	80244000000	638	O94979;O94979-9;O94979-3;O94979-2;O94979-8;O94979-4;O94979-6;O94979-10;O94979-7;O94979-5	O94979;O94979-9;O94979-3;O94979-2;O94979-8;O94979-4;O94979-6;O94979-10;O94979-7;O94979-5	Protein transport protein Sec31A	SEC31A
173980000	10062000000	2720300000	NaN	6455700000	NaN	13493000000	NaN	NaN	13369000000	NaN	5480200000	8168900000	10034000000	NaN	11105000000	3	3	3	4.3	4.3	4.3	109.79	0	4.7509	81316000000	31	O94985;O94985-2	O94985;O94985-2	Calsyntenin-1;Soluble Alc-alpha;CTF1-alpha	CLSTN1
104840000	166490000	96311000	NaN	103070000	73606000	NaN	NaN	163930000	121630000	NaN	86950000	87740000	NaN	NaN	47169000	7	7	7	9.3	9.3	9.3	107.48	0	6.6048	1060100000	35	O94991;O94991-2;Q9H5Y7	O94991;O94991-2	SLIT and NTRK-like protein 5	SLITRK5
70926000	56468000	46519000	72198000	69361000	47422000	54442000	46773000	40847000	54512000	59247000	47935000	36375000	38476000	NaN	92949000	11	11	10	31.2	31.2	31.2	45.281	0	17.146	2225100000	85	O95067	O95067	G2/mitotic-specific cyclin-B2	CCNB2
918670000	758390000	793470000	832270000	1089300000	1214400000	NaN	1178500000	795340000	NaN	1145800000	1096100000	1461400000	1419600000	1156000000	1093000000	3	3	3	15.7	15.7	15.7	32.011	0	22.464	13259000000	79	O95070	O95070	Protein YIF1A	YIF1A
198170000	188730000	150900000	143500000	225520000	217410000	143700000	305120000	210420000	268410000	241940000	267270000	208680000	239030000	265860000	213610000	52	52	52	29.6	29.6	29.6	309.35	0	323.31	20895000000	516	O95071;O95071-2	O95071;O95071-2	E3 ubiquitin-protein ligase UBR5	UBR5
280000000	286980000	248750000	224880000	303860000	308180000	232670000	198610000	274140000	293420000	321970000	271040000	253260000	193260000	193630000	284930000	16	16	13	22.1	22.1	19.8	125.87	0	250.29	14615000000	255	O95104;O95104-3;O95104-2	O95104;O95104-3;O95104-2	Splicing factor, arginine/serine-rich 15	SCAF4
663500000	602370000	445060000	506530000	482300000	479360000	809570000	633860000	796210000	571320000	545550000	594670000	582100000	531980000	707500000	741790000	2	2	2	24.2	24.2	24.2	15.489	0	20.426	9871400000	135	O95139	O95139	NADH dehydrogenase [ubiquinone] 1 beta subcomplex subunit 6	NDUFB6
380690000	332780000	277080000	202120000	347290000	402250000	284880000	358980000	335020000	258010000	396860000	415110000	455330000	470430000	430440000	510870000	26	26	25	51	51	50.1	86.401	0	205.11	12210000000	274	O95140;O95140-2	O95140	Mitofusin-2	MFN2
NaN	NaN	NaN	NaN	NaN	NaN	NaN	NaN	NaN	NaN	NaN	NaN	NaN	NaN	NaN	NaN	6	6	6	29.4	29.4	29.4	41.142	0	17.392	2900500000	42	O95149	O95149	Snurportin-1	SNUPN
NaN	33946000	NaN	NaN	12666000	NaN	53518000	8505000	12999000	34782000	NaN	13420000	25260000	52577000	NaN	29202000	28	28	28	35.1	35.1	35.1	146.18	0	156.91	13838000000	290	O95155;O95155-2;O95155-4;O95155-3	O95155;O95155-2;O95155-4;O95155-3	Ubiquitin conjugation factor E4 B	UBE4B
NaN	NaN	79507000	NaN	NaN	161970000	NaN	NaN	NaN	NaN	221210000	NaN	131360000	245280000	285500000	NaN	4	4	4	14.8	14.8	14.8	34.114	0	5.1108	1979000000	22	O95159	O95159	Zinc finger protein-like 1	ZFPL1
10371000	NaN	7522600	NaN	10018000	3121800	4483300	1742900	6726900	48506000	1209400	NaN	48084000	2799300	11038000	29000000	38	38	38	42.7	42.7	42.7	150.25	0	323.31	21262000000	463	O95163	O95163	Elongator complex protein 1	IKBKAP
86038000	NaN	NaN	NaN	103270000	NaN	NaN	NaN	NaN	NaN	NaN	NaN	87565000	NaN	NaN	NaN	4	3	3	34.2	34.2	34.2	13.918	0	6.3161	3127700000	33	O95166;Q9H0R8;Q9H0R8-2	O95166;Q9H0R8;Q9H0R8-2	Gamma-aminobutyric acid receptor-associated protein;Gamma-aminobutyric acid receptor-associated protein-like 1	GABARAP;GABARAPL1
196330000	150000000	133090000	104200000	216610000	114770000	127270000	180490000	137160000	100760000	115900000	144210000	180560000	99916000	146730000	120840000	3	3	3	41.7	41.7	41.7	9.2787	0	47.081	2293100000	101	O95167	O95167	NADH dehydrogenase [ubiquinone] 1 alpha subcomplex subunit 3	NDUFA3
806720000	911490000	747230000	680060000	818010000	795660000	723900000	880200000	723820000	759160000	856380000	711010000	775230000	899210000	668420000	738710000	7	7	7	41.9	41.9	41.9	15.208	0	152.72	15889000000	211	O95168;O95168-2	O95168;O95168-2	NADH dehydrogenase [ubiquinone] 1 beta subcomplex subunit 4	NDUFB4
260880000	209580000	255810000	259030000	296280000	255520000	293370000	357370000	215490000	195810000	293810000	240120000	221410000	268990000	248120000	207410000	5	5	5	36	36	36	21.766	0	45.215	6841500000	230	O95169;O95169-3;O95169-2	O95169;O95169-3;O95169-2	NADH dehydrogenase [ubiquinone] 1 beta subcomplex subunit 8, mitochondrial	NDUFB8
242760000	239540000	103170000	140940000	267940000	249980000	75920000	167610000	221000000	212780000	158840000	195440000	236140000	288130000	112890000	82974000	6	6	6	54	54	54	12.551	0	70.292	4649000000	108	O95182	O95182	NADH dehydrogenase [ubiquinone] 1 alpha subcomplex subunit 7	NDUFA7
1359000000	1272600000	567860000	1335700000	1290900000	574070000	1022200000	1135600000	1570900000	1173200000	1122600000	1343500000	2151800000	1933700000	1490400000	1479500000	6	6	4	7.3	7.3	6	112.61	0	41.903	19170000000	98	O95197;O95197-7;O95197-2;O95197-4	O95197;O95197-7;O95197-2	Reticulon-3	RTN3
138940000	218680000	189420000	237720000	168180000	NaN	343240000	229030000	259300000	222280000	323180000	295170000	185210000	287240000	342130000	299950000	3	1	1	11.9	6.4	6.4	25.609	0	9.5949	3861700000	119	O95197-3;O95197-5;O95197-6	O95197-3	Reticulon-3	RTN3
2861900000	2803000000	2979600000	2651000000	2809800000	2678500000	2402900000	2749100000	2324100000	2223900000	2610300000	2717200000	2889700000	2952200000	3110900000	3129500000	34	34	34	53.3	53.3	53.3	83.353	0	323.31	102470000000	1010	O95202;O95202-3;O95202-2	O95202	LETM1 and EF-hand domain-containing protein 1, mitochondrial	LETM1
38645000	36101000	NaN	NaN	29165000	NaN	NaN	27566000	40505000	NaN	61268000	42725000	39020000	NaN	44308000	53135000	6	6	6	15.4	15.4	15.4	68.481	0	6.0146	487890000	28	O95208;O95208-2;O95208-3;O95208-5	O95208;O95208-2;O95208-3;O95208-5	Epsin-2	EPN2
NaN	23332000	NaN	NaN	NaN	NaN	NaN	NaN	NaN	NaN	NaN	NaN	NaN	NaN	NaN	NaN	4	4	4	17	17	17	37.404	0	13.116	2336000000	54	O95218;O95218-2	O95218;O95218-2	Zinc finger Ran-binding domain-containing protein 2	ZRANB2
196100000	168210000	NaN	NaN	218460000	201200000	311490000	323660000	247240000	339310000	140350000	335680000	261640000	240000000	262280000	328310000	14	14	14	38.2	38.2	38.2	51.908	0	34.224	9440700000	127	O95219;O95219-2	O95219;O95219-2	Sorting nexin-4	SNX4
NaN	NaN	NaN	NaN	118340000	NaN	NaN	NaN	NaN	NaN	NaN	NaN	NaN	NaN	NaN	NaN	7	7	7	43	43	43	31.293	0	56.299	3645900000	42	O95229;O95229-2	O95229;O95229-2	ZW10 interactor	ZWINT
206450000	182320000	247370000	192050000	205690000	198190000	227770000	156180000	197470000	251470000	205880000	163050000	135940000	162200000	121590000	137880000	6	6	6	20.6	20.6	20.6	51.466	0	122.18	11431000000	223	O95232;O95232-2	O95232	Luc7-like protein 3	LUC7L3
1091900000	1105900000	860860000	955970000	1174000000	1044200000	934550000	1033100000	969310000	952970000	843230000	995820000	871460000	759430000	752100000	838790000	27	27	27	48.5	48.5	48.5	100.28	0	323.31	41846000000	662	O95235;O95235-2	O95235;O95235-2	Kinesin-like protein KIF20A	KIF20A
192820000	199750000	189350000	234340000	185440000	182890000	214260000	205950000	246210000	256730000	168540000	223270000	187430000	176930000	175860000	227400000	43	43	42	43	43	42.1	139.88	0	323.31	30185000000	848	O95239;O95239-2;Q2VIQ3	O95239;O95239-2	Chromosome-associated kinesin KIF4A	KIF4A
168820000	154900000	175990000	144500000	152760000	135990000	141030000	160070000	199650000	234030000	185770000	199280000	218840000	187990000	127610000	198380000	29	29	28	22.9	22.9	22.3	208.44	0	133.2	5048000000	172	O95248;O95248-4;O95248-5	O95248;O95248-4;O95248-5	Myotubularin-related protein 5	SBF1
284890000	336970000	275490000	261040000	332910000	277810000	296310000	340610000	291760000	287120000	380430000	357370000	363010000	373920000	321730000	329750000	9	9	9	43.6	43.6	43.6	28.612	0	112.33	7246000000	147	O95249;O95249-2	O95249;O95249-2	Golgi SNAP receptor complex member 1	GOSR1
593320000	592300000	678110000	701270000	566830000	542070000	551270000	605090000	674330000	664070000	493450000	574640000	637950000	564050000	673370000	617930000	15	15	14	37.2	37.2	35.4	70.642	0	238.77	14460000000	254	O95251;O95251-4;O95251-2;O95251-3;O95251-5	O95251;O95251-4;O95251-2;O95251-3;O95251-5	Histone acetyltransferase KAT7	KAT7
NaN	NaN	NaN	NaN	NaN	NaN	NaN	NaN	NaN	NaN	NaN	NaN	NaN	NaN	NaN	NaN	3	3	3	8.5	8.5	8.5	59.09	0.001245	2.507	385620000	10	O95260;O95260-2	O95260;O95260-2	Arginyl-tRNA--protein transferase 1	ATE1
NaN	NaN	NaN	NaN	NaN	NaN	NaN	NaN	NaN	NaN	NaN	NaN	NaN	NaN	NaN	NaN	3	3	3	13.3	13.3	13.3	40.262	0	23.472	1849400000	22	O95273;O95273-3;O95273-2;O95273-4	O95273;O95273-3;O95273-2	Cyclin-D1-binding protein 1	CCNDBP1
298900000	273750000	287940000	379020000	340610000	353340000	344250000	308310000	361710000	284420000	320490000	366010000	386420000	342220000	386070000	335640000	9	8	8	44	44	44	27.228	0	50.44	10571000000	271	O95292;O95292-2	O95292	Vesicle-associated membrane protein-associated protein B/C	VAPB
671780000	679870000	806940000	655620000	532100000	NaN	707350000	639010000	NaN	890090000	NaN	754830000	626810000	701290000	745540000	559040000	3	3	3	26.5	26.5	26.5	14.874	0	37.999	15489000000	52	O95295	O95295	SNARE-associated protein Snapin	SNAPIN
237420000	232040000	304700000	186690000	208390000	120400000	155720000	126470000	167590000	115940000	144140000	138620000	173330000	180550000	166290000	146150000	6	6	6	27.5	27.5	27.5	29.082	0	32.489	3903600000	106	O95297;O95297-2;O95297-4;O95297-3;O95297-5	O95297;O95297-2;O95297-4	Myelin protein zero-like protein 1	MPZL1
130000000	124720000	12692000	116190000	80288000	143040000	60497000	136320000	143340000	106140000	115510000	35339000	80267000	131830000	82690000	107880000	6	6	6	39.5	39.5	39.5	14.187	0	9.3426	1719500000	51	O95298;O95298-2;E9PQ53;O95298-3	O95298;O95298-2;E9PQ53	NADH dehydrogenase [ubiquinone] 1 subunit C2;NADH dehydrogenase [ubiquinone] 1 subunit C2, isoform 2	NDUFC2;NDUFC2-KCTD14
6539900000	6423600000	6657400000	5903600000	6203400000	7460600000	6266600000	6147600000	6284300000	6297200000	5617200000	6109400000	6150600000	7187400000	5930200000	6021000000	14	14	14	58.9	58.9	58.9	40.75	0	323.31	153420000000	473	O95299;O95299-2	O95299;O95299-2	NADH dehydrogenase [ubiquinone] 1 alpha subcomplex subunit 10, mitochondrial	NDUFA10
308610000	569370000	227270000	401380000	554150000	280270000	176330000	42600000	305410000	264110000	178560000	144930000	278390000	253000000	261530000	194200000	13	13	13	33.5	33.5	33.5	63.083	0	130.08	18355000000	228	O95302;O95302-3;O95302-2;Q75LS8	O95302;O95302-3	Peptidyl-prolyl cis-trans isomerase FKBP9	FKBP9
71207000	78116000	55550000	62283000	186430000	184750000	84321000	200700000	212470000	182090000	201470000	213280000	55986000	50055000	50156000	55726000	8	7	7	22.8	20.9	20.9	54.284	0	47.088	3916000000	128	O95319;O95319-5;O95319-2;O95319-4;O95319-3	O95319;O95319-5;O95319-2;O95319-4;O95319-3	CUGBP Elav-like family member 2	CELF2
NaN	NaN	NaN	234310000	NaN	NaN	NaN	NaN	NaN	NaN	NaN	NaN	31554000	NaN	NaN	NaN	11	11	11	52.3	52.3	52.3	27.547	0	89.85	9639700000	153	O95336	O95336	6-phosphogluconolactonase	PGLS
NaN	NaN	NaN	NaN	NaN	NaN	NaN	NaN	NaN	NaN	NaN	NaN	60730000	NaN	NaN	51425000	12	11	11	29.5	27.2	27.2	69.5	0	72.691	9090300000	73	O95340;O95340-2	O95340;O95340-2	Bifunctional 3-phosphoadenosine 5-phosphosulfate synthase 2;Sulfate adenylyltransferase;Adenylyl-sulfate kinase	PAPSS2
290290000	315210000	275960000	NaN	339260000	328620000	NaN	NaN	392440000	331120000	NaN	NaN	264970000	NaN	207150000	248740000	4	4	4	18.1	18.1	18.1	35.486	0	8.7577	2634200000	28	O95343;O95475	O95343;O95475	Homeobox protein SIX3;Homeobox protein SIX6	SIX3;SIX6
1135000000	1149400000	1087200000	995970000	1292200000	1159400000	1144700000	1371700000	1119300000	1525700000	999270000	1160000000	1412400000	1460900000	1468000000	1374800000	44	44	44	39.3	39.3	39.3	135.65	0	323.31	102270000000	1088	O95347;O95347-2	O95347;O95347-2	Structural maintenance of chromosomes protein 2	SMC2
NaN	NaN	NaN	NaN	NaN	NaN	NaN	NaN	NaN	NaN	NaN	NaN	NaN	NaN	NaN	NaN	10	10	10	19.2	19.2	19.2	77.959	0	27.459	3441000000	29	O95352;O95352-3;O95352-2	O95352;O95352-3;O95352-2	Ubiquitin-like modifier-activating enzyme ATG7	ATG7
99625000	100540000	124310000	NaN	89855000	NaN	NaN	NaN	NaN	110090000	145720000	94436000	90408000	97423000	83523000	NaN	7	7	7	28.8	28.8	28.8	52.356	0	33.028	1496500000	46	O95363	O95363	Phenylalanine--tRNA ligase, mitochondrial	FARS2
NaN	NaN	NaN	NaN	NaN	NaN	NaN	422730000	NaN	536080000	NaN	NaN	369070000	NaN	465230000	698250000	6	6	6	41.1	41.1	41.1	24.737	0	92.984	21971000000	69	O95372	O95372	Acyl-protein thioesterase 2	LYPLA2
966930000	1047400000	1054700000	847720000	1013600000	1188500000	1252000000	1293200000	1089600000	1510300000	868040000	903460000	1412500000	1067900000	1341600000	1554900000	38	38	37	49.6	49.6	48.7	119.52	0	323.31	295620000000	1242	O95373	O95373	Importin-7	IPO7
NaN	NaN	NaN	NaN	NaN	NaN	NaN	NaN	NaN	NaN	NaN	NaN	NaN	NaN	NaN	NaN	11	11	11	33.7	33.7	33.7	57.818	0	125.41	1903600000	61	O95376	O95376	E3 ubiquitin-protein ligase ARIH2	ARIH2
26362000	20776000	32759000	NaN	22881000	20490000	29625000	NaN	17911000	NaN	28767000	26956000	26484000	26746000	NaN	NaN	4	4	4	11.3	11.3	11.3	68.386	0	25.923	462360000	62	O95391	O95391	Pre-mRNA-splicing factor SLU7	SLU7
NaN	NaN	NaN	NaN	18141000	NaN	NaN	NaN	NaN	NaN	NaN	NaN	NaN	NaN	NaN	NaN	11	11	11	31.5	31.5	31.5	59.851	0	88.73	9119900000	167	O95394;O95394-3;O95394-4	O95394;O95394-3;O95394-4	Phosphoacetylglucosamine mutase	PGM3
NaN	NaN	NaN	NaN	NaN	NaN	NaN	NaN	NaN	NaN	NaN	NaN	62837000	NaN	NaN	NaN	6	6	6	18.9	18.9	18.9	49.669	0	34.225	2505200000	46	O95396	O95396	Adenylyltransferase and sulfurtransferase MOCS3;Molybdopterin-synthase adenylyltransferase;Molybdopterin-synthase sulfurtransferase	MOCS3
5025100	24595000	NaN	NaN	87334000	30082000	36871000	42637000	6149100	48902000	NaN	34253000	32142000	27103000	26132000	22147000	8	8	8	29.9	29.9	29.9	37.646	0	43.381	1431200000	95	O95400	O95400	CD2 antigen cytoplasmic tail-binding protein 2	CD2BP2
58514000	67341000	NaN	71876000	63639000	NaN	NaN	NaN	73649000	NaN	NaN	NaN	65819000	NaN	NaN	64505000	4	4	4	3.8	3.8	3.8	156.4	0	9.4197	1325600000	12	O95405;O95405-2;O95405-3	O95405;O95405-2	Zinc finger FYVE domain-containing protein 9	ZFYVE9
112960000	127870000	147020000	273380000	100720000	130270000	NaN	NaN	173470000	145630000	273320000	112770000	266330000	262260000	189850000	165820000	8	8	8	13.1	13.1	13.1	105.81	0	28.296	3398300000	50	O95427	O95427	GPI ethanolamine phosphate transferase 1	PIGN
NaN	NaN	NaN	NaN	NaN	NaN	NaN	NaN	NaN	NaN	NaN	NaN	NaN	NaN	NaN	NaN	7	7	7	30.9	30.9	30.9	49.593	0	126.14	6527300000	56	O95429;O95429-2	O95429;O95429-2	BAG family molecular chaperone regulator 4	BAG4
1105400000	1619600000	1595000000	1242800000	1130100000	603670000	1660100000	1261800000	1088700000	2111600000	1247700000	1036000000	2039100000	1337300000	1790400000	2058100000	12	12	12	50.9	50.9	50.9	38.274	0	323.31	138430000000	418	O95433;O95433-2	O95433;O95433-2	Activator of 90 kDa heat shock protein ATPase homolog 1	AHSA1
473620000	421010000	458920000	461400000	543690000	636070000	454310000	489820000	442290000	499940000	288780000	486890000	379790000	431560000	372870000	384490000	18	18	18	33.3	33.3	33.3	73.45	0	181.85	17291000000	223	O95453;O95453-2;O95453-3;O95453-4	O95453;O95453-2;O95453-3;O95453-4	Poly(A)-specific ribonuclease PARN	PARN
NaN	NaN	NaN	NaN	NaN	NaN	NaN	NaN	NaN	NaN	NaN	NaN	240970000	NaN	NaN	201970000	10	10	10	45.5	45.5	45.5	32.854	0	78.897	39622000000	120	O95456;O95456-2	O95456;O95456-2	Proteasome assembly chaperone 1	PSMG1
1490200000	1622800000	1651000000	1525100000	1892100000	1778800000	1230100000	1518300000	1688700000	1174800000	1588400000	1510500000	1903000000	1732900000	2097900000	1741600000	12	12	12	30.8	30.8	30.8	63.523	0	57.894	24304000000	170	O95470	O95470	Sphingosine-1-phosphate lyase 1	SGPL1
215730000	177870000	236940000	NaN	186000000	261920000	220400000	221920000	122760000	NaN	6659600	250180000	280520000	201170000	NaN	219680000	6	6	6	44.7	44.7	44.7	28.377	0	35.953	2012800000	32	O95476	O95476	CTD nuclear envelope phosphatase 1	CTDNEP1
1054700000	929190000	968490000	1195300000	1185900000	1039500000	1176100000	1323100000	1236300000	868320000	1137300000	1162200000	1146300000	832750000	1106700000	1092800000	8	8	8	31.9	31.9	31.9	30.065	0	96.023	26784000000	337	O95478	O95478	Ribosome biogenesis protein NSA2 homolog	NSA2
NaN	307740000	NaN	NaN	NaN	NaN	NaN	NaN	198320000	NaN	NaN	204710000	NaN	NaN	NaN	NaN	6	6	6	12.3	12.3	12.3	88.892	0	100.72	4133900000	49	O95479;O95479-2	O95479;O95479-2	GDH/6PGL endoplasmic bifunctional protein;Glucose 1-dehydrogenase;6-phosphogluconolactonase	H6PD
304210000	284720000	288550000	351820000	380340000	367910000	433530000	518330000	325090000	567480000	408690000	380210000	324900000	319480000	378960000	444780000	29	29	28	39.2	39.2	38.4	119.75	0	211.51	43267000000	424	O95486;O95486-2	O95486	Protein transport protein Sec24A	SEC24A
1236400000	1201900000	1276100000	1252500000	1268300000	1634900000	1407300000	1682800000	1343500000	1356500000	1584100000	1417100000	1302600000	1467200000	1378200000	1400800000	23	22	22	25.4	24.8	24.8	137.42	0	219.13	61505000000	509	O95487;O95487-3;O95487-2	O95487;O95487-3;O95487-2	Protein transport protein Sec24B	SEC24B
170850000	146760000	206120000	181050000	124000000	113230000	113560000	123790000	85453000	152570000	NaN	126950000	152580000	206820000	173970000	177590000	10	10	10	10.1	10.1	10.1	163.35	0	22.617	2521400000	66	O95490;O95490-2;O95490-5;O95490-7;O95490-6;O95490-3;O95490-4	O95490;O95490-2;O95490-5;O95490-7;O95490-6;O95490-3;O95490-4	Latrophilin-2	ADGRL2
NaN	NaN	NaN	NaN	NaN	NaN	NaN	NaN	NaN	NaN	NaN	NaN	NaN	NaN	NaN	NaN	6	6	6	22.2	22.2	22.2	49.228	0	88.73	2875400000	74	O95544;O95544-2;O95544-3	O95544;O95544-2;O95544-3	NAD kinase	NADK
832370000	702210000	648800000	517980000	638300000	597880000	521300000	553110000	677440000	572600000	651670000	706410000	712330000	665690000	579140000	629580000	6	6	6	54.3	54.3	54.3	14.279	0	41.495	16453000000	169	O95563	O95563	Mitochondrial pyruvate carrier 2	MPC2
108530000	113880000	NaN	40466000	NaN	107800000	134530000	NaN	NaN	126150000	NaN	112420000	70932000	NaN	95106000	101660000	8	8	8	60.2	60.2	60.2	27.873	0	64.001	8216600000	95	O95571	O95571	Persulfide dioxygenase ETHE1, mitochondrial	ETHE1
788980000	720780000	771810000	847200000	639590000	650160000	644600000	736750000	712720000	694380000	878180000	895820000	589110000	613570000	603460000	554470000	26	26	24	58.1	58.1	54	80.419	0	323.31	45924000000	752	O95573	O95573	Long-chain-fatty-acid--CoA ligase 3	ACSL3
436340000	450340000	435930000	470750000	337190000	386720000	374540000	386880000	349630000	334050000	415660000	382850000	295190000	319700000	349430000	360200000	53	53	53	44.5	44.5	44.5	194.81	0	323.31	36629000000	887	O95602	O95602	DNA-directed RNA polymerase I subunit RPA1	POLR1A
80191000	NaN	NaN	NaN	NaN	26162000	NaN	NaN	NaN	23760000	NaN	NaN	49998000	44081000	NaN	46831000	9	9	9	3.6	3.6	3.6	378.03	0	4.1567	671990000	43	O95613;O95613-2	O95613;O95613-2	Pericentrin	PCNT
213870000	NaN	NaN	NaN	189720000	NaN	NaN	NaN	165950000	NaN	258920000	350610000	139390000	412990000	187760000	227780000	4	4	4	25.1	25.1	25.1	26.499	0	7.1217	6659700000	65	O95619	O95619	YEATS domain-containing protein 4	YEATS4
NaN	NaN	NaN	NaN	NaN	NaN	NaN	NaN	NaN	NaN	NaN	NaN	NaN	NaN	NaN	NaN	8	8	8	20.9	20.9	20.9	70.786	0	34.224	700330000	60	O95628-4;O95628-8;O95628-9;O95628-10;O95628;O95628-2;O95628-3;O95628-7;O95628-6;O95628-5	O95628-4;O95628-8;O95628-9;O95628-10;O95628;O95628-2;O95628-3;O95628-7;O95628-6;O95628-5	CCR4-NOT transcription complex subunit 4	CNOT4
NaN	NaN	NaN	NaN	NaN	NaN	NaN	NaN	NaN	NaN	NaN	NaN	NaN	NaN	NaN	NaN	8	8	8	22.4	22.4	22.4	48.076	0	20.085	2671700000	93	O95630;O95630-2	O95630;O95630-2	STAM-binding protein	STAMBP
NaN	36718000	178360000	192960000	NaN	81786000	128160000	161900000	91359000	40754000	165230000	150370000	20891000	60174000	77805000	142050000	7	7	7	40.5	40.5	40.5	30.255	0	127.17	1723200000	82	O95639;O95639-2;O95639-3	O95639;O95639-2;O95639-3	Cleavage and polyadenylation specificity factor subunit 4	CPSF4
NaN	NaN	NaN	107080000	NaN	NaN	NaN	NaN	NaN	44104000	64154000	78487000	45971000	70476000	NaN	NaN	8	8	8	15.5	15.5	15.5	101.24	0	17.213	1309600000	35	O95644;O95644-5;O95644-4;O95644-6;O95644-8;O95644-11;O95644-3;O95644-10;O95644-2;O95644-17	O95644;O95644-5;O95644-4;O95644-6;O95644-8;O95644-11;O95644-3;O95644-10;O95644-2;O95644-17	Nuclear factor of activated T-cells, cytoplasmic 1	NFATC1
NaN	NaN	NaN	NaN	NaN	NaN	115190000	NaN	42561000	NaN	NaN	NaN	NaN	NaN	NaN	NaN	14	14	14	36.7	36.7	36.7	68.856	0	34.304	4942900000	62	O95671;O95671-2;O95671-3	O95671;O95671-2;O95671-3	N-acetylserotonin O-methyltransferase-like protein	ASMTL
1275000000	918260000	NaN	1012200000	1077000000	964730000	797340000	607540000	963180000	990260000	1223300000	1191500000	1360300000	1127400000	1404500000	1327400000	5	5	4	20.4	20.4	17.1	51.417	0	149.89	16777000000	73	O95674	O95674	Phosphatidate cytidylyltransferase 2	CDS2
NaN	NaN	NaN	NaN	NaN	NaN	NaN	NaN	NaN	NaN	NaN	NaN	NaN	NaN	NaN	NaN	5	5	5	23.1	23.1	23.1	43.064	0	151.57	251890000	19	O95684;O95684-2;O95684-3	O95684;O95684-2	FGFR1 oncogene partner	FGFR1OP
377260000	412040000	349510000	664380000	271290000	320320000	367160000	387280000	370830000	341670000	312010000	432130000	425220000	372720000	365150000	285610000	15	15	14	14.9	14.9	14	133.24	0	26.345	8249700000	175	O95696-2;O95696	O95696-2;O95696	Bromodomain-containing protein 1	BRD1
157390000	NaN	137700000	156110000	148670000	126380000	207410000	116570000	180210000	168250000	189850000	145620000	154200000	154420000	132870000	150940000	3	3	3	14.1	14.1	14.1	25.424	0	18.9	3045000000	91	O95707	O95707	Ribonuclease P protein subunit p29	POP4
584080000	641520000	493590000	614240000	651340000	632130000	552710000	692090000	698750000	534470000	643240000	663860000	720660000	650310000	604240000	612500000	47	47	47	15.5	15.5	15.5	527.22	0	201.19	18933000000	291	O95714;Q9BVR0	O95714	E3 ubiquitin-protein ligase HERC2	HERC2
148180000	151560000	158470000	137770000	121940000	173230000	105890000	145890000	141540000	176950000	166370000	158650000	127190000	108480000	117700000	143900000	7	6	4	33.8	30.1	17.8	24.267	0	27.341	4777600000	180	O95716	O95716	Ras-related protein Rab-3D	RAB3D
NaN	219340000	NaN	NaN	246000000	NaN	199950000	NaN	NaN	NaN	NaN	NaN	NaN	NaN	NaN	NaN	6	6	6	29.5	29.5	29.5	28.97	0	30.289	6238100000	51	O95721	O95721	Synaptosomal-associated protein 29	SNAP29
333510000	336110000	374720000	272690000	271920000	322320000	353470000	355520000	395270000	461260000	187490000	369270000	552440000	500120000	509560000	568050000	15	12	12	37.8	33	33	58.022	0	323.31	32785000000	350	O95747	O95747	Serine/threonine-protein kinase OSR1	OXSR1
NaN	28351000	NaN	NaN	NaN	NaN	NaN	NaN	21695000	NaN	NaN	NaN	33401000	NaN	NaN	67183000	4	4	4	39.7	39.7	39.7	16.968	0	26.954	2134100000	62	O95751	O95751	Protein LDOC1	LDOC1
53964000	43127000	64152000	8617900	91821000	70589000	88021000	64541000	81083000	82305000	13430000	51858000	155000000	73773000	52761000	103450000	34	31	31	51.3	46	46	94.511	0	323.31	37858000000	656	O95757	O95757	Heat shock 70 kDa protein 4L	HSPA4L
864260000	881430000	880480000	823400000	826810000	878270000	1010800000	1240800000	729420000	890210000	916950000	620330000	781330000	637550000	787460000	1002100000	10	8	8	33.5	30.3	30.3	59.689	0	88.962	24313000000	178	O95758;O95758-4;O95758-1;O95758-6;O95758-5;O95758-2;O95758-7	O95758;O95758-4;O95758-1;O95758-6;O95758-5;O95758-2;O95758-7	Polypyrimidine tract-binding protein 3	PTBP3
NaN	NaN	47956000	NaN	NaN	66505000	78637000	NaN	NaN	52730000	NaN	NaN	61012000	56398000	67754000	NaN	2	2	2	9.8	9.8	9.8	26.654	0.0029855	2.1432	748130000	24	O95772;O95772-2	O95772;O95772-2	MLN64 N-terminal domain homolog	STARD3NL
283730000	404540000	NaN	451460000	365960000	357680000	NaN	424600000	263530000	NaN	278300000	296280000	236940000	388160000	435780000	335330000	4	4	4	71.9	71.9	71.9	10.403	0	93.206	10060000000	120	O95777	O95777	U6 snRNA-associated Sm-like protein LSm8	LSM8
513940000	616070000	615400000	655260000	518660000	524480000	513000000	537800000	536360000	477390000	691310000	614900000	686690000	665530000	699220000	632090000	37	37	30	51.6	51.6	42.2	107.54	0	316.47	50594000000	1062	O95782;O95782-2	O95782;O95782-2	AP-2 complex subunit alpha-1	AP2A1
141520000	108890000	82015000	132710000	109670000	126740000	96771000	108500000	135340000	158690000	110490000	117520000	85712000	105210000	104580000	99734000	19	19	19	28.8	28.8	28.8	102.98	0	25.331	6788700000	230	O95785-3;O95785-4;O95785;O95785-2	O95785-3;O95785-4;O95785;O95785-2	Protein Wiz	WIZ
NaN	NaN	NaN	NaN	NaN	NaN	NaN	NaN	NaN	NaN	NaN	NaN	NaN	NaN	NaN	NaN	5	5	5	6.5	6.5	6.5	106.6	0	9.1862	586360000	27	O95786;O95786-2	O95786;O95786-2	Probable ATP-dependent RNA helicase DDX58	DDX58
4011000000	3968300000	4334800000	4557900000	4234300000	3979700000	4537700000	4409200000	3601500000	3229300000	4394400000	3423300000	3754800000	3238400000	3429500000	3390200000	30	30	2	57.5	57.5	3.1	63.182	0	228.6	132480000000	934	O95793;O95793-2	O95793;O95793-2	Double-stranded RNA-binding protein Staufen homolog 1	STAU1
NaN	NaN	NaN	NaN	54584000	NaN	NaN	NaN	NaN	NaN	NaN	NaN	NaN	NaN	NaN	62575000	11	11	11	41.1	41.1	41.1	44.678	0	71.564	9074800000	109	O95801	O95801	Tetratricopeptide repeat protein 4	TTC4
103650000	75576000	NaN	75457000	86420000	91123000	63548000	53891000	63579000	41152000	70120000	69675000	85039000	61075000	79650000	70441000	11	11	11	60.7	60.7	60.7	23.772	0	119.47	6143100000	215	O95816;O95816-2	O95816;O95816-2	BAG family molecular chaperone regulator 2	BAG2
NaN	NaN	NaN	NaN	NaN	NaN	NaN	NaN	NaN	NaN	NaN	NaN	NaN	NaN	NaN	NaN	9	9	9	31	31	31	61.594	0	34.581	1088100000	61	O95817	O95817	BAG family molecular chaperone regulator 3	BAG3
213090000	170800000	106130000	117180000	206810000	177080000	179300000	175010000	203840000	168730000	257690000	196510000	187920000	212400000	150410000	208910000	17	17	1	17.8	17.8	1.2	145	0	84.831	8689300000	234	O95819-6	O95819-6	Mitogen-activated protein kinase kinase kinase kinase 4	MAP4K4
NaN	196280000	NaN	NaN	154100000	NaN	147040000	NaN	168020000	NaN	NaN	NaN	212540000	176270000	NaN	173350000	6	6	6	18.1	18.1	18.1	55.003	0	8.0811	1934800000	23	O95822;O95822-2	O95822;O95822-2	Malonyl-CoA decarboxylase, mitochondrial	MLYCD
NaN	NaN	NaN	NaN	NaN	NaN	NaN	NaN	26241000	NaN	NaN	NaN	NaN	NaN	NaN	NaN	7	7	7	28.9	28.9	28.9	38.696	0	16.914	4054600000	55	O95825;O95825-2	O95825;O95825-2	Quinone oxidoreductase-like protein 1	CRYZL1
4100400000	4369600000	3737400000	4944000000	2328700000	2243600000	2192400000	2430000000	4942700000	4326500000	4729500000	4465300000	5321000000	5070700000	5560600000	5011700000	26	26	26	60.8	60.8	60.8	66.9	0	323.31	181950000000	1406	O95831;O95831-3;O95831-2;O95831-5;O95831-4;O95831-6	O95831;O95831-3;O95831-2	Apoptosis-inducing factor 1, mitochondrial	AIFM1
NaN	NaN	NaN	NaN	NaN	NaN	NaN	NaN	NaN	NaN	NaN	NaN	NaN	NaN	NaN	NaN	7	7	7	13.4	13.4	13.4	92.069	0	21.057	2221400000	40	O95834-3;O95834;O95834-2	O95834-3;O95834;O95834-2	Echinoderm microtubule-associated protein-like 2	EML2
NaN	NaN	NaN	NaN	NaN	NaN	NaN	NaN	NaN	NaN	NaN	NaN	NaN	NaN	NaN	NaN	6	6	6	8.2	8.2	8.2	126.87	0	18.239	227560000	38	O95835;O95835-2	O95835;O95835-2	Serine/threonine-protein kinase LATS1	LATS1
14222000	12208000	NaN	NaN	29681000	26667000	20736000	NaN	14298000	14064000	NaN	17483000	NaN	NaN	NaN	11881000	2	2	2	17.2	17.2	17.2	22.147	0	6.6078	230160000	18	O95857	O95857	Tetraspanin-13	TSPAN13
NaN	NaN	NaN	NaN	NaN	NaN	NaN	NaN	NaN	NaN	NaN	NaN	NaN	NaN	NaN	3513100	12	12	12	49	49	49	33.392	0	48.036	4284800000	154	O95861;O95861-4;O95861-2;O95861-3	O95861;O95861-4;O95861-2;O95861-3	3(2),5-bisphosphate nucleotidase 1	BPNT1
1139700000	1152600000	1132300000	1029700000	927830000	959960000	936060000	1100000000	851770000	841640000	1029300000	926600000	775300000	943110000	783390000	704070000	15	15	14	37.6	37.6	34.7	52.259	0	146.45	58592000000	675	O95864;O95864-3;O95864-4;O95864-2	O95864;O95864-3;O95864-4;O95864-2	Fatty acid desaturase 2	FADS2
78134000	65837000	NaN	NaN	62351000	181480000	59468000	98023000	63689000	76876000	NaN	79201000	65843000	88323000	136750000	84145000	12	11	11	61.1	58.2	58.2	29.644	0	176.63	3380500000	100	O95865	O95865	N(G),N(G)-dimethylarginine dimethylaminohydrolase 2	DDAH2
139050000	114050000	81752000	119010000	106670000	129480000	84877000	143630000	149640000	99256000	124220000	159560000	165150000	170780000	154880000	169460000	16	16	16	40.1	40.1	40.1	63.243	0	39.002	4570200000	161	O95870;O95870-2	O95870;O95870-2	Abhydrolase domain-containing protein 16A	ABHD16A
213520000	269740000	181300000	274530000	213420000	249970000	241810000	187660000	329570000	200310000	270420000	220260000	261300000	202760000	300780000	175100000	6	6	6	36.6	36.6	36.6	19.206	0	30.879	15625000000	308	O95881	O95881	Thioredoxin domain-containing protein 12	TXNDC12
70206000	98078000	174070000	124250000	111500000	71387000	178190000	195930000	74940000	218960000	50124000	NaN	95475000	78555000	332240000	144770000	12	12	12	24.1	24.1	24.1	72.757	0	66.995	15685000000	131	O95905;O95905-3;O95905-2	O95905;O95905-3;O95905-2	Protein SGT1	ECD
68094000	66417000	72653000	72575000	83449000	60732000	44690000	84673000	48371000	45152000	49516000	61576000	52168000	51623000	NaN	57792000	5	5	5	33.3	33.3	33.3	28.722	0	123.48	741620000	46	O95926;O95926-2	O95926;O95926-2	Pre-mRNA-splicing factor SYF2	SYF2
74939000	72083000	80192000	58302000	80710000	58575000	NaN	43798000	66204000	105770000	NaN	76954000	57118000	49152000	43820000	55362000	7	7	7	42.3	42.3	42.3	32.844	0	103.66	3945200000	158	O95983;O95983-2	O95983;O95983-2	Methyl-CpG-binding domain protein 3	MBD3
103740000	59490000	86311000	88237000	71195000	93813000	63476000	74440000	85759000	69092000	73220000	89408000	72548000	81872000	67924000	62558000	8	7	7	10.2	8.9	8.9	96.661	0	9.7266	1133300000	57	O95985;O95985-3;O95985-2	O95985;O95985-3;O95985-2	DNA topoisomerase 3-beta-1	TOP3B
NaN	NaN	NaN	NaN	NaN	NaN	NaN	NaN	NaN	NaN	NaN	NaN	NaN	NaN	NaN	NaN	5	4	4	39.5	35.5	35.5	19.471	0	42.448	1180800000	49	O95989	O95989	Diphosphoinositol polyphosphate phosphohydrolase 1	NUDT3
741180000	839450000	655190000	714270000	720150000	793400000	571230000	692230000	587210000	633180000	732320000	755510000	603320000	788460000	783690000	843940000	8	8	8	57.6	57.6	57.6	20.776	0	93.524	22912000000	274	O96000;O96000-2	O96000;O96000-2	NADH dehydrogenase [ubiquinone] 1 beta subcomplex subunit 10	NDUFB10
1819300000	1917500000	1715400000	1759300000	1774300000	1867300000	1672200000	1935100000	1696400000	2244900000	1908300000	1507900000	2349200000	2223300000	1543200000	1963600000	12	12	12	27.8	27.8	27.8	76.096	0	323.31	34108000000	282	O96005;O96005-3;O96005-4	O96005;O96005-3;O96005-4	Cleft lip and palate transmembrane protein 1	CLPTM1
112040000	98489000	NaN	NaN	1109400000	NaN	NaN	NaN	280700000	308860000	NaN	NaN	289910000	NaN	NaN	235770000	11	11	11	19.6	19.6	19.6	78.155	0	30.381	12353000000	69	O96006	O96006	Zinc finger BED domain-containing protein 1	ZBED1
NaN	NaN	NaN	NaN	NaN	NaN	NaN	NaN	NaN	NaN	NaN	98418000	NaN	NaN	NaN	NaN	6	6	6	38.8	38.8	38.8	20.944	0	14.61	10007000000	44	O96007	O96007	Molybdopterin synthase catalytic subunit	MOCS2
3769400000	3272000000	3310100000	3550600000	3438500000	3343800000	2664400000	3169400000	2894400000	2578800000	2890300000	3127100000	2990800000	3763900000	3552000000	3236700000	13	13	13	74	74	74	37.893	0	323.31	167180000000	1504	O96008;O96008-2	O96008;O96008-2	Mitochondrial import receptor subunit TOM40 homolog	TOMM40
49624000	69818000	49043000	70797000	48474000	36367000	47328000	56850000	49247000	37603000	42780000	39083000	48346000	NaN	NaN	17096000	6	6	6	32	32	32	28.431	0	5.5123	698930000	35	O96011;O96011-2	O96011;O96011-2	Peroxisomal membrane protein 11B	PEX11B
75906000	85146000	NaN	NaN	NaN	68471000	38098000	56181000	96350000	NaN	84892000	54012000	45763000	106430000	106250000	93727000	13	13	12	35.4	35.4	33.3	64.071	0	113.71	3578200000	102	O96013;O96013-4;O96013-2;O96013-3	O96013;O96013-4;O96013-2;O96013-3	Serine/threonine-protein kinase PAK 4	PAK4
NaN	NaN	NaN	NaN	NaN	NaN	NaN	NaN	NaN	NaN	NaN	NaN	NaN	NaN	NaN	NaN	9	9	9	25	25	25	60.914	0	81.679	3546100000	51	O96017;O96017-12;O96017-9;O96017-7;O96017-8;O96017-13;O96017-4;O96017-5;O96017-2;O96017-6;O96017-10;O96017-11	O96017;O96017-12;O96017-9;O96017-7;O96017-8;O96017-13;O96017-4	Serine/threonine-protein kinase Chk2	CHEK2
396640000	436090000	384550000	293390000	318680000	320850000	332480000	14560000	523260000	397080000	481020000	286960000	402270000	314980000	374810000	350570000	14	14	14	48.7	48.7	48.7	47.46	0	174.12	36390000000	423	O96019;O96019-2;O94805	O96019;O96019-2	Actin-like protein 6A	ACTL6A
2256100000	2026400000	2250000000	2252800000	1650300000	1473400000	1551100000	1607100000	1645000000	1931400000	2197100000	1966200000	1679000000	1598600000	1422100000	1651000000	23	23	23	22.1	22.1	22.1	152.26	0	214.51	35048000000	295	O96028;O96028-5;O96028-3;O96028-6;O96028-2;O96028-7;O96028-4	O96028;O96028-5;O96028-3	Histone-lysine N-methyltransferase NSD2	WHSC1
246960000	318270000	244880000	322570000	197120000	136200000	155250000	174290000	201600000	NaN	165110000	182980000	181710000	NaN	116110000	137960000	2	2	2	5	5	5	42.717	0.00014239	3.0746	1286700000	35	P00156	P00156	Cytochrome b	CYTB
1063900000	1000500000	1221700000	712090000	577530000	821450000	2703300000	470110000	737120000	1107600000	824430000	834320000	640420000	554270000	655410000	634680000	26	26	25	81	81	77.4	36.688	0	323.31	1473600000000	2408	P00338;P00338-3;P00338-4;P00338-2;P00338-5;Q6ZMR3	P00338;P00338-3;P00338-4;P00338-2;P00338-5	L-lactate dehydrogenase A chain	LDHA
1648200000	1709100000	1889800000	1525700000	1488000000	1968200000	1956400000	1387100000	2175800000	1686300000	1887000000	2066900000	1615600000	1749000000	1851500000	1393300000	26	26	9	62.5	62.5	27.6	61.397	0	266.95	107500000000	1418	P00367;P00367-3;P00367-2	P00367;P00367-3;P00367-2	Glutamate dehydrogenase 1, mitochondrial	GLUD1
NaN	8261100	NaN	NaN	39344000	NaN	22297000	NaN	13846000	NaN	NaN	NaN	17873000	NaN	NaN	NaN	11	11	11	65.8	65.8	65.8	21.452	0	268.38	12708000000	240	P00374;P00374-2;Q86XF0	P00374;P00374-2	Dihydrofolate reductase	DHFR
6343200000	5174700000	5117600000	5481900000	5404000000	5860200000	4784700000	5359200000	6985300000	7042800000	6187900000	6860700000	8560500000	9497500000	9037500000	9062400000	14	14	14	61.5	61.5	61.5	34.234	0	323.31	195350000000	680	P00387;P00387-2;P00387-3	P00387;P00387-2;P00387-3	NADH-cytochrome b5 reductase 3;NADH-cytochrome b5 reductase 3 membrane-bound form;NADH-cytochrome b5 reductase 3 soluble form	CYB5R3
29397000	18256000	NaN	NaN	12505000	15543000	24259000	NaN	21984000	5435500	NaN	12119000	5486200	2745800	NaN	6177800	17	17	17	54.2	54.2	54.2	56.256	0	323.31	47816000000	446	P00390;P00390-2;P00390-3;P00390-4;P00390-5	P00390;P00390-2;P00390-3;P00390-4;P00390-5	Glutathione reductase, mitochondrial	GSR
2075300000	1394200000	1641000000	1460700000	1673800000	1072300000	1464500000	2089500000	830260000	852320000	784170000	1298600000	1849800000	1023900000	1109000000	1372300000	4	4	4	13.6	13.6	13.6	57.041	0	96.261	26667000000	71	P00395	P00395	Cytochrome c oxidase subunit 1	MT-CO1
16630000000	16306000000	15483000000	16100000000	17488000000	15438000000	16092000000	16418000000	15768000000	12804000000	13834000000	15042000000	13870000000	12017000000	11924000000	14304000000	8	8	8	44.9	44.9	44.9	25.565	0	323.31	321410000000	564	P00403	P00403	Cytochrome c oxidase subunit 2	COX2
NaN	NaN	NaN	NaN	NaN	NaN	NaN	NaN	NaN	NaN	NaN	NaN	NaN	NaN	NaN	NaN	4	4	4	53.9	53.9	53.9	15.936	0	130.52	2074300000	45	P00441	P00441	Superoxide dismutase [Cu-Zn]	SOD1
37038000	11247000	71642000	NaN	9558400	3604600	259820000	NaN	26939000	23954000	20471000	6357100	13777000	NaN	NaN	12568000	16	16	16	71.6	71.6	71.6	32.118	0	323.31	141410000000	636	P00491	P00491	Purine nucleoside phosphorylase	PNP
105560000	66946000	51339000	NaN	47286000	18818000	252970000	NaN	62259000	76116000	NaN	16366000	136170000	115560000	NaN	90807000	14	14	13	79.4	79.4	76.1	24.579	0	259.63	106310000000	532	P00492	P00492	Hypoxanthine-guanine phosphoribosyltransferase	HPRT1
1155400000	1069200000	1302700000	1060000000	828420000	1244600000	1787100000	828150000	1104300000	1039500000	1265900000	1090900000	648080000	1026300000	1138900000	584070000	29	29	29	68.8	68.8	68.8	47.517	0	321.18	123720000000	1130	P00505;P00505-2	P00505;P00505-2	Aspartate aminotransferase, mitochondrial	GOT2
188930000	180140000	237270000	203020000	221230000	213460000	649990000	207760000	300220000	463930000	251920000	346350000	517220000	577420000	511920000	476310000	29	29	24	70.5	70.5	60	44.614	0	323.31	793310000000	2754	P00558;P00558-2	P00558;P00558-2	Phosphoglycerate kinase 1	PGK1
NaN	NaN	NaN	NaN	NaN	NaN	NaN	NaN	NaN	NaN	NaN	NaN	NaN	NaN	NaN	NaN	4	4	4	25.3	25.3	25.3	40.764	0	44.377	4076300000	31	P00813	P00813	Adenosine deaminase	ADA
NaN	NaN	NaN	NaN	NaN	NaN	NaN	NaN	NaN	NaN	NaN	NaN	NaN	NaN	NaN	NaN	9	9	9	46.2	46.2	46.2	29.246	0	21.624	16901000000	94	P00918	P00918	Carbonic anhydrase 2	CA2
NaN	NaN	NaN	NaN	NaN	NaN	NaN	NaN	NaN	NaN	NaN	NaN	NaN	NaN	NaN	NaN	9	9	9	28.6	28.6	28.6	46.53	0	27.509	4668200000	80	P00966	P00966	Argininosuccinate synthase	ASS1
71236000	NaN	NaN	NaN	NaN	250090000	NaN	NaN	NaN	144020000	NaN	NaN	NaN	NaN	NaN	NaN	4	4	4	30.8	30.8	30.8	15.799	0	5.5521	2157500000	45	P01034	P01034	Cystatin-C	CST3
121500000	159080000	141180000	NaN	NaN	159290000	NaN	140110000	NaN	121530000	NaN	147750000	100700000	NaN	NaN	NaN	2	2	2	5.2	5.2	5.2	48.804	0	5.0189	2276300000	31	P01106;P01106-2	P01106;P01106-2	Myc proto-oncogene protein	MYC
478980000	500310000	411290000	426230000	541000000	367580000	276290000	482010000	389940000	312050000	475220000	466930000	471660000	492960000	466150000	502010000	9	9	2	52.9	52.9	12.7	21.229	0	93.823	9748000000	172	P01111	P01111	GTPase NRas	NRAS
NaN	NaN	68036000	NaN	NaN	58536000	47842000	47376000	NaN	NaN	NaN	NaN	NaN	NaN	NaN	NaN	9	3	2	52.9	19	11.1	21.298	0	3.2558	522710000	37	P01112;P01112-2	P01112;P01112-2	GTPase HRas;GTPase HRas, N-terminally processed	HRAS
179770000	163110000	114210000	156390000	202550000	164770000	143050000	192720000	62656000	75600000	144040000	108540000	83217000	47970000	NaN	80851000	8	8	8	16.2	16.2	16.2	95.375	0	68.277	2503600000	104	P01130;P01130-6;P01130-4;P01130-2;P01130-3;P01130-5	P01130;P01130-6;P01130-4;P01130-2;P01130-3;P01130-5	Low-density lipoprotein receptor	LDLR
881730000	814850000	772640000	840500000	368920000	388650000	374140000	484170000	480490000	378740000	621370000	571430000	442250000	534280000	498470000	502080000	9	9	4	30.9	30.9	18.8	40.46	0	193.56	18275000000	405	P01889;P17693-6;P17693-2	P01889	HLA class I histocompatibility antigen, B-7 alpha chain	HLA-B
NaN	NaN	NaN	NaN	NaN	NaN	NaN	NaN	NaN	NaN	NaN	NaN	98462000	86407000	NaN	86677000	6	6	6	50.3	50.3	50.3	20.159	0	34.767	2057600000	24	P02511	P02511	Alpha-crystallin B chain	CRYAB
3826700000	3883200000	3545600000	4245200000	1770900000	1783200000	1637700000	1695300000	2720600000	2273400000	3623500000	2652700000	3027700000	3646000000	3586400000	2594300000	36	36	3	61.7	61.7	12.2	74.139	0	323.31	162380000000	1564	P02545;P02545-6;P02545-3;P02545-5;P02545-4	P02545;P02545-6;P02545-3;P02545-5;P02545-4	Prelamin-A/C;Lamin-A/C	LMNA
NaN	NaN	NaN	NaN	NaN	NaN	NaN	NaN	NaN	NaN	NaN	NaN	9181100	13575000	12069000	NaN	4	3	3	18	14.2	14.2	36.154	0	17.99	34934000	8	P02649	P02649	Apolipoprotein E	APOE
NaN	NaN	NaN	NaN	NaN	88772000	NaN	121100000	93774000	61389000	NaN	NaN	80615000	91004000	NaN	214860000	7	7	7	4.3	4.3	4.3	272.32	0	19.055	540870000	21	P02751;P02751-13;P02751-7;P02751-1;P02751-11;P02751-3;P02751-17;P02751-8;P02751-14;P02751-5;P02751-9;P02751-6;P02751-10;P02751-4;P02751-12;P02751-16;P02751-2	P02751;P02751-13;P02751-7;P02751-1;P02751-11;P02751-3;P02751-17;P02751-8;P02751-14;P02751-5;P02751-9;P02751-6;P02751-10;P02751-4;P02751-12	Fibronectin;Anastellin;Ugl-Y1;Ugl-Y2;Ugl-Y3	FN1
7437800000	7503200000	8157100000	8786900000	8468700000	9303600000	8708500000	9577800000	5401100000	4846100000	7352100000	6873900000	5191000000	5981300000	5912700000	6165500000	34	34	34	51.7	51.7	51.7	84.87	0	323.31	450210000000	2848	P02786	P02786	Transferrin receptor protein 1;Transferrin receptor protein 1, serum form	TFRC
NaN	NaN	NaN	NaN	NaN	NaN	NaN	NaN	NaN	NaN	NaN	NaN	NaN	NaN	NaN	NaN	6	6	6	45.9	45.9	45.9	21.225	0	19.424	493430000	22	P02794	P02794	Ferritin heavy chain;Ferritin heavy chain, N-terminally processed	FTH1
1824500000	1849700000	1747000000	2420200000	1795700000	1631800000	1875200000	NaN	2330400000	2138600000	1520400000	1959300000	2983900000	1812000000	2296500000	2583000000	4	4	4	11.9	11.9	11.9	35.66	0	37.494	28585000000	80	P03886	P03886	NADH-ubiquinone oxidoreductase chain 1	MT-ND1
16694000	13747000	23330000	23110000	NaN	11880000	23049000	18170000	11741000	8486800	16964000	17452000	11736000	11747000	24511000	16154000	1	1	1	13	13	13	13.186	0	3.4034	352380000	59	P03897	P03897	NADH-ubiquinone oxidoreductase chain 3	MT-ND3
1165400000	1370300000	1209800000	1284400000	1200500000	1069000000	1213900000	1256000000	1155000000	1031300000	1166500000	1253300000	1168800000	914170000	1415700000	1172600000	4	4	4	12.4	12.4	12.4	51.58	0	57.387	25672000000	173	P03905	P03905	NADH-ubiquinone oxidoreductase chain 4	MT-ND4
428040000	522760000	573980000	585490000	446690000	400010000	502300000	401690000	511380000	390630000	433510000	449930000	473480000	466230000	432250000	426360000	6	6	6	13.9	13.9	13.9	67.026	0	323.31	15632000000	312	P03915	P03915	NADH-ubiquinone oxidoreductase chain 5	MT-ND5
276120000	205860000	186980000	218000000	238920000	190260000	170340000	176760000	198000000	182430000	234490000	267600000	194880000	191660000	200580000	148430000	3	3	3	48.5	48.5	48.5	7.9916	0	28.903	5960100000	299	P03928	P03928	ATP synthase protein 8	MT-ATP8
24826000	9785300	21309000	19719000	28520000	29607000	21727000	57196000	17750000	12220000	18939000	16109000	13100000	20307000	25848000	9752400	11	11	11	17.1	17.1	17.1	97.475	0	18.718	644580000	71	P04035;P04035-2;P04035-3	P04035;P04035-2;P04035-3	3-hydroxy-3-methylglutaryl-coenzyme A reductase	HMGCR
520680000	597720000	473080000	527700000	463820000	616550000	639750000	449570000	627780000	408060000	564590000	444410000	569240000	506530000	520840000	393110000	24	24	24	51	51	51	59.755	0	323.31	32099000000	762	P04040	P04040	Catalase	CAT
90913000	28350000	NaN	NaN	85263000	52355000	NaN	NaN	105030000	159310000	NaN	NaN	152070000	96779000	64239000	149830000	11	11	8	26.4	26.4	21.1	73.051	0	69.311	11385000000	157	P04049;P04049-2	P04049;P04049-2	RAF proto-oncogene serine/threonine-protein kinase	RAF1
242070000	287870000	291910000	322240000	244830000	286010000	242950000	235850000	296810000	379260000	378680000	259000000	308620000	340390000	262870000	273950000	13	13	13	40.9	40.9	40.9	59.716	0	191.02	9900900000	197	P04062;P04062-4;P04062-2;P04062-5;P04062-3	P04062;P04062-4;P04062-2;P04062-5	Glucosylceramidase	GBA
344850000	361640000	184430000	177650000	264100000	323880000	347670000	181040000	262350000	254650000	243180000	193840000	177580000	190020000	189680000	NaN	5	5	5	17.8	17.8	17.8	53.688	0	26.665	7670700000	76	P04066	P04066	Tissue alpha-L-fucosidase	FUCA1
134880000	26086000	127990000	86821000	87388000	41134000	574800000	1994700	50347000	123110000	36847000	127160000	110180000	70432000	19427000	76336000	26	26	21	83	83	68.4	39.42	0	323.31	419400000000	1788	P04075;P04075-2	P04075;P04075-2	Fructose-bisphosphate aldolase A	ALDOA
NaN	NaN	NaN	NaN	NaN	NaN	NaN	NaN	NaN	NaN	NaN	NaN	NaN	NaN	NaN	NaN	5	5	5	70.4	70.4	70.4	11.139	0	121.56	12211000000	142	P04080	P04080	Cystatin-B	CSTB
13594000	48639000	38206000	4965700	697570000	708480000	833310000	666890000	535160	252200000	NaN	11589000	774390	16379000	NaN	65542000	25	25	25	71.1	71.1	71.1	38.714	0	323.31	285440000000	753	P04083	P04083	Annexin A1	ANXA1
559900000	413830000	NaN	NaN	1702700000	1128800000	1408200000	NaN	339960000	NaN	NaN	NaN	404210000	422070000	NaN	657570000	10	7	7	2.7	1.9	1.9	515.6	0.00069667	2.6844	9676700000	40	P04114	P04114	Apolipoprotein B-100;Apolipoprotein B-48	APOB
241980000	237540000	153280000	168130000	254250000	392500000	330860000	61123000	239800000	118120000	136840000	140020000	83547000	90868000	NaN	NaN	8	8	8	60.8	60.8	60.8	24.75	0	180.64	4502400000	134	P04179;P04179-4;P04179-2;P04179-3	P04179;P04179-4;P04179-2;P04179-3	Superoxide dismutase [Mn], mitochondrial	SOD2
2838500000	3146900000	3143800000	2660400000	1489800000	1748400000	2125300000	1569000000	3060200000	2100600000	2678700000	2452100000	2476700000	2383600000	2584400000	1929100000	17	17	17	53.5	53.5	53.5	48.534	0	323.31	86857000000	723	P04181;P04181-2	P04181;P04181-2	Ornithine aminotransferase, mitochondrial;Ornithine aminotransferase, hepatic form;Ornithine aminotransferase, renal form	OAT
NaN	NaN	NaN	NaN	69986000	NaN	159940000	88512000	47619000	NaN	NaN	NaN	52057000	NaN	NaN	57727000	8	8	8	39.3	39.3	39.3	25.468	0	35.772	19967000000	134	P04183	P04183	Thymidine kinase, cytosolic	TK1
367350000	323260000	329760000	179000000	NaN	NaN	233210000	NaN	272480000	408230000	NaN	322370000	572640000	333240000	300150000	283910000	27	5	3	65.5	14.4	10.1	49.585	0	323.31	57444000000	207	P04350	P04350	Tubulin beta-4A chain	TUBB4A
1219200000	1029600000	2020600000	1191900000	1667000000	1822500000	5541100000	1862000000	1545500000	2360300000	1535100000	1601400000	2836200000	2284300000	1800900000	2172700000	22	22	2	83	83	10.7	36.053	0	323.31	2700500000000	4205	P04406;O14556	P04406	Glyceraldehyde-3-phosphate dehydrogenase	GAPDH
2835700000	2394100000	3472400000	3155000000	1434800000	1353900000	1021100000	1632800000	1421400000	1141800000	2269600000	1623400000	1336500000	1406700000	1302200000	1514400000	8	4	3	21.6	13.4	6.8	40.84	0	323.31	38520000000	379	P04439;P04439-2	P04439;P04439-2	HLA class I histocompatibility antigen, A-3 alpha chain	HLA-A
86707000	52072000	394450000	263380000	320560000	338030000	178880000	162050000	368770000	589390000	NaN	156120000	541790000	403590000	547910000	557120000	11	11	11	54.5	54.5	54.5	28.315	0	323.31	39591000000	177	P04632;Q96L46	P04632	Calpain small subunit 1	CAPNS1
182970000	NaN	90554000	192630000	160790000	174210000	210990000	239500000	208460000	250520000	151560000	223250000	260780000	250490000	243770000	241140000	7	7	7	24.4	24.4	24.4	43.653	0	22.582	7091800000	126	P04637;P04637-4;P04637-7;P04637-5;P04637-6;P04637-2;P04637-3;P04637-8;P04637-9	P04637;P04637-4;P04637-7;P04637-5;P04637-6;P04637-2;P04637-3	Cellular tumor antigen p53	TP53
249500000	191270000	178000000	212840000	347880000	336220000	916030000	434090000	355240000	440280000	296520000	498380000	609370000	719110000	681640000	685640000	14	14	14	81.5	81.5	81.5	22.782	0	323.31	172050000000	804	P04792	P04792	Heat shock protein beta-1	HSPB1
53129000	NaN	19204000	NaN	35780000	13341000	48898000	46004000	48209000	44255000	NaN	67006000	51432000	21211000	12885000	107140000	13	13	13	53.7	53.7	53.7	35.716	0	323.31	50357000000	446	P04818;P04818-2;P04818-3	P04818;P04818-2	Thymidylate synthase	TYMS
14477000000	16583000000	14923000000	18093000000	12470000000	12936000000	12059000000	13888000000	12689000000	11253000000	15432000000	15468000000	14792000000	15195000000	13953000000	14069000000	28	28	28	56.8	56.8	56.8	68.569	0	323.31	527060000000	2428	P04843	P04843	Dolichyl-diphosphooligosaccharide--protein glycosyltransferase subunit 1	RPN1
20769000000	23464000000	23192000000	22786000000	17340000000	18506000000	17954000000	20263000000	18105000000	18880000000	22145000000	21730000000	23332000000	23560000000	24498000000	24992000000	27	27	27	57.2	57.2	57.2	69.283	0	323.31	829570000000	1697	P04844;P04844-2	P04844;P04844-2	Dolichyl-diphosphooligosaccharide--protein glycosyltransferase subunit 2	RPN2
3375700000	3510300000	3332200000	3454600000	3673500000	3758500000	4174300000	4060900000	4201100000	4026000000	4886800000	5237700000	4986000000	5391400000	5559100000	5573900000	16	16	9	62.5	62.5	39.7	40.45	0	323.31	121130000000	1011	P04899;P04899-6;P04899-3;P04899-5;P04899-2;P04899-4;A8MTJ3;P11488	P04899;P04899-6;P04899-3;P04899-5;P04899-2;P04899-4	Guanine nucleotide-binding protein G(i) subunit alpha-2	GNAI2
49634000	56613000	43797000	55381000	67938000	78176000	72425000	68645000	43295000	23229000	27341000	46967000	35635000	52241000	50694000	45204000	11	11	11	13.6	13.6	13.6	137.01	0	35.838	1178400000	74	P04920;P04920-2;P04920-3	P04920;P04920-2;P04920-3	Anion exchange protein 2	SLC4A2
1272500000	1383500000	1389000000	1356300000	1431600000	1601000000	1403700000	1595600000	1215400000	1137000000	1456000000	1497300000	1456900000	1567100000	1504400000	1479100000	38	38	22	45.2	45.2	26.5	112.89	0	323.31	150110000000	2193	P05023;P05023-4;P05023-3;P05023-2	P05023;P05023-4;P05023-3;P05023-2	Sodium/potassium-transporting ATPase subunit alpha-1	ATP1A1
208980000	155590000	169160000	210540000	200800000	146610000	131860000	135370000	168830000	116550000	173380000	199860000	140110000	198640000	173050000	163360000	7	7	7	27.1	27.1	27.1	35.061	0	19.52	6304400000	186	P05026;P05026-2	P05026;P05026-2	Sodium/potassium-transporting ATPase subunit beta-1	ATP1B1
1212800000	1363800000	1213600000	1569300000	1649400000	1391600000	1159700000	1885300000	1398200000	804100000	1140800000	1030500000	1080600000	1202500000	1376900000	1104500000	15	15	15	28.4	28.4	28.4	86.942	0	135.72	20289000000	272	P05067;P05067-8;P05067-11;P05067-9;P05067-6;P05067-7;P05067-4;P05067-10;P05067-5;P05067-3;P05067-2	P05067;P05067-8;P05067-11;P05067-9;P05067-6;P05067-7;P05067-4;P05067-10;P05067-5;P05067-3	Amyloid beta A4 protein;N-APP;Soluble APP-alpha;Soluble APP-beta;C99;Beta-amyloid protein 42;Beta-amyloid protein 40;C83;P3(42);P3(40);C80;Gamma-secretase C-terminal fragment 59;Gamma-secretase C-terminal fragment 57;Gamma-secretase C-terminal fragment 50;C31	APP
94088000	97060000	121980000	106580000	63879000	66525000	NaN	85664000	90798000	NaN	NaN	NaN	85154000	NaN	76865000	51032000	1	1	1	21	21	21	10.659	0	51.591	785060000	59	P05114	P05114	Non-histone chromosomal protein HMG-14	HMGN1
8100700000	9202700000	8514100000	9096800000	3558500000	3921600000	4163600000	4898600000	8472800000	8139600000	9793000000	9252400000	8770800000	9140700000	10243000000	10041000000	19	9	7	50.3	27.9	19.5	32.852	0	171.13	257160000000	1346	P05141;Q9H0C2	P05141	ADP/ATP translocase 2;ADP/ATP translocase 2, N-terminally processed	SLC25A5
45201000	NaN	57059000	NaN	NaN	73827000	NaN	NaN	NaN	NaN	NaN	47387000	NaN	71328000	49423000	NaN	10	10	10	27.8	27.8	27.8	58.215	0	42.036	941190000	56	P05166;P05166-2	P05166;P05166-2	Propionyl-CoA carboxylase beta chain, mitochondrial	PCCB
968040000	1046800000	936590000	913140000	179400000	221100000	212900000	218700000	660430000	564880000	786720000	750580000	654190000	586650000	640880000	531960000	16	16	15	45.2	45.2	43.9	57.304	0	323.31	31023000000	521	P05186;P05186-3;P05186-2	P05186;P05186-3;P05186-2	Alkaline phosphatase, tissue-nonspecific isozyme	ALPL
1258400000	1385600000	1337500000	1375600000	1394200000	1287200000	1338700000	1321500000	1275300000	1365700000	1146700000	1310100000	1315500000	1150700000	1411100000	1314300000	20	20	20	58.1	58.1	58.1	36.112	0	323.31	84347000000	1080	P05198	P05198	Eukaryotic translation initiation factor 2 subunit 1	EIF2S1
242410000	118010000	70785000	NaN	230060000	495040000	138550000	407380000	77685000	21270000	60550000	215630000	172010000	132480000	488790000	675200000	3	3	3	27.8	27.8	27.8	9.3926	0	9.3618	3969100000	56	P05204;Q15651;Q15651-2	P05204;Q15651;Q15651-2	Non-histone chromosomal protein HMG-17;High mobility group nucleosome-binding domain-containing protein 3	HMGN2;HMGN3
93638000000	139570000000	105820000000	138560000000	117300000000	81715000000	125800000000	102780000000	102980000000	111240000000	106410000000	50809000000	83624000000	81439000000	100620000000	95834000000	6	5	5	95.6	80.7	80.7	11.514	0	323.31	1432100000000	179	P05386	P05386	60S acidic ribosomal protein P1	RPLP1
51997000000	61415000000	60021000000	60349000000	51271000000	48578000000	55078000000	51416000000	46245000000	53207000000	61868000000	43412000000	38236000000	39018000000	47604000000	48085000000	10	10	9	87.8	87.8	73	11.665	0	323.31	879690000000	1245	P05387;P05386-2	P05387	60S acidic ribosomal protein P2	RPLP2
31070000000	35540000000	38821000000	34545000000	31951000000	27073000000	33849000000	31919000000	28445000000	28513000000	40403000000	33767000000	29487000000	28844000000	32981000000	36027000000	16	16	1	64.4	64.4	4.1	34.273	0	323.31	1055700000000	1564	P05388;Q8NHW5	P05388;Q8NHW5	60S acidic ribosomal protein P0;60S acidic ribosomal protein P0-like	RPLP0;RPLP0P6
95145000	100250000	74157000	87019000	85044000	87806000	69481000	105440000	93477000	111040000	74813000	108010000	78664000	101030000	78124000	105910000	7	7	7	21.4	21.4	21.4	44.395	0	183.84	2316300000	91	P05423	P05423	DNA-directed RNA polymerase III subunit RPC4	POLR3D
563320000	612130000	427420000	657500000	788290000	610530000	900300000	601110000	918370000	1100800000	646350000	827290000	1506200000	1325200000	982480000	934810000	30	30	30	53.7	53.7	53.7	46.836	0	323.31	174630000000	1020	P05455	P05455	Lupus La protein	SSB
5416900000	5514600000	4671800000	4422800000	6952000000	6403700000	5257300000	6003600000	5924400000	5646600000	5650900000	5786000000	6095400000	7199300000	5831800000	5457600000	18	18	18	36.6	36.6	36.6	88.414	0	277.18	113280000000	586	P05556;P05556-2;P05556-5;P05556-4;P05556-3	P05556;P05556-2;P05556-5;P05556-4;P05556-3	Integrin beta-1	ITGB1
NaN	NaN	NaN	NaN	NaN	NaN	91324000	2721500	26026000	NaN	NaN	NaN	12469000	5326300	NaN	86490000	12	12	12	62.1	62.1	62.1	40.786	0	323.31	45043000000	237	P06132	P06132	Uroporphyrinogen decarboxylase	UROD
76094000	NaN	67812000	92052000	51822000	78487000	49336000	89516000	64773000	52404000	132210000	65790000	59788000	76264000	141930000	76814000	11	10	10	9.8	9.1	9.1	156.33	0	12.934	1671700000	43	P06213;P06213-2	P06213;P06213-2	Insulin receptor;Insulin receptor subunit alpha;Insulin receptor subunit beta	INSR
112480000	97433000	72042000	96414000	711560000	624920000	565800000	412740000	NaN	NaN	NaN	NaN	169950000	166090000	236900000	270910000	10	10	10	27.4	27.4	27.4	68.417	0	128.27	6283400000	88	P06276	P06276	Cholinesterase	BCHE
125120000	43156000	108130000	146990000	91606000	93072000	91488000	18703000	98288000	48614000	85390000	NaN	NaN	NaN	NaN	54308000	12	12	12	35.9	35.9	35.9	48.766	0	66.493	8382000000	136	P06280	P06280	Alpha-galactosidase A	GLA
NaN	NaN	NaN	NaN	NaN	NaN	NaN	NaN	22794000	50103000	NaN	NaN	73610000	86270000	129360000	89579000	11	11	5	23.9	23.9	13.1	80.64	0	35.189	1827700000	57	P06396-2;P06396;P06396-4;P06396-3	P06396-2;P06396;P06396-4;P06396-3	Gelsolin	GSN
88267000	NaN	NaN	46765000	68428000	88435000	136680000	122490000	142440000	163470000	NaN	114000000	104430000	73595000	77630000	125560000	16	16	16	27.5	27.5	27.5	106.16	0	323.31	13688000000	199	P06400	P06400	Retinoblastoma-associated protein	RB1
NaN	NaN	NaN	NaN	NaN	NaN	NaN	NaN	NaN	NaN	NaN	NaN	NaN	NaN	NaN	NaN	4	4	4	37.8	37.8	37.8	12.203	0	84.238	4837000000	74	P06454;P06454-2	P06454;P06454-2	Prothymosin alpha;Prothymosin alpha, N-terminally processed;Thymosin alpha-1	PTMA
874650000	995990000	942570000	856600000	883330000	906390000	927460000	816600000	846510000	1183200000	961230000	796640000	803310000	688510000	825180000	741260000	17	16	15	73.1	70.4	66.7	34.095	0	288.16	81197000000	602	P06493;P06493-2	P06493;P06493-2	Cyclin-dependent kinase 1	CDK1
81216000000	93532000000	89245000000	98577000000	76205000000	70296000000	74849000000	79120000000	90317000000	82349000000	93091000000	91593000000	91732000000	91767000000	94955000000	94755000000	28	28	28	72.8	72.8	72.8	56.559	0	323.31	3540300000000	7346	P06576	P06576	ATP synthase subunit beta, mitochondrial	ATP5B
752470000	674440000	730550000	759350000	1101400000	957490000	864850000	941410000	512440000	572770000	639500000	628230000	540890000	565150000	551340000	670580000	8	8	8	44.7	44.7	44.7	25.097	0	214.56	42906000000	506	P06730;P06730-3;P06730-2;A6NMX2	P06730;P06730-3;P06730-2	Eukaryotic translation initiation factor 4E	EIF4E
778200000	791910000	1516600000	836260000	666380000	697090000	1498000000	679040000	619000000	1213900000	730560000	834370000	828370000	786130000	533540000	760860000	27	27	24	74.7	74.7	62	47.168	0	323.31	1432400000000	3212	P06733;P06733-2	P06733;P06733-2	Alpha-enolase	ENO1
1175600000	1135100000	979920000	1073000000	171430000	50717000	124680000	58421000	341610000	686640000	577580000	369320000	92106000	56081000	18178000	44678000	34	34	29	46.6	46.6	40.3	97.147	0	323.31	90299000000	1025	P06737;P06737-2	P06737;P06737-2	Glycogen phosphorylase, liver form	PYGL
398820000	346860000	536020000	316600000	249570000	265550000	1653500000	252780000	291590000	650670000	338600000	231080000	330600000	303960000	261150000	268690000	26	26	18	64.5	64.5	44.6	63.146	0	323.31	795710000000	1706	P06744;P06744-2	P06744;P06744-2	Glucose-6-phosphate isomerase	GPI
28215000	24748000	NaN	29725000	20130000	36081000	NaN	15634000	36740000	36464000	33933000	NaN	36139000	29118000	37147000	31398000	6	6	6	23.3	23.3	23.3	38.177	0	15.657	462510000	27	P06746	P06746	DNA polymerase beta	POLB
74098000000	97305000000	100400000000	124560000000	115240000000	70334000000	108580000000	112350000000	87910000000	91861000000	72459000000	81321000000	69403000000	62761000000	88310000000	98708000000	13	13	13	54.8	54.8	54.8	32.575	0	323.31	1598800000000	1332	P06748;P06748-2;P06748-3	P06748;P06748-2;P06748-3	Nucleophosmin	NPM1
146680000	188060000	62111000	137480000	91061000	111310000	65737000	45994000	119930000	106110000	132340000	47582000	63445000	97141000	79370000	47560000	16	13	3	47.6	41.5	12.1	29.032	0	323.31	54693000000	468	P06753-2;P06753-5;P06753-3;P06753-4;P06753-7	P06753-2;P06753-5;P06753-3;P06753-4	Tropomyosin alpha-3 chain	TPM3
1235000000	947360000	803540000	1007900000	995780000	851020000	583990000	750010000	771460000	641420000	563650000	933890000	771220000	674130000	841140000	725930000	21	21	21	24.5	24.5	24.5	116.04	0	84.231	14587000000	269	P06756;P06756-3;P06756-2	P06756;P06756-3;P06756-2	Integrin alpha-V;Integrin alpha-V heavy chain;Integrin alpha-V light chain	ITGAV
399160000	451080000	469740000	425180000	323970000	424670000	474360000	242940000	246340000	NaN	348490000	215640000	112520000	294810000	329010000	239010000	16	16	16	36.1	36.1	36.1	60.702	0	286.99	29610000000	281	P06865;P06865-2	P06865	Beta-hexosaminidase subunit alpha	HEXA
197610000000	210740000000	258120000000	243360000000	229600000000	173760000000	232670000000	200350000000	242560000000	204440000000	176100000000	173420000000	194020000000	219170000000	222480000000	200900000000	12	12	0	65.9	65.9	0	13.95	0	323.31	6163000000000	4561	P33778;Q16778;P23527;P06899;Q8N257	P33778;Q16778;P23527;P06899;Q8N257	Histone H2B type 1-B;Histone H2B type 2-E;Histone H2B type 1-O;Histone H2B type 1-J;Histone H2B type 3-B	HIST1H2BB;HIST2H2BE;HIST1H2BO;HIST1H2BJ;HIST3H2BB
1340800000	1265100000	1429800000	1358100000	1111900000	1267500000	944880000	1029000000	1351200000	1273000000	1469900000	1543100000	1515600000	1582800000	1665900000	1334100000	17	17	17	49.9	49.9	49.9	52.948	0	71.623	46877000000	437	P07099	P07099	Epoxide hydrolase 1	EPHX1
NaN	NaN	NaN	NaN	NaN	NaN	NaN	NaN	NaN	NaN	NaN	NaN	NaN	NaN	NaN	NaN	4	4	4	62.1	62.1	62.1	10.044	0	11.363	7024700000	104	P07108;P07108-5;P07108-3;P07108-2;P07108-4;P07108-6	P07108;P07108-5;P07108-3;P07108-2;P07108-4	Acyl-CoA-binding protein	DBI
710210000	752650000	743220000	691780000	544740000	699240000	1397400000	544820000	679650000	889200000	655650000	530620000	531710000	518770000	622870000	574370000	22	21	21	68.3	64.7	64.7	36.638	0	323.31	979980000000	2667	P07195	P07195	L-lactate dehydrogenase B chain	LDHB
119080000	118460000	96241000	73728000	130470000	96328000	111110000	102710000	123360000	89578000	82520000	120570000	156480000	140780000	121930000	124860000	10	10	10	23	23	23	65.171	0	32.014	2695500000	143	P07199	P07199	Major centromere autoantigen B	CENPB
118320000	128790000	112360000	107620000	176330000	187030000	215700000	101480000	178080000	133960000	135340000	116030000	180330000	151030000	49424000	75291000	11	11	11	57.6	57.6	57.6	22.088	0	36.359	18999000000	260	P07203;P07203-2	P07203	Glutathione peroxidase 1	GPX1
1940500000	2581600000	2014100000	2801500000	2378000000	2393700000	2332200000	1608800000	3092400000	2351800000	2389000000	2044500000	2288700000	2239300000	2526400000	2202600000	30	30	30	62.4	62.4	62.4	57.116	0	323.31	238430000000	1727	P07237	P07237	Protein disulfide-isomerase	P4HB
NaN	NaN	NaN	NaN	NaN	NaN	NaN	NaN	NaN	NaN	NaN	NaN	NaN	NaN	NaN	NaN	4	4	4	42.4	42.4	42.4	11.261	0	6.2743	627440000	24	P07311;P07311-2	P07311	Acylphosphatase-1	ACYP1
1562600000	1561100000	1692400000	1801600000	1691800000	1989300000	2100300000	1663300000	1606600000	1074700000	1777300000	1396400000	1456800000	1570900000	1701300000	1734400000	13	13	13	44.7	44.7	44.7	44.552	0	323.31	94503000000	562	P07339	P07339	Cathepsin D;Cathepsin D light chain;Cathepsin D heavy chain	CTSD
61124000000	55920000000	52661000000	55814000000	42134000000	35535000000	31046000000	37602000000	48101000000	50328000000	56180000000	51124000000	75257000000	67555000000	77126000000	82639000000	28	28	28	72.3	72.3	72.3	38.604	0	323.31	1949400000000	2885	P07355;P07355-2;A6NMY6	P07355;P07355-2;A6NMY6	Annexin A2;Putative annexin A2-like protein	ANXA2;ANXA2P2
116390000	98425000	7576000	NaN	52759000	33332000	230910000	132130000	NaN	89845000	NaN	32948000	95971000	166980000	94066000	160970000	27	27	27	47.5	47.5	47.5	81.889	0	263.93	36053000000	385	P07384	P07384	Calpain-1 catalytic subunit	CAPN1
3027300000	3263800000	3551100000	3495600000	4768900000	4702300000	6817200000	5726800000	5388100000	8019100000	4085000000	4438400000	7455400000	7799300000	5649900000	6249300000	26	5	5	62.2	16.2	16.2	49.67	0	211.56	914440000000	765	P07437	P07437	Tubulin beta chain	TUBB
251820000	220940000	217940000	268100000	318140000	109350000	263360000	127910000	199920000	196060000	279360000	198150000	154800000	196120000	208900000	191080000	16	16	16	39.7	39.7	39.7	58.112	0	77.993	9739300000	179	P07602;P07602-2;P07602-3	P07602;P07602-2;P07602-3	Prosaposin;Saposin-A;Saposin-B-Val;Saposin-B;Saposin-C;Saposin-D	PSAP
343580000	471310000	514520000	417530000	418660000	319420000	311570000	476190000	313800000	NaN	302210000	225560000	74537000	NaN	399930000	385060000	14	14	14	32.6	32.6	32.6	63.111	0	73.894	14777000000	221	P07686	P07686	Beta-hexosaminidase subunit beta;Beta-hexosaminidase subunit beta chain B;Beta-hexosaminidase subunit beta chain A	HEXB
115590000	139580000	160510000	190690000	210650000	172200000	230930000	232240000	139460000	235940000	82716000	245930000	241730000	233820000	181400000	255590000	11	11	7	89.3	89.3	50.7	15.054	0	323.31	249070000000	1299	P07737	P07737	Profilin-1	PFN1
NaN	NaN	NaN	NaN	NaN	NaN	273110000	NaN	177740000	192280000	NaN	296920000	333650000	239760000	NaN	289910000	9	9	9	67.2	67.2	67.2	19.608	0	323.31	50685000000	185	P07741;P07741-2	P07741;P07741-2	Adenine phosphoribosyltransferase	APRT
602340000	557130000	682050000	522650000	532300000	467560000	543640000	535020000	476990000	619510000	597320000	539690000	604630000	567990000	578270000	645490000	74	74	74	62.4	62.4	62.4	170.59	0	323.31	223290000000	2542	P07814	P07814	Bifunctional glutamate/proline--tRNA ligase;Glutamate--tRNA ligase;Proline--tRNA ligase	EPRS
102180000	114380000	151690000	168330000	81665000	113340000	135360000	88594000	44002000	50820000	99737000	43975000	NaN	56546000	61646000	33560000	9	9	9	34.8	34.8	34.8	37.821	0	71.715	7951900000	201	P07858	P07858	Cathepsin B;Cathepsin B light chain;Cathepsin B heavy chain	CTSB
930880000	822330000	1003600000	977850000	965670000	1057500000	1470000000	1141500000	738250000	988100000	746100000	769680000	1090400000	907160000	1041100000	1301800000	48	31	31	57.2	35.4	35.4	84.659	0	323.31	946300000000	2804	P07900;P07900-2;Q14568;Q58FG0	P07900;P07900-2	Heat shock protein HSP 90-alpha	HSP90AA1
52215000000	59450000000	51277000000	63722000000	59004000000	45834000000	49207000000	46379000000	56916000000	52898000000	61120000000	51206000000	55982000000	47516000000	49670000000	47537000000	21	21	2	52.6	52.6	10.5	33.67	0	323.31	1329000000000	3054	P07910;P07910-3;O60812;B7ZW38;B2RXH8;P0DMR1;Q86SE5;Q86SE5-3;Q86SE5-2	P07910;P07910-3	Heterogeneous nuclear ribonucleoproteins C1/C2	HNRNPC
230940000	425870000	341690000	330410000	292480000	268460000	400650000	357650000	274950000	251670000	345720000	260470000	285460000	293560000	380320000	236520000	21	2	2	50.5	6.5	6.5	32.337	0	191.05	9069700000	424	P07910-2;P07910-4	P07910-2;P07910-4	Heterogeneous nuclear ribonucleoproteins C1/C2	HNRNPC
71881000	72170000	72956000	57789000	75908000	67030000	57105000	53460000	68845000	67746000	80336000	67108000	57023000	58633000	68504000	69351000	13	13	13	10.4	10.4	10.4	198.04	0	167.62	2122600000	96	P07942	P07942	Laminin subunit beta-1	LAMB1
959570000	838690000	902330000	913100000	1247400000	1270900000	1340700000	1042700000	668370000	534130000	831000000	894280000	844170000	905280000	951400000	882080000	20	12	12	55.1	43.3	43.3	60.801	0	323.31	18495000000	228	P07947;P06241;P06241-2;P06241-3	P07947	Tyrosine-protein kinase Yes	YES1
403750000	422920000	417660000	391110000	412190000	437530000	425480000	425940000	316500000	281400000	398280000	411730000	370990000	418290000	350270000	374730000	21	19	1	54.6	51.5	2.9	56.033	0	74.282	8549500000	263	P07948-2	P07948-2	Tyrosine-protein kinase Lyn	LYN
5616000000	6854600000	7014700000	6687100000	4321700000	4943200000	4819300000	3216300000	6514400000	4423300000	5007300000	5193000000	4013700000	4362500000	4390100000	3536900000	16	16	16	51	51	51	54.636	0	323.31	395470000000	1250	P07954;P07954-2	P07954;P07954-2	Fumarate hydratase, mitochondrial	FH
NaN	NaN	NaN	NaN	NaN	NaN	NaN	NaN	NaN	NaN	NaN	NaN	NaN	NaN	NaN	NaN	5	5	5	19.5	19.5	19.5	32.562	0	49.661	2776600000	33	P07992;P07992-4;P07992-2;P07992-3	P07992;P07992-4;P07992-2;P07992-3	DNA excision repair protein ERCC-1	ERCC1
172310000	225860000	214910000	233230000	223800000	213370000	199280000	133270000	151960000	107140000	248860000	231070000	172100000	142990000	102610000	146240000	13	13	11	13.5	13.5	11.3	154.79	0	66.466	4980900000	99	P08069	P08069	Insulin-like growth factor 1 receptor;Insulin-like growth factor 1 receptor alpha chain;Insulin-like growth factor 1 receptor beta chain	IGF1R
155850000	110910000	188520000	165740000	111970000	98102000	151640000	130830000	128510000	273800000	167610000	121030000	183330000	107350000	156880000	215320000	32	32	32	58.8	58.8	58.8	75.872	0	323.31	114100000000	1374	P08133;P08133-2	P08133;P08133-2	Annexin A6	ANXA6
NaN	NaN	NaN	NaN	NaN	NaN	NaN	NaN	NaN	NaN	NaN	NaN	NaN	NaN	NaN	NaN	10	2	2	65.8	18.7	18.7	22.006	0	19.023	910370000	51	P08134	P08134	Rho-related GTP-binding protein RhoC	RHOC
NaN	NaN	NaN	NaN	149490000	334550000	132320000	382690000	NaN	NaN	NaN	NaN	NaN	3621800	NaN	5041800	24	24	24	26.2	26.2	26.2	141.48	0	323.31	2380800000	97	P08183;P08183-2;P21439;P21439-3;P21439-2	P08183;P08183-2	Multidrug resistance protein 1	ABCB1
22251000000	22973000000	23250000000	21126000000	11743000000	12766000000	11106000000	12589000000	18069000000	16435000000	22645000000	19935000000	19124000000	19427000000	20153000000	18977000000	27	27	27	52.7	52.7	52.7	67.993	0	323.31	449250000000	1330	P08195;P08195-3;P08195-4;P08195-2	P08195;P08195-3;P08195-4;P08195-2	4F2 cell-surface antigen heavy chain	SLC3A2
NaN	NaN	NaN	NaN	NaN	99150000	NaN	NaN	NaN	NaN	NaN	NaN	NaN	NaN	NaN	NaN	8	8	8	17.8	17.8	17.8	74.731	0	20.511	2375600000	50	P08236;P08236-2;P08236-3	P08236;P08236-2;P08236-3	Beta-glucuronidase	GUSB
1621600	NaN	NaN	NaN	2779300	6648800	NaN	4854600	2716900	9857000	NaN	11730000	20611000	21078000	NaN	11381000	25	24	24	39.6	38.5	38.5	85.182	0	323.31	17793000000	503	P08237;P08237-2;P08237-3	P08237;P08237-2;P08237-3	ATP-dependent 6-phosphofructokinase, muscle type	PFKM
1207000000	1089300000	1176900000	1111900000	1531000000	1498300000	1874300000	1711900000	1340500000	1735200000	1117000000	1393700000	2126400000	1960900000	2040400000	2270700000	52	52	31	68.6	68.6	43.6	83.263	0	323.31	1775600000000	6438	P08238;Q58FF7	P08238	Heat shock protein HSP 90-beta	HSP90AB1
2338300000	2258100000	2329200000	2344100000	1934600000	1792000000	1745800000	1798200000	1871000000	1695400000	1882000000	1952400000	1623600000	1448900000	1657800000	1627700000	22	22	22	43.6	43.6	43.6	69.81	0	323.31	62419000000	809	P08240;P08240-2	P08240;P08240-2	Signal recognition particle receptor subunit alpha	SRPRA
105840000	42662000	38074000	26524000	314250000	401970000	518630000	258330000	118580000	27928000	NaN	141480000	161110000	125350000	24921000	139020000	28	28	28	63.3	63.3	63.3	64.369	0	304.88	88056000000	621	P08243;P08243-2;P08243-3	P08243;P08243-2;P08243-3	Asparagine synthetase [glutamine-hydrolyzing]	ASNS
192490000	NaN	NaN	NaN	NaN	NaN	NaN	NaN	NaN	NaN	NaN	NaN	328050000	NaN	NaN	NaN	9	9	9	31.9	31.9	31.9	39.33	0	176.17	16700000000	81	P08397;P08397-2;P08397-4;P08397-3	P08397;P08397-2;P08397-4;P08397-3	Porphobilinogen deaminase	HMBS
130100000	93565000	NaN	54546000	716290000	844830000	247720000	687040000	315710000	216030000	321990000	164410000	181210000	133480000	201210000	180380000	17	17	17	31.7	31.7	31.7	85.513	0	70.257	4385600000	97	P08473	P08473	Neprilysin	MME
368940000	373890000	330930000	258380000	371150000	396580000	318560000	310160000	513570000	505530000	452170000	482610000	474270000	577480000	451350000	515590000	17	17	17	54.9	54.9	54.9	43.295	0	205.84	37776000000	614	P08559;P08559-4;P08559-3;P08559-2;P29803	P08559;P08559-4;P08559-3;P08559-2	Pyruvate dehydrogenase E1 component subunit alpha, somatic form, mitochondrial	PDHA1
3365000000	3081900000	3163400000	3560400000	3010200000	2974400000	2968000000	3498400000	3632500000	3161000000	3797900000	4638800000	3882600000	4283600000	4386200000	4462400000	9	9	9	36.6	36.6	36.6	35.422	0	323.31	131150000000	876	P08574	P08574	Cytochrome c1, heme protein, mitochondrial	CYC1
1002300000	824480000	831660000	967050000	859960000	873680000	594260000	579110000	729060000	749190000	894440000	773030000	590500000	759200000	755310000	717890000	7	6	6	38.2	34.7	34.7	25.486	0	150.56	29504000000	225	P08579	P08579	U2 small nuclear ribonucleoprotein B	SNRPB2
83550000	NaN	NaN	NaN	867260000	796650000	398860000	309090000	29260000	NaN	NaN	NaN	NaN	73014000	52903000	48061000	22	21	21	22.8	22.2	22.2	155.54	0	116.9	5383700000	78	P08581;P08581-2;P08581-3	P08581;P08581-2	Hepatocyte growth factor receptor	MET
698480000	720090000	753110000	633290000	761850000	782570000	701920000	614520000	619560000	699880000	888070000	673370000	622420000	599820000	531480000	385360000	15	15	15	34.1	34.1	34.1	51.556	0	92.358	40878000000	497	P08621;P08621-2;P08621-3;P08621-4	P08621;P08621-2;P08621-3	U1 small nuclear ribonucleoprotein 70 kDa	SNRNP70
22256000	28181000	28682000	NaN	NaN	NaN	NaN	NaN	NaN	NaN	NaN	NaN	NaN	NaN	NaN	NaN	5	3	3	10.8	8	8	59.599	0	4.0633	56564000	6	P08631;P08631-3;P08631-2;P08631-4	P08631;P08631-3;P08631-2;P08631-4	Tyrosine-protein kinase HCK	HCK
NaN	93868000	94711000	NaN	126110000	111280000	94637000	119060000	NaN	NaN	81294000	101220000	125420000	90856000	128850000	78038000	8	8	8	13.4	13.4	13.4	114.54	0	126.14	1599000000	56	P08648	P08648	Integrin alpha-5;Integrin alpha-5 heavy chain;Integrin alpha-5 light chain	ITGA5
NaN	NaN	NaN	NaN	NaN	NaN	NaN	NaN	NaN	NaN	NaN	NaN	NaN	NaN	NaN	NaN	9	1	1	29.7	4.9	4.9	55.674	0	18.359	5143700000	26	P08651;P08651-5;P08651-6	P08651;P08651-5;P08651-6	Nuclear factor 1 C-type	NFIC
412520000	369810000	431840000	362670000	286350000	325280000	338380000	339420000	486500000	416410000	459970000	415040000	364650000	296960000	400080000	363060000	9	9	0	35	35	0	45.412	0	37.222	10502000000	122	P08651-4;P08651-3;P08651-2	P08651-4;P08651-3;P08651-2	Nuclear factor 1 C-type	NFIC
18304000000	20057000000	17999000000	21028000000	14996000000	14011000000	11487000000	15946000000	25371000000	26991000000	23460000000	29369000000	33122000000	35847000000	40341000000	39640000000	38	38	33	76.2	76.2	66.1	53.651	0	323.31	851210000000	3299	P08670;P12036;P14136;P07196;P14136-2;P14136-3;P12036-2	P08670	Vimentin	VIM
30666000000	35168000000	47367000000	37522000000	36429000000	34241000000	35583000000	37545000000	34183000000	39238000000	35622000000	35814000000	25121000000	23240000000	24262000000	29823000000	10	10	10	60	60	60	15.55	0	323.31	738850000000	654	P08708	P08708	40S ribosomal protein S17	RPS17
1569500000	1306200000	1488400000	1371000000	1569600000	1487500000	1744500000	1798200000	1219800000	1746700000	2092900000	1672700000	1646800000	2014100000	2195900000	2185500000	12	6	6	46.6	27.4	27.4	40.532	0	323.31	24682000000	233	P08754	P08754	Guanine nucleotide-binding protein G(k) subunit alpha	GNAI3
31337000	24118000	14932000	1731200	13816000	NaN	206820000	2895600	13700000	3116900	NaN	3353100	33228000	1953900	2260400	33193000	21	21	21	67.5	67.5	67.5	35.936	0	323.31	171520000000	644	P08758	P08758	Annexin A5	ANXA5
47104000000	55001000000	60835000000	65974000000	56986000000	53637000000	64300000000	66933000000	43015000000	54818000000	59147000000	52775000000	30219000000	37447000000	38620000000	45564000000	16	16	16	63.4	63.4	63.4	32.854	0	323.31	1607100000000	2310	P08865	P08865	40S ribosomal protein SA	RPSA
72249000	91655000	56202000	NaN	130560000	49274000	40681000	29984000	43699000	37289000	NaN	44787000	169350000	120470000	89128000	104920000	2	2	2	13.4	13.4	13.4	25.636	0	5.5647	891820000	48	P08962;P08962-3;P08962-2	P08962;P08962-3;P08962-2	CD63 antigen	CD63
776160000	647560000	679320000	747090000	739120000	849490000	738940000	723000000	672010000	726290000	724400000	647140000	672680000	600590000	479450000	587940000	7	7	7	28.2	28.2	28.2	38.632	0	62.511	22609000000	291	P09001	P09001	39S ribosomal protein L3, mitochondrial	MRPL3
1460800000	1841900000	1545600000	1830900000	1343800000	1249300000	1380100000	1352700000	1601600000	1489000000	1619400000	1343100000	1146400000	1052400000	991360000	974980000	11	11	10	37.6	37.6	37.6	31.279	0	323.31	47275000000	486	P09012	P09012	U1 small nuclear ribonucleoprotein A	SNRPA
NaN	NaN	NaN	NaN	NaN	84291000	60207000	68450000	NaN	NaN	70207000	110990000	155270000	144770000	158800000	155140000	2	2	2	6.6	6.6	6.6	30.77	0	3.3562	1117700000	29	P09038;P09038-2;P09038-3;P09038-1	P09038;P09038-2;P09038-3;P09038-1	Fibroblast growth factor 2	FGF2
NaN	NaN	NaN	NaN	NaN	NaN	NaN	NaN	NaN	NaN	NaN	NaN	NaN	NaN	NaN	NaN	16	13	12	65.4	52.8	50.9	47.268	0	323.31	15537000000	244	P09104;P09104-2	P09104;P09104-2	Gamma-enolase	ENO2
NaN	NaN	NaN	NaN	NaN	NaN	NaN	NaN	NaN	NaN	NaN	NaN	NaN	NaN	NaN	NaN	5	5	5	51.4	51.4	51.4	15.508	0	8.9839	457220000	12	P09105	P09105	Hemoglobin subunit theta-1	HBQ1
641730000	902590000	648530000	777830000	779990000	855910000	956200000	641580000	777220000	701400000	905370000	611860000	762910000	803260000	739650000	644690000	11	11	11	38	38	38	44.292	0	151.88	19873000000	303	P09110;P09110-2	P09110;P09110-2	3-ketoacyl-CoA thiolase, peroxisomal	ACAA1
NaN	NaN	NaN	NaN	NaN	NaN	NaN	NaN	NaN	NaN	NaN	NaN	NaN	NaN	NaN	NaN	2	2	2	18.1	18.1	18.1	16.156	0	38.02	5456400000	100	P09132;P09132-2	P09132;P09132-2	Signal recognition particle 19 kDa protein	SRP19
1069700000	1264400000	1436600000	1416300000	2299000000	2142400000	5497800000	2137300000	1472400000	1704700000	1195200000	2216800000	2519800000	2457600000	2342800000	2696900000	13	13	13	66.2	66.2	66.2	23.356	0	323.31	955550000000	1816	P09211	P09211	Glutathione S-transferase P	GSTP1
335900000	316320000	209740000	147250000	397400000	300180000	271110000	289420000	240020000	186680000	318380000	248230000	122860000	182720000	270050000	213260000	3	3	3	24.5	24.5	24.5	17.394	0	26.579	7458100000	158	P09234	P09234	U1 small nuclear ribonucleoprotein C	SNRPC
166770000	32217000	NaN	135470000	132750000	154990000	99366000	69452000	240010000	367070000	226350000	352020000	196080000	199240000	242160000	130230000	6	6	6	57	57	57	14.716	0	44.967	8860200000	169	P09382	P09382	Galectin-1	LGALS1
NaN	NaN	NaN	NaN	8889800	NaN	21764000	NaN	20828000	NaN	NaN	NaN	13917000	NaN	NaN	NaN	8	8	8	47.1	47.1	47.1	25.789	0	232.75	4567500000	164	P09417;P09417-2	P09417;P09417-2	Dihydropteridine reductase	QDPR
2760500000	2473700000	2380400000	2333100000	3982700000	3401800000	4076000000	3229800000	3546900000	5029600000	2243300000	3385300000	1774500000	2251700000	2380600000	1361900000	15	15	13	41.9	41.9	34	24.893	0	323.31	366440000000	1427	P09429;B2RPK0;P23497	P09429;B2RPK0	High mobility group protein B1;Putative high mobility group protein B1-like 1	HMGB1;HMGB1P1
NaN	NaN	NaN	NaN	NaN	NaN	NaN	NaN	NaN	NaN	NaN	NaN	NaN	NaN	NaN	NaN	10	10	10	66.7	66.7	66.7	15.85	0	35.176	2907800000	87	P09455;P09455-3;P09455-2	P09455;P09455-3;P09455-2	Retinol-binding protein 1	RBP1
210660000	209820000	179200000	239670000	167580000	167300000	102570000	73647000	171450000	92230000	151560000	149310000	230260000	240730000	150850000	191110000	19	19	1	52.1	52.1	4.6	32.847	0	300.66	50933000000	365	P09493-4;P09493-10;P09493;P09493-6	P09493-4;P09493-10;P09493;P09493-6	Tropomyosin alpha-1 chain	TPM1
NaN	45154000	38754000	NaN	92150000	NaN	NaN	NaN	NaN	NaN	NaN	NaN	NaN	NaN	NaN	54188000	3	3	3	17.4	17.4	17.4	23.662	0	267.79	1506500000	38	P09496-2;P09496;P09496-5;P09496-4;P09496-3	P09496-2;P09496;P09496-5;P09496-4;P09496-3	Clathrin light chain A	CLTA
2789900	2729700	9168100	5930600	2073700	859470	NaN	NaN	5053200	118530000	4050600	10671000	20332000	12060000	11382000	12695000	14	14	14	44.2	44.2	44.2	35.882	0	163.88	6737500000	188	P09525;P09525-2	P09525;P09525-2	Annexin A4	ANXA4
713960000	745950000	746020000	765620000	765980000	745190000	647970000	790100000	758120000	808820000	936970000	866800000	924230000	991370000	956950000	885980000	18	18	18	46.6	46.6	46.6	47.578	0	323.31	33010000000	518	P09543;P09543-2	P09543;P09543-2	2,3-cyclic-nucleotide 3-phosphodiesterase	CNP
437250000	336380000	269100000	335860000	473720000	402290000	447720000	365270000	373540000	357160000	402850000	362110000	824690000	735900000	695730000	593600000	7	7	7	42	42	42	32.818	0	68.946	6080900000	84	P09601	P09601	Heme oxygenase 1	HMOX1
5717400000	6553600000	6761800000	5594200000	6173400000	7201200000	6462100000	6232600000	7298200000	5577200000	5518200000	5532200000	5381500000	5743500000	5263500000	5504800000	14	14	14	44	44	44	54.177	0	323.31	172720000000	895	P09622;P09622-3;P09622-2	P09622;P09622-3;P09622-2	Dihydrolipoyl dehydrogenase, mitochondrial	DLD
22346000000	26116000000	22331000000	26003000000	27941000000	27226000000	26492000000	19738000000	23080000000	23806000000	29008000000	24514000000	24241000000	26559000000	24943000000	22550000000	25	24	22	58.9	58.9	57	38.746	0	323.31	1228200000000	3872	P09651;P09651-2;P09651-3;Q32P51	P09651;P09651-2;P09651-3;Q32P51	Heterogeneous nuclear ribonucleoprotein A1;Heterogeneous nuclear ribonucleoprotein A1, N-terminally processed;Heterogeneous nuclear ribonucleoprotein A1-like 2	HNRNPA1;HNRNPA1L2
664600000	614190000	762510000	766730000	489820000	531890000	536550000	423750000	572770000	457070000	503680000	478430000	485640000	404850000	530290000	420540000	10	10	10	43.5	43.5	43.5	28.415	0	323.31	39983000000	500	P09661	P09661	U2 small nuclear ribonucleoprotein A	SNRPA1
1217100000	1211900000	3017200000	1632800000	1609700000	2499300000	2102200000	3001600000	1474400000	1009600000	1142000000	1228900000	1195700000	1223000000	1703700000	1307600000	4	4	4	33.3	33.3	33.3	8.7813	0.0001417	2.984	23693000000	91	P09669	P09669	Cytochrome c oxidase subunit 6C	COX6C
48259000000	49184000000	46853000000	52111000000	33585000000	31114000000	30988000000	33044000000	38672000000	32613000000	30107000000	38120000000	33108000000	32675000000	32723000000	29757000000	56	56	56	60.4	60.4	60.4	113.08	0	323.31	1423500000000	5364	P09874	P09874	Poly [ADP-ribose] polymerase 1	PARP1
113160000	111520000	85562000	53882000	115820000	126010000	167890000	192200000	159630000	234190000	112830000	37725000	163600000	77804000	75272000	166170000	34	34	34	31.8	31.8	31.8	165.91	0	302.63	27300000000	426	P09884	P09884	DNA polymerase alpha catalytic subunit	POLA1
136540000	124230000	187640000	168870000	417690000	349810000	931860000	247760000	203670000	418200000	34914000	122080000	556470000	595240000	525080000	585110000	12	12	12	78	78	78	24.824	0	323.31	323390000000	801	P09936	P09936	Ubiquitin carboxyl-terminal hydrolase isozyme L1	UCHL1
NaN	NaN	305110	635940	NaN	69283	1566100	310400	NaN	NaN	NaN	123770	NaN	244150	NaN	95817	24	24	24	55.5	55.5	55.5	69.284	0	323.31	30975000000	719	P09960;P09960-4;P09960-2;P09960-3	P09960;P09960-4;P09960-2;P09960-3	Leukotriene A-4 hydrolase	LTA4H
NaN	NaN	NaN	NaN	NaN	NaN	NaN	NaN	NaN	NaN	NaN	NaN	NaN	NaN	NaN	NaN	15	10	10	51.4	36.8	36.8	39.455	0	323.31	6530700000	182	P09972	P09972	Fructose-bisphosphate aldolase C	ALDOC
7174900000	10150000000	10751000000	9490700000	10037000000	7198900000	7928100000	7768100000	11943000000	9697500000	8624800000	8502100000	8021300000	8852700000	8345500000	7766000000	5	3	3	53.9	41.4	41.4	13.509	0	33.042	309680000000	427	Q71UI9;P0C0S5;Q71UI9-4;Q71UI9-2;Q71UI9-3;Q71UI9-5	Q71UI9;P0C0S5;Q71UI9-4;Q71UI9-2;Q71UI9-3	Histone H2A.V;Histone H2A.Z	H2AFV;H2AFZ
NaN	NaN	NaN	NaN	NaN	NaN	NaN	NaN	NaN	NaN	NaN	NaN	NaN	NaN	NaN	NaN	5	5	5	22.2	22.2	22.2	35.932	0	9.0252	2379300000	17	P0C870;P0C869-8;P0C869-7;P0C869-6	P0C870;P0C869-8;P0C869-7;P0C869-6	JmjC domain-containing protein 7	JMJD7
198010000	NaN	244570000	202090000	234920000	298710000	277450000	308500000	138020000	NaN	219420000	NaN	168060000	147750000	172970000	160710000	7	5	5	22.7	19.5	19.5	41.853	0	28.306	2165600000	36	P0CB38	P0CB38	Polyadenylate-binding protein 4-like	PABPC4L
116210000	NaN	NaN	NaN	NaN	NaN	NaN	NaN	NaN	NaN	NaN	NaN	NaN	NaN	NaN	NaN	4	4	4	42.9	42.9	42.9	16.445	0	22.663	2232100000	14	P0DI81;P0DI82;P0DI81-3	P0DI81;P0DI82;P0DI81-3	Trafficking protein particle complex subunit 2;Trafficking protein particle complex subunit 2B	TRAPPC2;TRAPPC2B
59276000	NaN	NaN	68519000	NaN	NaN	NaN	NaN	NaN	NaN	NaN	NaN	NaN	NaN	NaN	NaN	10	10	6	52.9	52.9	35.6	34.196	0	80.475	9099200000	53	P0DMM9;P0DMN0;P0DMM9-3;P0DMM9-2;P50225;P50225-2	P0DMM9;P0DMN0;P0DMM9-3;P0DMM9-2	Sulfotransferase 1A3;Sulfotransferase 1A4	SULT1A3;SULT1A4
749680000	796290000	788780000	965890000	877640000	916140000	877270000	898530000	851800000	850510000	778950000	770590000	828500000	877570000	833460000	713290000	23	21	11	42.9	39.8	22.3	70.051	0	323.31	146230000000	1565	P0DMV8;P0DMV9;P0DMV8-2	P0DMV8;P0DMV9;P0DMV8-2	Heat shock 70 kDa protein 1A;Heat shock 70 kDa protein 1B	HSPA1A;HSPA1B
NaN	NaN	2502100	NaN	3591400	NaN	NaN	58871000	3447600	8068300	NaN	34534000	74169000	60477000	NaN	161500000	18	18	18	50.3	50.3	50.3	60.586	0	323.31	62288000000	429	P35520;P0DN79;P35520-2	P35520;P0DN79;P35520-2	Cystathionine beta-synthase	CBS
896930000	1104800000	947080000	961490000	833160000	777710000	869200000	872040000	853760000	915250000	911750000	743060000	662260000	665160000	794260000	745870000	10	10	9	87.9	87.9	87.9	16.837	0	323.31	95904000000	646	P0DP25;P0DP24;P0DP23	P0DP25;P0DP24;P0DP23		CALM3
NaN	NaN	NaN	NaN	NaN	NaN	NaN	NaN	NaN	NaN	6614400	NaN	NaN	NaN	NaN	NaN	4	4	4	42.9	42.9	42.9	15.237	0	17.022	782120000	50	P0DPB6	P0DPB6		POLR1D
524090000	524090000	487660000	401420000	321110000	105180000	403740000	141940000	212640000	325410000	487700000	377700000	268980000	234920000	222470000	270010000	17	17	17	42.2	42.2	42.2	60.67	0	130.09	52777000000	363	P10155;P10155-5;P10155-3;P10155-4;P10155-2	P10155;P10155-5;P10155-3;P10155-4	60 kDa SS-A/Ro ribonucleoprotein	TROVE2
250800000	263410000	150430000	136480000	25491000	77315000	81531000	NaN	236650000	214470000	202310000	190550000	191220000	168840000	201590000	201670000	16	16	16	27.8	27.8	27.8	105.32	0	93.19	8312900000	222	P10253	P10253	Lysosomal alpha-glucosidase;76 kDa lysosomal alpha-glucosidase;70 kDa lysosomal alpha-glucosidase	GAA
NaN	19296000	NaN	37507000	NaN	NaN	49075000	80166000	NaN	NaN	97237000	NaN	NaN	69438000	88006000	72721000	5	3	3	30.3	17.9	17.9	23.48	0	3.5926	560980000	23	P10301	P10301	Ras-related protein R-Ras	RRAS
1146200000	1253800000	906320000	1145600000	541950000	467580000	522450000	524670000	708130000	590670000	952160000	584340000	661600000	602750000	580420000	705160000	7	4	4	25.4	15	15	40.648	0	70.912	11736000000	279	P10321;P10321-2	P10321;P10321-2	HLA class I histocompatibility antigen, Cw-7 alpha chain	HLA-C
NaN	NaN	522260000	NaN	NaN	NaN	NaN	NaN	NaN	NaN	NaN	NaN	NaN	NaN	NaN	NaN	10	8	8	22.9	19.1	19.1	67.585	0	30.124	10483000000	65	P10398;P10398-2	P10398	Serine/threonine-protein kinase A-Raf	ARAF
187810000	340020000	NaN	NaN	535770000	557560000	NaN	304690000	386970000	559860000	472270000	555650000	734300000	382790000	804200000	505680000	3	3	3	32.2	32.2	32.2	26.266	0	20.979	4146400000	29	P10415;P10415-2	P10415;P10415-2	Apoptosis regulator Bcl-2	BCL2
3699900000	4092900000	3860500000	4579500000	4449200000	4335300000	4368500000	3087200000	3737000000	3379300000	3901100000	3645300000	3601400000	3693900000	3277700000	3218100000	21	21	21	49.3	49.3	49.3	68.996	0	176.42	117360000000	758	P10515	P10515	Dihydrolipoyllysine-residue acetyltransferase component of pyruvate dehydrogenase complex, mitochondrial	DLAT
296880000	316900000	327260000	320990000	343870000	306350000	296440000	338050000	312980000	277250000	370770000	322660000	263040000	251560000	285650000	247380000	43	43	35	36.6	36.6	31.4	212.88	0	323.31	13065000000	509	P10586;P10586-2	P10586;P10586-2	Receptor-type tyrosine-protein phosphatase F	PTPRF
NaN	163050000	NaN	NaN	149720000	67298000	NaN	171320000	212850000	NaN	NaN	NaN	68518000	89691000	NaN	163270000	6	5	5	27.7	25.7	25.7	42.979	0	25.299	1528100000	41	P10588	P10588	Nuclear receptor subfamily 2 group F member 6	NR2F6
112810000	101730000	130950000	236480000	94890000	136570000	190320000	75425000	105350000	111510000	104750000	96394000	128540000	128720000	103530000	96313000	7	7	7	63.8	63.8	63.8	11.737	0	145.95	83515000000	439	P10599;P10599-2	P10599;P10599-2	Thioredoxin	TXN
1091100000	1037000000	1296800000	1308100000	1345200000	1218900000	1010900000	1223200000	1030500000	776370000	1198300000	1123400000	878850000	684230000	933670000	816040000	5	5	5	40.3	40.3	40.3	13.696	0	90.702	33697000000	257	P10606	P10606	Cytochrome c oxidase subunit 5B, mitochondrial	COX5B
78248000	76152000	52216000	90000000	71945000	82873000	71460000	55719000	53943000	50986000	61209000	77139000	74005000	71199000	67765000	73093000	5	5	5	15.2	15.2	15.2	54.465	0	44.529	3419700000	110	P10619;P10619-2	P10619;P10619-2	Lysosomal protective protein;Lysosomal protective protein 32 kDa chain;Lysosomal protective protein 20 kDa chain	CTSA
1481000000	1787600000	1252800000	1898600000	1562100000	1238800000	1749400000	1440000000	1744500000	1451100000	1471500000	1654700000	1590100000	1178600000	1366600000	1544300000	5	5	5	49	49	49	17.598	0	80.904	38721000000	591	P10620;P10620-2	P10620;P10620-2	Microsomal glutathione S-transferase 1	MGST1
NaN	NaN	NaN	NaN	NaN	NaN	NaN	NaN	NaN	NaN	NaN	NaN	NaN	NaN	NaN	NaN	3	3	3	13.6	13.6	13.6	36.76	0	8.2949	367090000	12	P10636-2;P10636-5;P10636-3;P10636-6;P10636-4;P10636-8;P10636;P10636-7;P10636-9	P10636-2;P10636-5;P10636-3;P10636-6;P10636-4	Microtubule-associated protein tau	MAPT
119290000	268470000	NaN	NaN	302460000	335270000	NaN	528300000	140540000	275170000	NaN	NaN	373900000	486300000	459010000	479720000	12	12	4	32.8	32.8	11	42.981	0	127.85	17151000000	137	P10644	P10644	cAMP-dependent protein kinase type I-alpha regulatory subunit;cAMP-dependent protein kinase type I-alpha regulatory subunit, N-terminally processed	PRKAR1A
167900000	132340000	NaN	NaN	422120000	293030000	954160000	401460000	401240000	668020000	332800000	510300000	619880000	694040000	640880000	628910000	13	13	13	70.9	70.9	70.9	31.462	0	323.31	202680000000	636	P10768	P10768	S-formylglutathione hydrolase	ESD
34977000000	44077000000	43875000000	42903000000	39969000000	37827000000	45058000000	30697000000	45943000000	35661000000	38149000000	34203000000	31294000000	35885000000	34311000000	30438000000	42	42	42	77.1	77.1	77.1	61.054	0	323.31	2582100000000	6592	P10809;P10809-2	P10809	60 kDa heat shock protein, mitochondrial	HSPD1
NaN	NaN	NaN	NaN	NaN	NaN	NaN	NaN	NaN	NaN	NaN	NaN	NaN	NaN	NaN	NaN	5	5	5	15.1	15.1	15.1	52.494	0	6.2836	252100000	26	P10909;P10909-4;P10909-6;P10909-5;P10909-2;P10909-3	P10909;P10909-4;P10909-6;P10909-5;P10909-2;P10909-3	Clusterin;Clusterin beta chain;Clusterin alpha chain	CLU
2223000000	2500900000	2233900000	2661200000	2191800000	1922800000	1877300000	1664200000	2196500000	1684100000	2335800000	1995100000	1800400000	1760600000	1773200000	1673100000	35	34	34	59	59	59	72.332	0	323.31	324640000000	2595	P11021	P11021	78 kDa glucose-regulated protein	HSPA5
43483000	40238000	35911000	55921000	40982000	28378000	25630000	16911000	29607000	25474000	34809000	22571000	23465000	25305000	31513000	23202000	22	22	21	21.5	21.5	20.7	177.6	0	219.38	3517100000	265	P11047	P11047	Laminin subunit gamma-1	LAMC1
156570000	171970000	159810000	153710000	432310000	270320000	256560000	314100000	229820000	195160000	258830000	229090000	379800000	249850000	256540000	250120000	8	8	8	19.4	19.4	19.4	48.344	0	70.91	5413200000	105	P11117;P11117-2	P11117	Lysosomal acid phosphatase	ACP2
2897700000	3016500000	3219200000	3784400000	3045800000	3092700000	3293800000	3260600000	2810100000	2996400000	2980100000	2751800000	2336400000	2674300000	3180700000	2745700000	41	41	36	59	59	53.9	70.897	0	323.31	1187600000000	6705	P11142;P11142-2;P54652	P11142;P11142-2	Heat shock cognate 71 kDa protein	HSPA8
2901100000	2794900000	2515500000	2632800000	3948700000	3126300000	3996900000	3443300000	1998200000	1852200000	2041600000	2156700000	2659600000	2568800000	2589800000	2039200000	8	8	8	14	14	14	54.083	0	166.1	35773000000	221	P11166	P11166	Solute carrier family 2, facilitated glucose transporter member 1	SLC2A1
318010000	318510000	276420000	260130000	248610000	280380000	240080000	220990000	313470000	310600000	264990000	338240000	252230000	342390000	319070000	358360000	27	25	24	41.6	39.5	37.7	97.016	0	317.48	17680000000	527	P11171;P11171-2;P11171-4;P11171-3;P11171-5;P11171-7;P11171-6	P11171;P11171-2;P11171-4;P11171-3;P11171-5;P11171-7;P11171-6	Protein 4.1	EPB41
211160000	199000000	13564000	NaN	318080000	225780000	443360000	346490000	265760000	483090000	NaN	188980000	431550000	342210000	62224000	359150000	23	23	23	60.6	60.6	60.6	52.221	0	227.63	55672000000	313	P11172;P11172-3;P11172-2;P11172-4	P11172;P11172-3;P11172-2;P11172-4	Uridine 5-monophosphate synthase;Orotate phosphoribosyltransferase;Orotidine 5-phosphate decarboxylase	UMPS
1787900000	1983100000	1816400000	1954400000	1763900000	1906000000	2072800000	1443000000	2209500000	2180800000	2367900000	2079800000	1964200000	2304600000	2213600000	2050300000	14	14	14	49.3	49.3	49.3	39.233	0	323.31	63086000000	762	P11177;P11177-2;P11177-3	P11177;P11177-2;P11177-3	Pyruvate dehydrogenase E1 component subunit beta, mitochondrial	PDHB
154180000	232230000	176820000	207870000	209860000	327900000	271970000	122120000	230620000	269310000	242140000	235640000	269920000	297580000	286420000	342740000	10	10	10	30.1	30.1	30.1	53.486	0	15.74	5664300000	128	P11182	P11182	Lipoamide acyltransferase component of branched-chain alpha-keto acid dehydrogenase complex, mitochondrial	DBT
1626900000	1696400000	1622600000	1761600000	71962000	5333700	48254000	76694000	331980000	567980000	562640000	419120000	121520000	108670000	NaN	61067000	34	30	27	48.8	43.7	40.7	96.695	0	323.31	50335000000	718	P11216	P11216	Glycogen phosphorylase, brain form	PYGB
981590000	1149300000	873470000	1066500000	1461500000	1131400000	1228100000	1257800000	1186600000	884670000	685370000	1348400000	1045300000	1011400000	1331300000	1048500000	8	8	3	45.1	45.1	14.1	23.567	0	273.81	29409000000	514	P11233	P11233	Ras-related protein Ral-A	RALA
6264400000	5966400000	6030200000	6399700000	5924600000	6240000000	4852700000	5557800000	5547100000	5328100000	8126000000	6356200000	7408000000	6610600000	7130400000	5953200000	5	5	5	12.9	12.9	12.9	44.882	0	192.66	91034000000	173	P11279;P11279-2	P11279;P11279-2	Lysosome-associated membrane glycoprotein 1	LAMP1
230700000	215320000	259770000	261770000	246300000	323190000	337790000	283190000	424130000	418130000	280300000	386330000	286700000	307910000	314680000	241420000	10	10	10	33.3	33.3	33.3	46.588	0	206.45	17934000000	282	P11310;P11310-2	P11310;P11310-2	Medium-chain specific acyl-CoA dehydrogenase, mitochondrial	ACADM
76812000	85881000	105750000	86622000	129820000	99857000	132060000	116230000	103010000	70936000	98567000	118390000	107290000	96799000	101130000	116000000	9	9	7	20.3	20.3	16.2	91.867	0	54.652	1984900000	75	P11362;P11362-5;P11362-19;P11362-2;P11362-7;P11362-20;P11362-3;P11362-14;P11362-4;P11362-21;P11362-6;P11362-9;P11362-10;P11362-11;P11362-12;P11362-13;P11362-8;P11362-18;P11362-16	P11362;P11362-5;P11362-19;P11362-2;P11362-7;P11362-20;P11362-3;P11362-14;P11362-4;P11362-21;P11362-6;P11362-9;P11362-10;P11362-11;P11362-12;P11362-13;P11362-8	Fibroblast growth factor receptor 1	FGFR1
1909900000	2184900000	2312400000	2433200000	2103700000	2120400000	2072400000	2297300000	1835900000	1788400000	1595800000	1949300000	1720700000	1757700000	1830800000	1864700000	33	33	28	44.4	44.4	40.1	90.725	0	323.31	120120000000	1397	P11387	P11387	DNA topoisomerase 1	TOP1
12825000000	13270000000	13329000000	14077000000	12126000000	12842000000	11915000000	14380000000	11878000000	11334000000	9820100000	12446000000	11378000000	11792000000	11310000000	11953000000	72	57	57	54.6	46.2	46.2	174.38	0	323.31	701260000000	2929	P11388;P11388-2;P11388-3;P11388-4	P11388;P11388-2;P11388-3;P11388-4	DNA topoisomerase 2-alpha	TOP2A
37551000	12316000	5748700	NaN	47029000	NaN	210520000	7867600	103640000	43426000	73167000	59240000	294940000	241910000	227070000	222370000	29	29	29	67.2	67.2	67.2	59.256	0	320.99	82751000000	619	P11413;P11413-3;P11413-2	P11413;P11413-3;P11413-2	Glucose-6-phosphate 1-dehydrogenase	G6PD
57152000	NaN	NaN	NaN	NaN	61152000	NaN	NaN	NaN	NaN	NaN	NaN	NaN	NaN	NaN	NaN	6	6	6	46.5	46.5	46.5	17.776	0	13.576	2680500000	60	P11441	P11441	Ubiquitin-like protein 4A	UBL4A
540140000	554620000	518250000	505100000	511370000	438390000	424010000	327810000	476900000	446560000	477550000	378870000	276120000	286020000	314570000	332570000	7	7	7	27.9	27.9	27.9	45.509	0	96.029	12003000000	85	P11474;P11474-2;O95718;O95718-2;O95718-1	P11474;P11474-2	Steroid hormone receptor ERR1	ESRRA
181510000	NaN	153890000	185290000	163970000	199740000	NaN	146460000	288360000	248170000	303530000	200160000	294470000	350920000	296260000	264380000	21	21	21	28.7	28.7	28.7	129.63	0	74.462	9589900000	106	P11498;P11498-2	P11498	Pyruvate carboxylase, mitochondrial	PC
299120000	308020000	299890000	256470000	184030000	149520000	173120000	220330000	137770000	102950000	158170000	112970000	37058000	NaN	NaN	48012000	14	13	2	4.9	4.7	0.8	426.74	0	30.701	3875000000	94	P11532;P11532-4;P11532-11;P11532-17;P11532-12;P11532-3;P11532-2;P11532-8;P11532-7;P11532-13;P11532-18	P11532;P11532-4;P11532-11;P11532-17;P11532-12;P11532-3;P11532-2;P11532-8;P11532-7;P11532-13	Dystrophin	DMD
212660000	152520000	221930000	206210000	228590000	236610000	434750000	252650000	279760000	324680000	245430000	316170000	383190000	376440000	267810000	306780000	44	44	44	60.4	60.4	60.4	101.56	0	323.31	232320000000	1549	P11586	P11586	C-1-tetrahydrofolate synthase, cytoplasmic;Methylenetetrahydrofolate dehydrogenase;Methenyltetrahydrofolate cyclohydrolase;Formyltetrahydrofolate synthetase;C-1-tetrahydrofolate synthase, cytoplasmic, N-terminally processed	MTHFD1
274360000	265310000	252570000	289980000	375210000	362330000	337740000	380080000	268830000	241820000	311280000	313520000	347830000	361650000	324260000	345480000	61	61	61	34.2	34.2	34.2	274.37	0	323.31	28950000000	1040	P11717	P11717	Cation-independent mannose-6-phosphate receptor	IGF2R
NaN	5149700	NaN	NaN	4014300	10334000	NaN	6629400	7239700	15319000	NaN	19448000	21660000	15089000	NaN	17582000	14	14	14	47.6	47.6	47.6	39.724	0	323.31	25907000000	304	P11766	P11766	Alcohol dehydrogenase class-3	ADH5
NaN	NaN	NaN	NaN	NaN	NaN	NaN	17870000	22000000	36903000	NaN	6705300	44654000	22561000	NaN	62709000	15	14	14	54.5	51.8	51.8	33.729	0	105.96	17842000000	245	P11802;P11802-2	P11802;P11802-2	Cyclin-dependent kinase 4	CDK4
NaN	15156000	11882000	NaN	NaN	NaN	NaN	NaN	NaN	29843000	NaN	23682000	NaN	NaN	NaN	NaN	11	4	4	42.8	14.5	14.5	34.769	0	323.31	3071700000	122	P11908;P11908-2	P11908;P11908-2	Ribose-phosphate pyrophosphokinase 2	PRPS2
7197900000	8193300000	6625300000	8829900000	8191500000	7159300000	6931500000	7541500000	6846700000	6507900000	7929100000	6655600000	5329200000	5143700000	5883100000	5932400000	33	33	20	58.3	58.3	37.7	70.67	0	323.31	718910000000	3599	P11940;P11940-2;Q9H361;Q4VXU2;Q4VXU2-2	P11940;P11940-2	Polyadenylate-binding protein 1	PABPC1
473540000	762790000	618970000	678400000	705060000	672360000	476470000	526790000	910300000	576460000	613940000	592570000	728770000	629490000	646310000	623600000	13	13	13	78.5	78.5	78.5	28.768	0	323.31	123680000000	754	P12004	P12004	Proliferating cell nuclear antigen	PCNA
1330000000	904600000	1266100000	1649100000	1829800000	1838900000	1056700000	1988000000	791440000	929200000	1844600000	733900000	890310000	1360700000	1816600000	953930000	2	2	2	43.1	43.1	43.1	12.155	0	23.36	33648000000	282	P12074	P12074	Cytochrome c oxidase subunit 6A1, mitochondrial	COX6A1
NaN	6291400	5579800	NaN	4233900	5235500	NaN	2972400	6314600	27708000	3093200	NaN	6097100	5218400	NaN	4659900	21	21	15	42	42	32.4	57.41	0	186.08	34680000000	371	P12081;P12081-4;P12081-3;P12081-2	P12081;P12081-4;P12081-3;P12081-2	Histidine--tRNA ligase, cytoplasmic	HARS
14208000	16352000	NaN	44062000	20636000	44282000	NaN	23913000	31075000	16322000	27805000	12606000	30841000	23089000	40558000	27120000	13	13	13	18.3	18.3	18.3	108.53	0	64.201	1457400000	120	P12109	P12109	Collagen alpha-1(VI) chain	COL6A1
991240000	896350000	1034200000	1048200000	530130000	560140000	638300000	608860000	591320000	694440000	1026100000	1019300000	908490000	1016000000	976630000	975330000	18	5	5	60.1	17.1	17.1	33.064	0	62.902	24873000000	285	P12235	P12235	ADP/ATP translocase 1	SLC25A4
77512000000	80873000000	80999000000	79523000000	72450000000	70449000000	73296000000	87680000000	74230000000	74246000000	90818000000	88454000000	85503000000	90509000000	102760000000	95532000000	21	21	7	68.8	68.8	25.5	32.866	0	323.31	1856100000000	2510	P12236	P12236	ADP/ATP translocase 3;ADP/ATP translocase 3, N-terminally processed	SLC25A6
703880000	768430000	733760000	841080000	1003900000	795120000	848330000	652830000	719170000	657160000	485490000	510340000	392340000	424320000	445440000	347350000	25	25	25	57.8	57.8	57.8	55.804	0	323.31	150850000000	1591	P12268	P12268	Inosine-5-monophosphate dehydrogenase 2	IMPDH2
72808000	108610000	50042000	28640000	137110000	79038000	138540000	17573000	136490000	143480000	101500000	89814000	167160000	102690000	75034000	179490000	67	67	67	36.6	36.6	36.6	267.29	0	323.31	81504000000	1192	P12270;P12270-2	P12270	Nucleoprotein TPR	TPR
307140000	201180000	374230000	80827000	856980000	640450000	1221500000	690040000	471100000	802250000	233940000	863070000	1013700000	1124300000	896270000	821340000	21	21	21	69	69	69	42.644	0	323.31	543080000000	1575	P12277;P06732	P12277	Creatine kinase B-type	CKB
775840000	954260000	921130000	1151900000	207820000	158520000	269950000	151780000	802190000	784770000	999700000	927410000	865220000	858340000	1050700000	825890000	12	12	8	40.5	40.5	30	47.036	0	306.35	22452000000	361	P12532;P12532-2	P12532;P12532-2	Creatine kinase U-type, mitochondrial	CKMT1A
201810000	231790000	185300000	140760000	168660000	NaN	120200000	61802000	317000000	254690000	229850000	249660000	254210000	226090000	281360000	175650000	10	10	2	32.8	32.8	9	50.47	0	75.961	5966700000	87	P12694	P12694	2-oxoisovalerate dehydrogenase subunit alpha, mitochondrial	BCKDHA
NaN	NaN	NaN	76812000	90881000	52962000	NaN	72100000	106690000	85620000	NaN	45892000	92741000	NaN	82976000	65249000	10	10	10	21	21	21	80.004	0	16.691	1358400000	48	P12755	P12755	Ski oncogene	SKI
217470000	244260000	251840000	246390000	199720000	221170000	229400000	222120000	203110000	241510000	332610000	239780000	225160000	264980000	228480000	270450000	49	33	30	67.5	49.7	47.1	103.06	0	323.31	28282000000	768	P12814;P12814-3;P12814-2;P12814-4	P12814;P12814-3;P12814-2;P12814-4	Alpha-actinin-1	ACTN1
750800000	734830000	687720000	627260000	576760000	640600000	735110000	800220000	578700000	583780000	771180000	733070000	585750000	732280000	725720000	857860000	22	22	13	55.4	55.4	42	59.834	0	124.09	24763000000	278	P12931;P12931-2;P06239;P06239-3	P12931;P12931-2	Proto-oncogene tyrosine-protein kinase Src	SRC
NaN	NaN	NaN	NaN	NaN	NaN	NaN	NaN	NaN	NaN	NaN	NaN	NaN	NaN	NaN	NaN	15	15	15	45.8	45.8	45.8	54.548	0	119.2	10953000000	200	P12955;P12955-3;P12955-2	P12955;P12955-3;P12955-2	Xaa-Pro dipeptidase	PEPD
20840000000	21552000000	22833000000	21654000000	19578000000	22441000000	23959000000	20271000000	23672000000	21035000000	20876000000	23210000000	18861000000	17854000000	20467000000	20274000000	44	44	44	61.7	61.7	61.7	69.842	0	323.31	1123800000000	3761	P12956;P12956-2	P12956;P12956-2	X-ray repair cross-complementing protein 6	XRCC6
26975000000	28803000000	31936000000	28235000000	26830000000	28536000000	28716000000	25895000000	33588000000	27539000000	26870000000	29762000000	25578000000	24623000000	25400000000	28840000000	40	40	40	64.6	64.6	64.6	82.704	0	323.31	1578400000000	4053	P13010	P13010	X-ray repair cross-complementing protein 5	XRCC5
NaN	NaN	NaN	NaN	NaN	NaN	NaN	NaN	NaN	NaN	NaN	NaN	NaN	NaN	NaN	NaN	7	7	7	39	39	39	34.645	0	13.222	800040000	42	P13051;P13051-2	P13051;P13051-2	Uracil-DNA glycosylase	UNG
2908200000	2390100000	3256200000	3752600000	1908600000	2409400000	2078600000	2525600000	2759900000	2156200000	3150800000	2857900000	2330800000	2670100000	3522600000	2365100000	8	8	8	43.2	43.2	43.2	19.576	0	79.234	85743000000	582	P13073	P13073	Cytochrome c oxidase subunit 4 isoform 1, mitochondrial	COX4I1
2265300000	2666500000	2358800000	2758600000	1449900000	1263200000	1680200000	1768200000	3154300000	3391600000	3656300000	3099700000	3404300000	3394900000	5055500000	3328700000	5	5	5	13.4	13.4	13.4	44.955	0	99.693	46236000000	194	P13473-2;P13473;P13473-3	P13473-2;P13473;P13473-3	Lysosome-associated membrane glycoprotein 2	LAMP2
23361000	42613000	1774300	NaN	14868000	15339000	119770000	1926800	31198000	50372000	NaN	3900200	159530000	111940000	26193000	103380000	20	20	20	74.8	74.8	74.8	49.973	0	323.31	73433000000	517	P13489	P13489	Ribonuclease inhibitor	RNH1
160260000	147870000	225240000	139980000	722650000	746740000	467990000	521550000	217970000	216450000	198850000	221680000	231130000	267280000	289870000	321190000	20	19	19	28.2	27.5	27.5	114.9	0	299.79	10952000000	309	P13612;P13612-2	P13612	Integrin alpha-4	ITGA4
214010000	229530000	181640000	200970000	321030000	305470000	234950000	240630000	129260000	162730000	143900000	166820000	176400000	145380000	92562000	106790000	30	15	13	40.7	22.8	21.7	111.75	0	323.31	4389200000	167	P13637;P13637-2;P13637-3	P13637;P13637-2;P13637-3	Sodium/potassium-transporting ATPase subunit alpha-3	ATP1A3
1914700000	1895600000	2199700000	2238300000	3254700000	3586900000	4914700000	3801200000	2548300000	4970700000	2390900000	2869200000	3873900000	3694000000	2886600000	3254400000	54	54	53	69	69	67.8	95.337	0	323.31	2425500000000	5151	P13639	P13639	Elongation factor 2	EEF2
625110000	726530000	587380000	739950000	527410000	599280000	661490000	482710000	838920000	612670000	766290000	643500000	662620000	660470000	764440000	694550000	31	30	30	50.2	50.2	50.2	72.932	0	323.31	96222000000	1299	P13667	P13667	Protein disulfide-isomerase A4	PDIA4
335210000	350480000	449900000	358520000	274290000	453200000	480880000	311980000	429080000	419840000	410150000	408220000	399520000	376750000	380730000	315930000	15	15	15	34.1	34.1	34.1	61.049	0	148.27	14314000000	272	P13674;P13674-2;P13674-3	P13674;P13674-2;P13674-3	Prolyl 4-hydroxylase subunit alpha-1	P4HA1
25053000	14836000	8021000	4152700	38676000	17714000	31497000	29125000	31318000	131940000	23423000	39527000	36626000	25252000	NaN	14565000	9	9	9	55.2	55.2	55.2	19.595	0	323.31	51884000000	355	P13693;P13693-2;Q56UQ5;Q9HAU6	P13693;P13693-2	Translationally-controlled tumor protein	TPT1
221330000	146490000	98963000	97192000	84057000	100600000	53205000	59885000	303480000	272800000	149730000	235390000	357350000	425090000	437480000	468490000	32	32	29	66	66	60.5	70.81	0	323.31	76255000000	885	P13797;P13797-2;P13797-3;P13796	P13797;P13797-2;P13797-3	Plastin-3	PLS3
NaN	NaN	NaN	NaN	NaN	NaN	NaN	NaN	NaN	NaN	NaN	NaN	NaN	NaN	NaN	NaN	18	18	18	38.1	38.1	38.1	81.224	0	323.31	28293000000	277	P13798	P13798	Acylamino-acid-releasing enzyme	APEH
2496800000	2830300000	2888900000	2128600000	2633600000	2676100000	3550800000	2198900000	3639800000	2756800000	3364000000	3266200000	2910800000	3678500000	3579300000	3105000000	14	14	14	63.1	63.1	63.1	35.079	0	323.31	202090000000	1105	P13804;P13804-2	P13804;P13804-2	Electron transfer flavoprotein subunit alpha, mitochondrial	ETFA
929480000	756510000	1038000000	961690000	416900000	493680000	617390000	546710000	442660000	527590000	552350000	481640000	621190000	861270000	777080000	621170000	20	20	19	43	43	41.7	83.785	0	252.18	20953000000	305	P13807;P13807-2	P13807;P13807-2	Glycogen [starch] synthase, muscle	GYS1
424880000	401590000	492760000	433330000	522450000	428960000	558860000	435150000	535540000	654520000	513570000	455230000	518620000	358560000	365170000	425980000	16	16	14	51.7	51.7	44.6	45.518	0	301.91	35246000000	355	P13861;P13861-2	P13861;P13861-2	cAMP-dependent protein kinase type II-alpha regulatory subunit	PRKAR2A
117780000	238540000	NaN	156340000	191350000	230350000	287210000	NaN	155950000	255030000	NaN	359750000	93657000	NaN	NaN	158010000	9	9	9	49	49	49	28.38	0	160.85	11933000000	198	P13984	P13984	General transcription factor IIF subunit 2	GTF2F2
400940000	418220000	175090000	237200000	432850000	417220000	225800000	466590000	371670000	245860000	222570000	342280000	530770000	655630000	528450000	534800000	5	5	5	36.9	36.9	36.9	14.529	0	21.096	7969900000	125	P13987-2;P13987	P13987-2;P13987	CD59 glycoprotein	CD59
761950000	697440000	832080000	652790000	724250000	734990000	658000000	547450000	654940000	577960000	740630000	662570000	475240000	560010000	544230000	493810000	14	14	14	67.7	67.7	67.7	37.895	0	193.69	40726000000	477	P13995;P13995-2	P13995;P13995-2	Bifunctional methylenetetrahydrofolate dehydrogenase/cyclohydrolase, mitochondrial;NAD-dependent methylenetetrahydrofolate dehydrogenase;Methenyltetrahydrofolate cyclohydrolase	MTHFD2
NaN	NaN	68089000	NaN	NaN	78683000	356680000	NaN	NaN	79719000	20221000	43823000	14132000	65492000	NaN	23157000	4	4	4	36.5	36.5	36.5	12.476	0	177.78	68671000000	440	P14174	P14174	Macrophage migration inhibitory factor	MIF
58859000	170430000	75370000	57970000	111800000	97174000	136020000	135990000	140290000	112920000	NaN	146080000	129610000	121910000	96216000	256720000	3	3	3	40	40	40	18.848	0	83.255	1512800000	61	P14209;P14209-2;P14209-3	P14209;P14209-2;P14209-3	CD99 antigen	CD99
482980000	423920000	388150000	482900000	525380000	483750000	433500000	326190000	582720000	479950000	438020000	538830000	353040000	401150000	556440000	396070000	19	19	19	41.5	41.5	41.5	59.425	0	323.31	45918000000	495	P14314;P14314-2	P14314;P14314-2	Glucosidase 2 subunit beta	PRKCSH
NaN	11698000	2082100	NaN	3349200	1565800	12640000	872520	9367900	1093200	NaN	12078000	2193300	784200	NaN	2327800	15	15	15	35.6	35.6	35.6	48.275	0	323.31	47419000000	373	P14324;P14324-2	P14324;P14324-2	Farnesyl pyrophosphate synthase	FDPS
197200000	235780000	295720000	247100000	123720000	86735000	123940000	91761000	141800000	123060000	236460000	144670000	146730000	112150000	95855000	103140000	12	12	12	28.7	28.7	28.7	58.489	0	95.299	4239800000	144	P14373;P14373-2;Q9HCM9;Q9HCM9-2	P14373;P14373-2	Zinc finger protein RFP	TRIM27
514310000	801090000	672430000	662520000	850930000	651900000	723490000	856090000	416220000	444560000	618250000	773570000	699400000	670540000	230510000	523390000	3	3	3	56.6	56.6	56.6	9.3959	0	47.861	18082000000	141	P14406	P14406	Cytochrome c oxidase subunit 7A2, mitochondrial	COX7A2
5195600	NaN	NaN	NaN	88399000	114740000	NaN	124320000	137790000	4747000	NaN	135300000	107130000	121500000	47177000	124840000	17	17	17	64	64	64	36.573	0	172.49	38976000000	342	P14550	P14550	Alcohol dehydrogenase [NADP(+)]	AKR1A1
396650000	354220000	423800000	284520000	778390000	837330000	1595100000	873230000	651850000	983990000	599370000	829410000	1443200000	1525700000	1184900000	1402100000	50	50	5	81.2	81.2	9.4	57.936	0	323.31	2250700000000	5902	P14618;P14618-3	P14618;P14618-3	Pyruvate kinase PKM	PKM
NaN	NaN	NaN	NaN	NaN	NaN	NaN	NaN	NaN	NaN	NaN	NaN	NaN	NaN	NaN	NaN	48	3	3	79.8	8.1	8.1	58.061	0	6.6422	1799400000	48	P14618-2	P14618-2	Pyruvate kinase PKM	PKM
2541100000	2893800000	3016500000	3249800000	2389600000	2670200000	2838600000	2126700000	2827400000	2726000000	3536300000	2804600000	2936100000	3285400000	3652300000	2883200000	45	43	43	55.7	53.9	53.9	92.468	0	323.31	614700000000	2978	P14625;Q58FF3	P14625	Endoplasmin	HSP90B1
616710000	675320000	418960000	674740000	444640000	537680000	417630000	522350000	600560000	531990000	509120000	356470000	413840000	397560000	487870000	479780000	8	7	7	28.6	26.8	26.8	48.337	0	80.506	14761000000	155	P14635;P14635-2	P14635;P14635-2	G2/mitotic-specific cyclin-B1	CCNB1
9970700	33025000	NaN	4376000	44364000	6676000	60925000	1487900	38505000	46067000	5000200	NaN	40408000	5288000	6005400	9761800	39	39	39	47.8	47.8	47.8	117.97	0	223.42	72207000000	543	P14735;P14735-2	P14735	Insulin-degrading enzyme	IDE
1363800000	1248700000	1186300000	1338800000	2094000000	1001100000	1113900000	1382200000	1029700000	1022500000	995260000	1177000000	905000000	925560000	1082000000	1063900000	3	3	3	47.7	47.7	47.7	10.192	0	173.14	15130000000	242	P14854	P14854	Cytochrome c oxidase subunit 6B1	COX6B1
NaN	NaN	NaN	NaN	NaN	NaN	NaN	NaN	NaN	NaN	NaN	NaN	NaN	NaN	NaN	NaN	6	6	6	17.2	17.2	17.2	76.471	0	37.463	2451800000	82	P14859;P14859-5;P14859-4;P14859-3;P14859-2;P14859-6;P09086;Q9UKI9;P09086-4;Q9UKI9-3;Q9UKI9-2;P09086-3;P09086-2;P09086-5	P14859;P14859-5;P14859-4;P14859-3;P14859-2;P14859-6	POU domain, class 2, transcription factor 1	POU2F1
5482800000	5310800000	6379000000	5689900000	5328600000	5684400000	4494600000	5864700000	5411900000	5358300000	6196000000	4590800000	6122200000	5874600000	6511500000	5457100000	24	24	24	68.4	68.4	68.4	64.132	0	323.31	353110000000	2773	P14866;P14866-2	P14866;P14866-2	Heterogeneous nuclear ribonucleoprotein L	HNRNPL
481040000	473440000	457060000	430220000	467960000	452960000	476520000	442220000	462870000	660740000	558530000	527060000	602200000	595490000	620930000	596620000	31	31	31	67.1	67.1	67.1	57.136	0	323.31	155120000000	1530	P14868;P14868-2	P14868;P14868-2	Aspartate--tRNA ligase, cytoplasmic	DARS
2730900000	2655400000	2344400000	2930500000	1462100000	1768100000	1315900000	2041700000	2223400000	1783800000	2453800000	2459000000	2044700000	2571900000	2286600000	2195900000	24	20	20	47	42.7	42.7	81.744	0	220.07	45864000000	422	P14923	P14923	Junction plakoglobin	JUP
599850000	623820000	671940000	890900000	680030000	702600000	595590000	864700000	431630000	294780000	660800000	532510000	495130000	471420000	441380000	539450000	6	6	6	47.7	47.7	47.7	13.53	0	205.61	20557000000	339	P14927;P14927-2	P14927;P14927-2	Cytochrome b-c1 complex subunit 7	UQCRB
17088000	NaN	NaN	NaN	33378000	NaN	108460000	NaN	23370000	NaN	29132000	29314000	38961000	26717000	NaN	104090000	14	14	14	58.2	58.2	58.2	35.853	0	308.26	119980000000	420	P15121	P15121	Aldose reductase	AKR1B1
97949000	69946000	52957000	32655000	32828000	91903000	47443000	59832000	80866000	100580000	168630000	132600000	145140000	152540000	204920000	166870000	15	15	15	21.3	21.3	21.3	109.54	0	43.306	2203700000	77	P15144	P15144	Aminopeptidase N	ANPEP
36629000	39072000	43441000	34330000	30206000	39066000	NaN	NaN	34305000	35277000	NaN	25468000	52957000	64640000	23248000	14289000	5	5	5	14.9	14.9	14.9	45.302	0	28.65	771350000	63	P15151;P15151-3;P15151-2;P15151-4	P15151;P15151-3;P15151-2;P15151-4	Poliovirus receptor	PVR
42218000	15191000	61118000	10226000	30701000	25924000	88813000	5588100	40986000	57907000	44913000	36718000	73105000	64311000	40792000	25095000	23	23	23	43.6	43.6	43.6	68.699	0	286.44	49466000000	581	P15170-3;P15170-2;P15170;Q8IYD1	P15170-3;P15170-2;P15170	Eukaryotic peptide chain release factor GTP-binding subunit ERF3A	GSPT1
98139000	NaN	NaN	NaN	265880000	385110000	305560000	362150000	NaN	NaN	NaN	NaN	NaN	104390000	NaN	NaN	5	5	5	20.2	20.2	20.2	54.404	0	30.402	1423900000	24	P15260	P15260	Interferon gamma receptor 1	IFNGR1
562710000	629210000	478180000	698950000	602110000	556890000	487400000	478360000	416090000	338410000	451860000	384190000	349840000	426050000	431320000	440830000	32	22	20	46.2	33.4	32.1	69.412	0	293.93	56951000000	686	P15311	P15311	Ezrin	EZR
NaN	NaN	NaN	NaN	NaN	NaN	NaN	NaN	NaN	NaN	85388000	NaN	78076000	NaN	NaN	30731000	11	11	11	77.4	77.4	77.4	26.182	0	111.64	8010800000	159	P15374	P15374	Ubiquitin carboxyl-terminal hydrolase isozyme L3	UCHL3
NaN	NaN	NaN	NaN	NaN	NaN	NaN	NaN	NaN	NaN	NaN	NaN	NaN	NaN	NaN	NaN	12	1	1	70.4	9.2	9.2	17.149	0	32.966	987250000	61	P15531;P15531-2	P15531;P15531-2	Nucleoside diphosphate kinase A	NME1
NaN	NaN	NaN	NaN	NaN	NaN	NaN	NaN	NaN	NaN	NaN	NaN	NaN	46409000	44738000	NaN	6	6	6	37.6	37.6	37.6	30.867	0	53.024	5386900000	83	P15559;P15559-3;P15559-2	P15559;P15559-3;P15559-2	NAD(P)H dehydrogenase [quinone] 1	NQO1
234830000	254540000	273760000	271660000	257610000	295120000	265640000	163840000	299840000	146040000	194150000	156300000	210000000	240070000	186590000	199420000	14	14	14	34.4	34.4	34.4	62.081	0	109.12	11407000000	243	P15586;P15586-2	P15586;P15586-2	N-acetylglucosamine-6-sulfatase	GNS
NaN	NaN	NaN	NaN	NaN	NaN	NaN	NaN	NaN	NaN	NaN	NaN	NaN	NaN	NaN	NaN	3	3	3	11.8	11.8	11.8	46.442	0	7.5046	2002200000	23	P15735;P15735-2	P15735;P15735-2	Phosphorylase b kinase gamma catalytic chain, liver/testis isoform	PHKG2
NaN	NaN	NaN	NaN	NaN	NaN	NaN	NaN	NaN	NaN	NaN	NaN	NaN	NaN	NaN	NaN	3	3	3	5.3	5.3	5.3	59.687	0	4.1639	1318700000	11	P15848;P15848-2	P15848;P15848-2	Arylsulfatase B	ARSB
19154000000	18495000000	20266000000	23645000000	19599000000	20219000000	18444000000	22761000000	16590000000	14678000000	19673000000	18127000000	14165000000	11750000000	13974000000	13366000000	14	14	14	47.4	47.4	47.4	31.324	0	323.31	600680000000	2145	P15880	P15880	40S ribosomal protein S2	RPS2
62668000	49711000	73981000	50552000	NaN	33354000	NaN	25800000	38297000	NaN	26545000	57263000	29654000	34091000	32085000	29755000	6	6	6	23.9	23.9	23.9	46.604	0	15.446	522300000	50	P15907;P15907-2	P15907;P15907-2	Beta-galactoside alpha-2,6-sialyltransferase 1	ST6GAL1
322620000	314950000	325880000	271130000	160300000	51479000	202030000	136420000	265010000	380110000	239140000	188380000	288530000	473760000	228730000	296070000	59	59	59	29.8	29.8	29.8	331.77	0	323.31	28824000000	661	P15924;P15924-3;P15924-2	P15924;P15924-3;P15924-2	Desmoplakin	DSP
953280000	986700000	1041700000	880800000	1066000000	1240600000	1063100000	819180000	1114800000	1230700000	916820000	906410000	605430000	879460000	1011700000	930290000	7	7	7	50	50	50	29.247	0	221.82	63194000000	248	P15927;P15927-2;P15927-3	P15927;P15927-2;P15927-3	Replication protein A 32 kDa subunit	RPA2
125400000	233600000	299690000	NaN	134030000	47876000	305240000	278070000	76381000	127070000	230510000	NaN	94513000	147300000	NaN	87658000	2	2	2	28.6	28.6	28.6	7.2454	0	4.4972	1868200000	48	P15954	P15954	Cytochrome c oxidase subunit 7C, mitochondrial	COX7C
627440000	416690000	462970000	626820000	154000000	178300000	192290000	375330000	107850000	117610000	255360000	118250000	NaN	NaN	NaN	NaN	5	5	5	8.1	8.1	8.1	81.537	0	46.028	3437900000	85	P16070;P16070-12;P16070-5;P16070-7;P16070-3;P16070-4;P16070-6;P16070-17;P16070-8;P16070-16;P16070-10;P16070-11;P16070-13;P16070-14;P16070-18;P16070-9;P16070-15;P16070-19	P16070;P16070-12;P16070-5;P16070-7;P16070-3;P16070-4;P16070-6;P16070-17;P16070-8;P16070-16;P16070-10;P16070-11;P16070-13;P16070-14;P16070-18;P16070-9;P16070-15	CD44 antigen	CD44
14827000	9947300	NaN	4950300	26466000	23824000	31862000	19026000	23065000	18264000	13467000	22397000	36637000	27639000	22950000	31241000	15	15	13	68.6	68.6	58.1	30.375	0	323.31	21512000000	388	P16152;P16152-2	P16152;P16152-2	Carbonyl reductase [NADPH] 1	CBR1
252630000	321460000	340890000	324880000	413810000	340030000	295780000	339850000	435090000	416970000	334140000	329240000	370090000	280290000	347490000	281700000	12	12	12	42.2	42.2	42.2	44.297	0	120.59	9528300000	169	P16219	P16219	Short-chain specific acyl-CoA dehydrogenase, mitochondrial	ACADS
186430000	281260000	142590000	NaN	NaN	169030000	NaN	NaN	321570000	288040000	246820000	264530000	NaN	261890000	254520000	NaN	5	5	5	7.8	7.8	7.8	122.67	0	10.482	2301300000	28	P16234;P16234-3;P16234-2	P16234;P16234-3	Platelet-derived growth factor receptor alpha	PDGFRA
113980000	86427000	121800000	117390000	100000000	153200000	120450000	129990000	148720000	138730000	112940000	152280000	153200000	147700000	115200000	72710000	11	11	11	41	41	41	36.223	0	21.626	2124900000	88	P16260	P16260	Graves disease carrier protein	SLC25A16
1072400000	1140400000	1157700000	1202200000	1062800000	1257700000	1030200000	884240000	1235400000	1055900000	1215000000	1034200000	1092800000	1291500000	1286300000	1142700000	17	17	16	35.6	35.6	33.8	76.074	0	106.81	38885000000	313	P16278;P16278-3;P16278-2	P16278;P16278-3;P16278-2	Beta-galactosidase	GLB1
NaN	NaN	NaN	NaN	NaN	NaN	NaN	NaN	NaN	NaN	NaN	NaN	NaN	NaN	NaN	NaN	8	8	8	34	34	34	42.864	0	65.813	2180300000	52	P16333;P16333-2	P16333;P16333-2	Cytoplasmic protein NCK1	NCK1
176420000	NaN	209740000	204750000	168920000	170030000	168350000	169630000	213640000	276320000	143200000	176340000	204120000	NaN	188750000	197020000	16	16	16	30.1	30.1	30.1	89.384	0	106.25	13571000000	147	P16383;P16383-2;P16383-3;P16383-4	P16383;P16383-2	GC-rich sequence DNA-binding factor 2	GCFC2
299400000	252090000	176370000	272450000	350750000	203530000	283760000	293150000	362330000	314040000	256330000	302800000	190740000	247710000	315370000	330230000	12	5	5	38.5	17.2	17.2	22.35	0	6.9953	3891900000	65	P16402	P16402	Histone H1.3	HIST1H1D
24341000000	29536000000	38154000000	35202000000	33767000000	24584000000	47062000000	47727000000	29808000000	34724000000	26921000000	26905000000	34730000000	47501000000	32466000000	32395000000	13	13	5	40.8	40.8	14.6	21.364	0	165.55	1462200000000	1400	P16403;Q02539;P16401	P16403	Histone H1.2	HIST1H1C
1656800000	1579300000	1631100000	1519800000	1643400000	1523000000	1475800000	1586900000	1691800000	1632100000	1951400000	1934000000	1800000000	2014000000	1762000000	1835200000	31	31	31	59.7	59.7	59.7	76.689	0	323.31	111550000000	1160	P16435	P16435	NADPH--cytochrome P450 reductase	POR
NaN	NaN	NaN	NaN	NaN	NaN	NaN	NaN	NaN	NaN	NaN	NaN	NaN	NaN	NaN	NaN	6	6	6	38.6	38.6	38.6	21.646	0	25.984	1349700000	32	P16455	P16455	Methylated-DNA--protein-cysteine methyltransferase	MGMT
1581000000	1510200000	1359200000	1426800000	1856500000	1857800000	1711900000	1989500000	1420300000	1287100000	1511800000	1605100000	1695000000	1900700000	1603500000	1789300000	43	43	36	47.2	47.2	40.5	114.76	0	323.31	135390000000	2487	P16615;P16615-5;P16615-2;P16615-3;P16615-4;O14983;O14983-2;O14983-3	P16615;P16615-5;P16615-2;P16615-3;P16615-4	Sarcoplasmic/endoplasmic reticulum calcium ATPase 2	ATP2A2
NaN	61004000	NaN	NaN	110570000	210830000	NaN	137500000	NaN	NaN	NaN	NaN	NaN	NaN	NaN	60491000	2	2	2	6.4	6.4	6.4	53.053	0	5.5652	537370000	9	P16671;P16671-4;P16671-3	P16671;P16671-4;P16671-3	Platelet glycoprotein 4	CD36
NaN	NaN	NaN	NaN	NaN	NaN	NaN	NaN	NaN	NaN	NaN	NaN	NaN	NaN	NaN	NaN	12	12	12	48.7	48.7	48.7	46.374	0	285.45	37467000000	196	P16930;P16930-2	P16930;P16930-2	Fumarylacetoacetase	FAH
11289000	NaN	NaN	NaN	NaN	NaN	NaN	NaN	NaN	NaN	NaN	NaN	4248700	NaN	NaN	NaN	6	6	4	29.5	29.5	22.8	17.302	0	125.25	21789000000	155	P16949;P16949-2	P16949;P16949-2	Stathmin	STMN1
634730000	673190000	737930000	789130000	708270000	649390000	717780000	572710000	527510000	533890000	647580000	531730000	535100000	596730000	512440000	358260000	15	10	10	47.8	36.8	36.8	40.089	0	323.31	28224000000	592	P16989;P16989-3;P16989-2	P16989;P16989-3;P16989-2	Y-box-binding protein 3	YBX3
34190000	30502000	43659000	49999000	51803000	41637000	41504000	43033000	56682000	44089000	38080000	48611000	21142000	11166000	23989000	17918000	3	3	3	14.3	14.3	14.3	25.915	0	8.4489	967820000	83	P17026	P17026	Zinc finger protein 22	ZNF22
33593000	NaN	132650000	106400000	24727000	NaN	47350000	NaN	59817000	69084000	NaN	47348000	NaN	57219000	NaN	58985000	7	7	7	28	28	28	42.155	0	61.198	1137800000	57	P17028;P17028-2	P17028;P17028-2	Zinc finger protein 24	ZNF24
57101000	45090000	42212000	49694000	NaN	54297000	53359000	91094000	39924000	132420000	71582000	48187000	29848000	113000000	NaN	114660000	4	4	4	7.8	7.8	7.8	63.629	0	11.857	1141400000	51	P17029	P17029	Zinc finger protein with KRAB and SCAN domains 1	ZKSCAN1
2159400000	2444800000	1684200000	2251500000	2388300000	2448000000	2057000000	1576000000	2102900000	1730100000	1674700000	1864800000	1774300000	1693300000	1269300000	1209000000	6	6	4	30.8	30.8	23.4	11.676	0	84.339	73223000000	428	P17096;P17096-3	P17096;P17096-3	High mobility group protein HMG-I/HMG-Y	HMGA1
199660000	224080000	57606000	222090000	259420000	194640000	NaN	NaN	203650000	100110000	61485000	136150000	48577000	115910000	135280000	170360000	3	1	1	22.9	14.6	14.6	10.679	0	3.8042	2119300000	46	P17096-2	P17096-2	High mobility group protein HMG-I/HMG-Y	HMGA1
1878800000	2105800000	1738200000	1938700000	2172000000	2070900000	1590000000	1926600000	1913500000	1541500000	1777500000	2029800000	2610800000	2298900000	1953600000	1943400000	5	5	5	30.2	30.2	30.2	21.541	0	8.7647	24345000000	164	P17152	P17152	Transmembrane protein 11, mitochondrial	TMEM11
16058000	NaN	NaN	NaN	NaN	NaN	NaN	NaN	NaN	NaN	NaN	10089000	NaN	NaN	NaN	NaN	22	22	22	77.5	77.5	77.5	46.247	0	323.31	75530000000	456	P17174;P17174-2	P17174;P17174-2	Aspartate aminotransferase, cytoplasmic	GOT1
NaN	NaN	NaN	NaN	NaN	NaN	NaN	NaN	NaN	NaN	NaN	NaN	NaN	NaN	NaN	NaN	3	3	3	6.7	6.7	6.7	76.749	0	25.993	1707900000	15	P17252;P05771;P05771-2	P17252	Protein kinase C alpha type	PRKCA
786730000	679740000	753380000	875690000	856880000	659170000	716970000	916010000	1072400000	996020000	1328700000	1235100000	1287300000	1329900000	1482400000	1335700000	29	29	29	33.5	33.5	33.5	129.29	0	323.31	37301000000	404	P17301	P17301	Integrin alpha-2	ITGA2
91356000	76501000	NaN	NaN	102000000	150990000	116900000	NaN	NaN	115670000	NaN	NaN	179610000	201110000	NaN	NaN	3	3	3	7	7	7	69.935	0	7.3988	1777400000	35	P17405;P17405-4;P17405-3;P17405-2	P17405;P17405-4	Sphingomyelin phosphodiesterase	SMPD1
699850000	720980000	656730000	816030000	687700000	668660000	642640000	705880000	712310000	626350000	608080000	790670000	779230000	898700000	831060000	680500000	20	20	20	30.2	30.2	30.2	89.405	0	184.3	39085000000	775	P17480;P17480-2	P17480;P17480-2	Nucleolar transcription factor 1	UBTF
155870000	131190000	128720000	161020000	175970000	128040000	172070000	185270000	192780000	163620000	158320000	149440000	90780000	152510000	105180000	127670000	4	4	4	20.4	20.4	20.4	16.402	0	79.541	2751900000	127	P17568	P17568	NADH dehydrogenase [ubiquinone] 1 beta subcomplex subunit 7	NDUFB7
237840000	274670000	NaN	311230000	188210000	NaN	NaN	504760000	340140000	314340000	234230000	NaN	360720000	NaN	NaN	208930000	11	11	5	36.8	36.8	13.7	40.589	0	190.3	20041000000	116	P17612;P17612-2;P22612	P17612;P17612-2	cAMP-dependent protein kinase catalytic subunit alpha	PRKACA
30062000	NaN	NaN	NaN	7923500	NaN	NaN	NaN	22103000	NaN	NaN	NaN	114390000	NaN	NaN	62471000	27	27	27	53.9	53.9	53.9	79.994	0	323.31	24495000000	307	P17655;P17655-2	P17655;P17655-2	Calpain-2 catalytic subunit	CAPN2
41488000	63338000	55070000	34334000	38245000	36980000	NaN	NaN	37762000	53496000	47851000	NaN	43723000	41094000	NaN	52779000	7	7	7	30.4	30.4	30.4	48.473	0	135.39	1240200000	62	P17706;P17706-2;P17706-3;P17706-4	P17706;P17706-2;P17706-3;P17706-4	Tyrosine-protein phosphatase non-receptor type 2	PTPN2
NaN	NaN	NaN	NaN	NaN	NaN	NaN	NaN	NaN	NaN	NaN	NaN	NaN	NaN	NaN	NaN	4	4	4	12.9	12.9	12.9	38.339	0	10.116	876990000	38	P17707;P17707-2	P17707	S-adenosylmethionine decarboxylase proenzyme;S-adenosylmethionine decarboxylase alpha chain;S-adenosylmethionine decarboxylase beta chain	AMD1
38502000	37236000	34584000	27792000	70073000	42515000	135810000	74704000	69648000	68350000	29701000	24234000	152030000	52251000	20017000	134750000	25	25	23	60.6	60.6	56.2	66.69	0	323.31	67986000000	550	P17812;P17812-2	P17812;P17812-2	CTP synthase 1	CTPS1
7918100000	7882400000	7364400000	7644400000	7481500000	8605800000	7095500000	8174200000	7221700000	7635900000	9142600000	9380900000	6808300000	7647700000	8007400000	7984900000	37	37	28	62.4	62.4	48.4	69.147	0	323.31	841290000000	4286	P17844;P17844-2	P17844;P17844-2	Probable ATP-dependent RNA helicase DDX5	DDX5
NaN	NaN	NaN	3488000	12848000	NaN	NaN	1511400	37745000	14771000	NaN	10363000	11732000	13975000	NaN	26830000	22	19	19	46	41.4	41.4	85.018	0	261.05	33791000000	289	P17858;P17858-2	P17858;P17858-2	ATP-dependent 6-phosphofructokinase, liver type	PFKL
23064000	NaN	NaN	NaN	32719000	NaN	NaN	NaN	NaN	NaN	NaN	NaN	21856000	NaN	NaN	NaN	7	7	7	28.4	28.4	28.4	26.152	0	4.5196	610910000	24	P17931	P17931	Galectin-3	LGALS3
489810000	404410000	223930000	531810000	710750000	666180000	746800000	766430000	512090000	979670000	709780000	611500000	711670000	763620000	706750000	573750000	20	20	20	56.9	56.9	56.9	49.203	0	323.31	70476000000	612	P17980	P17980	26S protease regulatory subunit 6A	PSMC3
446540000	462580000	484750000	514690000	577990000	547750000	589760000	605380000	454530000	742550000	530060000	494450000	533440000	523430000	542740000	572480000	32	32	32	77.5	77.5	77.5	60.343	0	323.31	232880000000	1835	P17987	P17987	T-complex protein 1 subunit alpha	TCP1
414360000	462250000	518200000	502740000	467810000	429420000	446880000	551470000	471030000	449730000	519000000	471450000	552930000	632500000	549010000	564140000	16	16	16	57.2	57.2	57.2	49.966	0	323.31	18243000000	430	P18031	P18031	Tyrosine-protein phosphatase non-receptor type 1	PTPN1
15048000	NaN	28401000	48668000	NaN	NaN	NaN	NaN	14652000	14325000	23418000	NaN	NaN	NaN	15348000	NaN	7	7	7	40.6	40.6	40.6	34.814	0	52.648	1037600000	79	P18065	P18065	Insulin-like growth factor-binding protein 2	IGFBP2
209180000	164250000	209800000	167640000	281930000	287530000	308290000	241210000	351380000	NaN	284160000	287410000	285140000	296740000	399840000	420360000	8	8	8	15.8	15.8	15.8	86.908	0	40.294	7057700000	76	P18074;P18074-2	P18074	TFIIH basal transcription factor complex helicase XPD subunit	ERCC2
3240300000	3134700000	4559100000	3501700000	3206900000	3419400000	3209400000	3217400000	2546500000	3297500000	4146500000	3273600000	2609600000	2625000000	1760500000	2903300000	4	4	4	33.6	33.6	33.6	12.538	0	15.97	79260000000	282	P18077	P18077	60S ribosomal protein L35a	RPL35A
469060000	402540000	348530000	233590000	457900000	623160000	298870000	455050000	354230000	356150000	313810000	319410000	232110000	345760000	359630000	422370000	11	11	11	22.3	22.3	22.3	88.053	0	58.518	5468000000	94	P18084	P18084	Integrin beta-5	ITGB5
176520000	222750000	201120000	208970000	228160000	178200000	201210000	216000000	273780000	327460000	199530000	296210000	328310000	282880000	291850000	265310000	9	5	5	60.6	31.7	31.7	20.511	0	147.9	20398000000	238	P18085	P18085	ADP-ribosylation factor 4	ARF4
33672000000	37899000000	40509000000	40644000000	37322000000	43837000000	39685000000	47625000000	32270000000	33029000000	39003000000	32431000000	34750000000	35827000000	37992000000	31362000000	20	20	20	53.2	53.2	53.2	29.225	0	323.31	1562100000000	1866	P18124	P18124	60S ribosomal protein L7	RPL7
457430000	508910000	377730000	195500000	285760000	400060000	819070000	263250000	605920000	750030000	218980000	176260000	626390000	604210000	584540000	543990000	41	41	41	46.6	46.6	46.6	123.8	0	323.31	139880000000	968	P18206;P18206-2;P18206-3	P18206;P18206-2	Vinculin	VCL
71254000	52314000	111350000	110870000	44838000	103970000	55728000	71972000	70224000	83032000	81369000	96391000	86809000	94458000	69774000	59965000	13	13	13	21.9	21.9	21.9	90.718	0	24.85	1920600000	120	P18433;P18433-6	P18433;P18433-6	Receptor-type tyrosine-protein phosphatase alpha	PTPRA
3088400000	3158500000	3223800000	3281000000	2901000000	2766500000	2942900000	2824400000	2720700000	2701900000	3088200000	2900800000	2476400000	2472700000	2274900000	2586100000	38	38	9	23.9	23.9	5.2	267.03	0	323.31	82293000000	829	P18583-5;P18583-2;P18583;P18583-7;P18583-9;P18583-10;P18583-4;P18583-6;P18583-8	P18583-5;P18583-2;P18583;P18583-7;P18583-9;P18583-10;P18583-4;P18583-6	Protein SON	SON
NaN	NaN	NaN	NaN	NaN	NaN	NaN	NaN	NaN	18684000	NaN	NaN	NaN	NaN	NaN	NaN	12	12	12	36.6	36.6	36.6	43.239	0	143.54	1065200000	103	P18615;P18615-3;P18615-4	P18615;P18615-3;P18615-4	Negative elongation factor E	NELFE
9139000000	9502100000	8423500000	8777400000	8251800000	7900100000	8306000000	9245100000	7809100000	7881700000	8389800000	9116200000	7932500000	7736700000	8000400000	6929000000	10	10	10	48.4	48.4	48.4	21.397	0	323.31	394430000000	1966	P18621;P18621-3;P18621-2	P18621;P18621-3;P18621-2	60S ribosomal protein L17	RPL17
27436000	69905000	60991000	39470000	79869000	102420000	569020000	87727000	122160000	145430000	17474000	105910000	148320000	92966000	138070000	145380000	21	21	14	80.3	80.3	52.8	28.804	0	323.31	223110000000	1322	P18669;P15259	P18669	Phosphoglycerate mutase 1	PGAM1
1021800000	1017300000	1073400000	952720000	1310100000	1268800000	1294200000	1135000000	1033300000	935010000	747990000	879710000	1067300000	1010700000	980300000	900380000	18	18	18	60.3	60.3	60.3	44.969	0	323.31	97781000000	1506	P18754;P18754-2	P18754;P18754-2	Regulator of chromosome condensation	RCC1
17367000	20309000	29464000	32170000	18242000	NaN	20898000	NaN	NaN	NaN	32956000	NaN	17167000	NaN	NaN	NaN	2	2	2	11.6	11.6	11.6	32.461	0	131.09	536880000	55	P18827	P18827	Syndecan-1	SDC1
11529000	2476600	4454200	NaN	24454000	NaN	20060000	51233000	44769000	87129000	NaN	39139000	65788000	26526000	38094000	63731000	29	29	29	46	46	46	101.73	0	153.04	20440000000	397	P18858;P18858-3;P18858-2	P18858;P18858-3;P18858-2	DNA ligase 1	LIG1
539630000	412200000	645370000	750740000	429710000	279290000	381040000	272660000	387630000	321920000	348820000	338410000	592530000	371700000	472220000	333020000	5	5	5	45.4	45.4	45.4	12.587	0	323.31	9432500000	200	P18859;P18859-2	P18859;P18859-2	ATP synthase-coupling factor 6, mitochondrial	ATP5J
149410000	191510000	162250000	214040000	224270000	224950000	133630000	185450000	204890000	178930000	154300000	192750000	173930000	175260000	174260000	151530000	10	10	10	25.6	25.6	25.6	69.476	0	47.937	7623800000	260	P18887	P18887	DNA repair protein XRCC1	XRCC1
1370800000	1646000000	1510100000	1658800000	1882600000	1554300000	1593300000	1753200000	1201400000	1079900000	1371000000	1302600000	855170000	908420000	1051700000	1003800000	17	17	15	30.4	30.4	28.6	99.808	0	304.48	26789000000	270	P19022;P19022-2	P19022;P19022-2	Cadherin-2	CDH2
NaN	NaN	NaN	NaN	NaN	NaN	NaN	NaN	41098000	48656000	44471000	73795000	49588000	67534000	64787000	54393000	5	5	5	19.2	19.2	19.2	40.923	0	36.404	476370000	25	P19086	P19086	Guanine nucleotide-binding protein G(z) subunit alpha	GNAZ
NaN	NaN	NaN	NaN	NaN	NaN	NaN	NaN	NaN	NaN	NaN	NaN	NaN	NaN	NaN	37782000	22	22	22	24.9	24.9	24.9	148.66	0	97.478	9320900000	173	P19174-2;P19174	P19174-2;P19174	1-phosphatidylinositol 4,5-bisphosphate phosphodiesterase gamma-1	PLCG1
70530000000	73329000000	76575000000	91680000000	82072000000	72728000000	69739000000	81806000000	72103000000	72880000000	75593000000	74082000000	64336000000	58383000000	73153000000	68825000000	25	25	25	32.4	32.4	32.4	76.613	0	323.31	2189700000000	2696	P19338	P19338	Nucleolin	NCL
2843900000	2888000000	2894500000	2863200000	3384700000	3609400000	3110800000	3466600000	5069800000	4358100000	4794300000	5110500000	5691700000	5956200000	5751500000	5196000000	38	38	2	45.1	45.1	2.2	102.48	0	323.31	123340000000	1165	P19367;P19367-2;P19367-3	P19367;P19367-2;P19367-3	Hexokinase-1	HK1
175180000	211410000	191750000	153310000	173840000	238520000	154870000	177000000	230590000	361000000	189530000	187320000	266480000	157740000	NaN	168910000	10	10	10	57.1	57.1	57.1	31.441	0	149.39	8845900000	131	P19387	P19387	DNA-directed RNA polymerase II subunit RPB3	POLR2C
413680000	520180000	547660000	502930000	470580000	387240000	344750000	406580000	467590000	381120000	534620000	341900000	353540000	306660000	345630000	444700000	7	7	7	50	50	50	24.551	0	306.94	14301000000	282	P19388	P19388	DNA-directed RNA polymerases I, II, and III subunit RPABC1	POLR2E
285940000	267340000	272310000	314520000	406610000	281800000	239770000	309620000	235370000	253850000	239590000	296540000	243960000	235020000	236420000	217960000	11	11	11	47.8	47.8	47.8	27.391	0	235.74	8793500000	319	P19404	P19404	NADH dehydrogenase [ubiquinone] flavoprotein 2, mitochondrial	NDUFV2
387260000	423390000	560100000	247090000	310300000	490270000	286580000	312300000	276310000	485980000	402390000	341800000	351520000	448820000	438420000	504150000	18	18	18	31.1	31.1	31.1	89.277	0	323.31	8807700000	167	P19447	P19447	TFIIH basal transcription factor complex helicase XPB subunit	ERCC3
2025600000	2136100000	1578100000	2517700000	2501500000	2058100000	2409800000	1804700000	2949900000	2211900000	2292500000	2704500000	2591000000	2302700000	2367400000	2008500000	17	17	17	34.1	34.1	34.1	62.094	0	105.64	45239000000	342	P19525;P19525-2	P19525;P19525-2	Interferon-induced, double-stranded RNA-activated protein kinase	EIF2AK2
NaN	NaN	NaN	NaN	181140000	143650000	NaN	NaN	NaN	NaN	NaN	NaN	NaN	NaN	NaN	NaN	3	3	3	17.1	17.1	17.1	34.21	0	8.3919	1690400000	31	P19622	P19622	Homeobox protein engrailed-2	EN2
182700000	42653000	294740000	184100000	480760000	519330000	813990000	442770000	311380000	362130000	256000000	279680000	639250000	654810000	534860000	540110000	16	16	16	71.5	71.5	71.5	33.824	0	323.31	131710000000	541	P19623	P19623	Spermidine synthase	SRM
573430000	654520000	526990000	675310000	719030000	823990000	668830000	746870000	609570000	682420000	509490000	660700000	480240000	550060000	495780000	583860000	17	17	17	61.4	61.4	61.4	41.213	0	119.81	30727000000	399	P19784	P19784	Casein kinase II subunit alpha	CSNK2A2
NaN	NaN	NaN	NaN	NaN	NaN	NaN	NaN	NaN	NaN	NaN	NaN	NaN	NaN	NaN	NaN	10	10	10	15.5	15.5	15.5	105.35	0	32.601	3016400000	75	P19838;P19838-2;P19838-3	P19838;P19838-2;P19838-3	Nuclear factor NF-kappa-B p105 subunit;Nuclear factor NF-kappa-B p50 subunit	NFKB1
161940000	169660000	154220000	181350000	169840000	149380000	156740000	160200000	111530000	113300000	145450000	134350000	156730000	176310000	154730000	144780000	29	29	18	33.9	33.9	23.6	134.68	0	209.22	8874400000	493	P20020;P20020-6;P20020-4;P20020-1;P20020-2;P20020-5;Q16720-2;Q01814-8;Q16720-6;Q16720;Q16720-3;Q16720-5;Q01814;Q16720-8;Q01814-5;Q16720-7;Q01814-6;Q16720-4;Q01814-3;Q01814-2;Q01814-4;Q01814-7	P20020;P20020-6;P20020-4;P20020-1;P20020-2;P20020-5	Plasma membrane calcium-transporting ATPase 1	ATP2B1
469070000	480060000	509420000	589500000	493020000	482640000	447470000	661150000	408960000	519360000	515960000	507030000	464790000	446460000	506160000	576260000	19	19	19	61.3	61.3	61.3	38.388	0	323.31	36161000000	581	P20042	P20042	Eukaryotic translation initiation factor 2 subunit 2	EIF2S2
NaN	11498000	NaN	NaN	NaN	NaN	NaN	38083000	21626000	52265000	23483000	29530000	40769000	42073000	NaN	33756000	10	10	10	24.2	24.2	24.2	52.739	0	188.22	7316100000	175	P20073;P20073-2	P20073;P20073-2	Annexin A7	ANXA7
406600000	383610000	558720000	NaN	NaN	549370000	NaN	NaN	NaN	NaN	NaN	NaN	280590000	NaN	NaN	299970000	3	3	3	14.7	14.7	14.7	37.698	0	27.277	6445100000	46	P20226;P20226-2;Q6SJ96	P20226;P20226-2;Q6SJ96	TATA-box-binding protein;TATA box-binding protein-like protein 2	TBP;TBPL2
180810000	168350000	189810000	168540000	127950000	149790000	188800000	185100000	102060000	177630000	79137000	163470000	114190000	115030000	74719000	126660000	12	12	12	46.1	46.1	46.1	48.55	0	323.31	8567900000	169	P20248;P78396;P78396-3;P78396-2	P20248	Cyclin-A2	CCNA2
1263200000	1152600000	1438700000	1516400000	1384900000	1052100000	1429200000	1737600000	1203400000	1407300000	1135500000	1024800000	459880000	326150000	462850000	752000000	6	6	6	56.8	56.8	56.8	22.168	0	323.31	100760000000	560	P20290;P20290-2	P20290;P20290-2	Transcription factor BTF3	BTF3
68703000	51331000	95478000	21620000	39744000	51718000	NaN	47277000	63582000	52134000	58569000	63802000	48039000	42575000	51944000	55049000	6	3	3	37.3	21.4	21.4	24.984	0	28.578	1095800000	108	P20336	P20336	Ras-related protein Rab-3A	RAB3A
87413000	NaN	65806000	86977000	134240000	123880000	111980000	100540000	111240000	96695000	92982000	120460000	220910000	168020000	133600000	212030000	5	4	4	33.3	29.7	29.7	24.758	0	63.854	1565400000	63	P20337	P20337	Ras-related protein Rab-3B	RAB3B
35311000	34810000	41215000	49041000	35129000	39933000	25172000	45939000	56071000	22550000	48085000	22313000	36979000	26978000	17818000	19522000	7	7	6	42.7	42.7	36.2	24.389	0	21.728	1062200000	82	P20338	P20338	Ras-related protein Rab-4A	RAB4A
298110000	340540000	357940000	346860000	398160000	421300000	341900000	511550000	280430000	337010000	395510000	453450000	335120000	376710000	579860000	474900000	8	5	5	54	39.1	39.1	23.658	0	62.784	7168300000	163	P20339;P20339-2	P20339;P20339-2	Ras-related protein Rab-5A	RAB5A
1242200000	1314200000	1235900000	1285800000	1436100000	1339800000	1576600000	1960100000	1462200000	1153000000	1519400000	1425300000	1618400000	1628600000	1933000000	1892600000	8	8	3	48.6	48.6	18.3	23.593	0	103.03	54563000000	600	P20340;P20340-2;P20340-4;P20340-3	P20340;P20340-2;P20340-4;P20340-3	Ras-related protein Rab-6A	RAB6A
102120000	101900000	69836000	NaN	111430000	89598000	NaN	73454000	95128000	92500000	84903000	124360000	82501000	101380000	72054000	100070000	12	12	12	15.9	15.9	15.9	127.41	0	31.624	2142200000	91	P20585	P20585	DNA mismatch repair protein Msh3	MSH3
136290000	97048000	133150000	119360000	140140000	133360000	248890000	176390000	122280000	348140000	61729000	89812000	83446000	109060000	115840000	157320000	11	11	11	58.5	58.5	58.5	26.489	0	323.31	88590000000	489	P20618	P20618	Proteasome subunit beta type-1	PSMB1
473810000	355700000	168730000	295900000	468780000	370360000	294580000	374900000	366990000	385990000	467520000	423430000	371160000	387860000	312720000	397540000	6	6	6	36.1	36.1	36.1	30.993	0	272.43	12075000000	193	P20645	P20645	Cation-dependent mannose-6-phosphate receptor	M6PR
11312000000	11014000000	10319000000	11706000000	8741200000	8818900000	6372200000	7419200000	8725900000	8280100000	8269700000	9679900000	9347800000	9249000000	9014300000	8471000000	9	9	9	48	48	48	16.762	0	271.17	145210000000	611	P20674	P20674	Cytochrome c oxidase subunit 5A, mitochondrial	COX5A
2189300000	2185600000	2271600000	2084900000	2126100000	2196300000	2221500000	2482700000	2381000000	1856600000	2464800000	2514300000	2270200000	2407400000	2911900000	2333600000	34	34	34	59.2	59.2	59.2	66.408	0	323.31	219370000000	2210	P20700	P20700	Lamin-B1	LMNB1
6960200	NaN	NaN	NaN	NaN	NaN	NaN	NaN	626990	NaN	NaN	NaN	2380300	NaN	NaN	NaN	16	16	16	40.5	40.5	40.5	76.572	0	323.31	6846300000	233	P20810;P20810-4;P20810-8;P20810-9;P20810-10;P20810-7;P20810-6;P20810-5;P20810-2;P20810-3	P20810;P20810-4;P20810-8;P20810-9;P20810-10;P20810-7;P20810-6;P20810-5;P20810-2;P20810-3	Calpastatin	CAST
41800000	22877000	23762000	NaN	37020000	35104000	31742000	30518000	18114000	109980000	NaN	NaN	NaN	11603000	NaN	NaN	17	17	17	44.2	44.2	44.2	55.405	0	107.13	7687800000	191	P20839;P20839-6;P20839-7;P20839-3;P20839-5;P20839-2;P20839-4	P20839;P20839-6;P20839-7;P20839-3;P20839-5;P20839-2;P20839-4	Inosine-5-monophosphate dehydrogenase 1	IMPDH1
NaN	NaN	NaN	NaN	NaN	NaN	NaN	179360000	NaN	NaN	NaN	NaN	NaN	NaN	NaN	77660000	9	9	9	12.2	12.2	12.2	116.4	0	22.397	3717200000	38	P20936;P20936-2;P20936-4	P20936;P20936-2;P20936-4	Ras GTPase-activating protein 1	RASA1
205530000	199860000	204210000	212620000	149760000	152210000	179450000	191830000	184790000	222000000	146420000	79326000	145830000	97370000	NaN	102380000	18	18	18	24.5	24.5	24.5	92.619	0	45.774	8400600000	246	P21127;P21127-3;P21127-9;P21127-2;P21127-5;P21127-10;P21127-6;P21127-8;P21127-4;P21127-12;Q9UQ88;Q9UQ88-4;Q9UQ88-2;Q9UQ88-3;Q9UQ88-10;Q9UQ88-5;Q9UQ88-9;Q9UQ88-8	P21127;P21127-3;P21127-9;P21127-2;P21127-5;P21127-10;P21127-6;P21127-8;P21127-4;P21127-12;Q9UQ88;Q9UQ88-4;Q9UQ88-2;Q9UQ88-3;Q9UQ88-10;Q9UQ88-5;Q9UQ88-9	Cyclin-dependent kinase 11B;Cyclin-dependent kinase 11A	CDK11B;CDK11A
NaN	NaN	NaN	NaN	NaN	NaN	NaN	NaN	NaN	NaN	NaN	NaN	NaN	NaN	NaN	NaN	6	6	6	33.8	33.8	33.8	26.559	0	40.882	1251100000	35	P21266	P21266	Glutathione S-transferase Mu 3	GSTM3
993550000	998970000	927790000	1056500000	660450000	749440000	945280000	799300000	1131800000	1183100000	1316000000	1381000000	1616500000	1624400000	1750700000	1718300000	17	17	11	49.1	49.1	31.1	56.5	0	323.31	63679000000	570	P21281	P21281	V-type proton ATPase subunit B, brain isoform	ATP6V1B2
41178000	58258000	71303000	NaN	33393000	45089000	NaN	45671000	54968000	133720000	123240000	61294000	93928000	39856000	103200000	95375000	12	12	12	38	38	38	43.941	0	22.8	2995700000	93	P21283;Q8NEY4;Q8NEY4-2	P21283	V-type proton ATPase subunit C 1	ATP6V1C1
NaN	NaN	NaN	NaN	NaN	NaN	NaN	NaN	NaN	NaN	NaN	NaN	NaN	NaN	NaN	NaN	3	3	3	24.4	24.4	24.4	20.567	0	50.957	1001500000	51	P21291	P21291	Cysteine and glycine-rich protein 1	CSRP1
1842600000	1910600000	1799900000	1794800000	1357500000	1265700000	1663300000	1222400000	3101100000	3024200000	2164400000	2734800000	4197600000	3609300000	3935700000	3701600000	111	111	104	60.4	60.4	58.5	280.74	0	323.31	673100000000	5276	P21333;P21333-2	P21333;P21333-2	Filamin-A	FLNA
269920000	272020000	268680000	238640000	374950000	361910000	306640000	310830000	274490000	323550000	241500000	266010000	350780000	343150000	325780000	321580000	35	35	35	19.2	19.2	19.2	319.37	0	163.94	16850000000	368	P21359;P21359-2;P21359-6;P21359-4;P21359-5;P21359-3	P21359;P21359-2;P21359-6;P21359-4	Neurofibromin;Neurofibromin truncated	NF1
382300000	337080000	372730000	379450000	518810000	454330000	401790000	519170000	343360000	401880000	387570000	489900000	305880000	447580000	350410000	300740000	14	14	14	37.8	37.8	37.8	59.681	0	32.563	9220400000	192	P21397;P21397-2	P21397;P21397-2	Amine oxidase [flavin-containing] A	MAOA
33773000	24888000	11228000	NaN	126500000	92673000	308480000	104610000	130070000	130550000	44922000	62294000	169670000	102270000	95268000	191190000	25	25	25	41.5	41.5	41.5	98.398	0	323.31	105650000000	410	P21399	P21399	Cytoplasmic aconitate hydratase	ACO1
7738900	NaN	23183000	NaN	11859000	NaN	NaN	NaN	17265000	NaN	19838000	12957000	NaN	NaN	NaN	NaN	6	6	6	44.1	44.1	44.1	15.585	0	236.13	1064000000	130	P21741;P21741-2	P21741	Midkine	MDK
6970300000	6777700000	7365500000	7392000000	7320900000	7096800000	7201000000	7881000000	7428800000	6065600000	6940600000	7651700000	6698100000	6848400000	7240700000	7111000000	19	19	19	77	77	77	30.772	0	323.31	466900000000	2884	P21796	P21796	Voltage-dependent anion-selective channel protein 1	VDAC1
1329500000	1206400000	1245900000	1298300000	1378400000	1882900000	1299000000	1369500000	1412600000	1149600000	1095200000	1345000000	1181400000	1246000000	1230500000	1247300000	9	9	9	39.3	39.3	39.3	31.629	0	66.035	40782000000	355	P21912	P21912	Succinate dehydrogenase [ubiquinone] iron-sulfur subunit, mitochondrial	SDHB
275160000	329580000	261860000	355030000	260580000	265460000	179300000	171020000	200580000	151570000	166820000	274080000	246690000	265040000	NaN	328430000	3	3	3	15.4	15.4	15.4	25.416	0	26.275	5208800000	56	P21926	P21926	CD9 antigen	CD9
243930000	328000000	212870000	232560000	147610000	193360000	183860000	NaN	318290000	321700000	465890000	394170000	338080000	438340000	318970000	283980000	6	6	6	27.6	27.6	27.6	43.122	0	51.512	11205000000	119	P21953;P21953-2	P21953;P21953-2	2-oxoisovalerate dehydrogenase subunit beta, mitochondrial	BCKDHB
609470000	650980000	541930000	525100000	496790000	380810000	463280000	434630000	923560000	885340000	917750000	720130000	1051100000	907440000	994820000	1020500000	10	10	10	58.3	58.3	58.3	30.037	0	134.14	20965000000	377	P21964;P21964-2	P21964;P21964-2	Catechol O-methyltransferase	COMT
40102000	46599000	35748000	49413000	31349000	43261000	47792000	47259000	62141000	59987000	43639000	45128000	40534000	48853000	47601000	53000000	16	16	16	29.7	29.7	29.7	83.134	0	78.236	4220200000	191	P22033	P22033	Methylmalonyl-CoA mutase, mitochondrial	MUT
334610000	308570000	355070000	339330000	323990000	379680000	343330000	443400000	285050000	380280000	330670000	395020000	316590000	328350000	305970000	334760000	17	17	17	28.1	28.1	28.1	89.42	0	323.31	12740000000	287	P22059;Q969R2;Q969R2-5;Q969R2-4;Q969R2-6;Q969R2-3;Q969R2-2	P22059	Oxysterol-binding protein 1	OSBP
6864500	NaN	8615400	3095000	108170000	66143000	143630000	28634000	29155000	35169000	NaN	NaN	63719000	27731000	13378000	47814000	10	10	10	59.5	59.5	59.5	24.636	0	111.39	17518000000	277	P22061;P22061-2	P22061;P22061-2	Protein-L-isoaspartate(D-aspartate) O-methyltransferase	PCMT1
17557000000	20058000000	20141000000	18580000000	16998000000	18041000000	17192000000	18359000000	17545000000	14640000000	16072000000	17900000000	17733000000	19217000000	16750000000	16994000000	17	17	15	60.7	60.7	57.3	33.784	0	323.31	463970000000	1678	P22087	P22087	rRNA 2-O-methyltransferase fibrillarin	FBL
425240000	447750000	386020000	428860000	700190000	668650000	1147900000	728460000	574650000	703440000	436750000	572280000	976050000	778120000	688710000	730760000	39	39	39	53.7	53.7	53.7	107.77	0	323.31	283360000000	1484	P22102;P22102-2	P22102;P22102-2	Trifunctional purine biosynthetic protein adenosine-3;Phosphoribosylamine--glycine ligase;Phosphoribosylformylglycinamidine cyclo-ligase;Phosphoribosylglycinamide formyltransferase	GART
441430000	403290000	427930000	248140000	624830000	772870000	1147500000	826660000	607730000	992010000	528860000	662080000	798250000	922770000	964150000	1149900000	22	22	22	56.5	56.5	56.5	47.079	0	323.31	351560000000	1042	P22234;P22234-2	P22234;P22234-2	Multifunctional protein ADE2;Phosphoribosylaminoimidazole-succinocarboxamide synthase;Phosphoribosylaminoimidazole carboxylase	PAICS
828960000	814000000	637210000	941650000	905830000	1079600000	914090000	793810000	969010000	608780000	925550000	859600000	807160000	780070000	999990000	784630000	16	16	16	38.2	38.2	38.2	58.993	0	138.1	26881000000	430	P22307;P22307-8;P22307-7;P22307-4;P22307-2;P22307-6;P22307-3;P22307-5	P22307;P22307-8;P22307-7;P22307-4;P22307-2;P22307-6	Non-specific lipid-transfer protein	SCP2
435500000	374830000	564680000	297350000	793980000	922890000	2021300000	984290000	924660000	1127200000	640580000	820350000	1685900000	1675300000	1307100000	1540800000	51	51	51	67.4	67.4	67.4	117.85	0	323.31	868100000000	2488	P22314;P22314-2	P22314;P22314-2	Ubiquitin-like modifier-activating enzyme 1	UBA1
795810000	833050000	1134500000	1028000000	1046800000	911190000	1363200000	799940000	1208900000	1263000000	1007400000	1150600000	1423500000	1170800000	960570000	700950000	19	19	8	82.8	82.8	30.3	30.137	0	323.31	811220000000	1631	P22392-2;P22392;O60361	P22392-2;P22392	Nucleoside diphosphate kinase B	NME2
127690000	140520000	143530000	151520000	335350000	336030000	312880000	317230000	175930000	209130000	228920000	216700000	206000000	262180000	211290000	261710000	11	11	11	18.6	18.6	18.6	104.92	0	68.35	5097100000	95	P22413	P22413	Ectonucleotide pyrophosphatase/phosphodiesterase family member 1;Alkaline phosphodiesterase I;Nucleotide pyrophosphatase	ENPP1
96898000	96774000	123930000	123600000	48864000	47378000	40878000	NaN	73023000	92533000	NaN	65261000	NaN	NaN	NaN	36967000	6	3	3	26.6	15	15	22.019	0	5.5265	1077200000	44	P22492	P22492	Histone H1t	HIST1H1T
93861000	100900000	146050000	NaN	95480000	293300000	192240000	152550000	130140000	235800000	177720000	171930000	161960000	330310000	176670000	227160000	20	20	20	52.1	52.1	52.1	53.836	0	86.743	11487000000	219	P22570;P22570-7;P22570-5;P22570-2;P22570-3;P22570-4;P22570-6	P22570;P22570-7;P22570-5;P22570-2;P22570-3;P22570-4;P22570-6	NADPH:adrenodoxin oxidoreductase, mitochondrial	FDXR
16282000000	17921000000	22079000000	22859000000	19173000000	15859000000	19296000000	17765000000	16679000000	17037000000	19735000000	17180000000	18102000000	20177000000	19132000000	17920000000	25	25	24	71.7	71.7	71.7	37.429	0	323.31	1230000000000	4844	P22626;P22626-2	P22626;P22626-2	Heterogeneous nuclear ribonucleoproteins A2/B1	HNRNPA2B1
102850000	58189000	47237000	NaN	60032000	NaN	NaN	NaN	105100000	148580000	NaN	68257000	NaN	130500000	NaN	NaN	11	11	9	19	19	16.5	104.76	0	28.714	1045800000	34	P22670	P22670	MHC class II regulatory factor RFX1	RFX1
NaN	NaN	NaN	NaN	NaN	NaN	NaN	NaN	NaN	NaN	NaN	NaN	NaN	NaN	NaN	113430000	13	13	13	21.9	21.9	21.9	99.632	0	45.723	6014400000	106	P22681	P22681	E3 ubiquitin-protein ligase CBL	CBL
NaN	NaN	NaN	NaN	NaN	NaN	NaN	NaN	NaN	NaN	NaN	NaN	NaN	NaN	NaN	NaN	9	3	3	38.2	15.1	15.1	40.622	0	5.2952	4353800000	13	P22694;P22694-2;P22694-4;P22694-3;P22694-5;P22694-7;P22694-6;P22694-9;P22694-10;P22694-8	P22694;P22694-2;P22694-4;P22694-3;P22694-5;P22694-7;P22694-6;P22694-9;P22694-10;P22694-8	cAMP-dependent protein kinase catalytic subunit beta	PRKACB
2821100000	3032000000	2886800000	3277400000	3004700000	2891100000	3045100000	3135000000	2445100000	2219300000	2757200000	2709200000	2384700000	2255700000	2344500000	2341300000	18	18	18	65.3	65.3	65.3	48.442	0	323.31	206790000000	1825	P22695	P22695	Cytochrome b-c1 complex subunit 2, mitochondrial	UQCRC2
723590000	829010000	576390000	646940000	866750000	893380000	646330000	721900000	834000000	914540000	839430000	784040000	734570000	1215200000	958770000	867120000	19	19	19	63.6	63.6	63.6	47.862	0	139.93	16695000000	291	P22830;P22830-2	P22830;P22830-2	Ferrochelatase, mitochondrial	FECH
NaN	NaN	NaN	NaN	NaN	NaN	NaN	NaN	NaN	NaN	NaN	NaN	NaN	NaN	NaN	96102000	4	4	1	12.7	12.7	4	77.213	0	150.73	2203200000	26	P23142;P23142-2;P23142-3	P23142;P23142-2;P23142-3	Fibulin-1	FBLN1
2774300	4750700	NaN	NaN	7558000	11998000	5184000	7263700	4488500	NaN	NaN	3037300	6594600	NaN	NaN	NaN	15	15	14	41.2	41.2	36.9	33.969	0	69.849	7749500000	190	P23193;P23193-2	P23193;P23193-2	Transcription elongation factor A protein 1	TCEA1
363930000	362470000	410720000	431560000	451730000	454040000	405090000	469490000	324010000	310190000	423640000	415620000	360330000	387580000	421980000	415160000	29	29	29	35.5	35.5	35.5	126.6	0	267.28	13852000000	410	P23229;P23229-2;P23229-4;P23229-5;P23229-3;P23229-9;P23229-6;P23229-7	P23229;P23229-2;P23229-4;P23229-5;P23229-3;P23229-9;P23229-6;P23229-7	Integrin alpha-6;Integrin alpha-6 heavy chain;Integrin alpha-6 light chain;Processed integrin alpha-6	ITGA6
2515200000	2995900000	3467500000	2752400000	3240200000	3294600000	3063900000	3649200000	2581200000	2614100000	2801400000	2971600000	2665800000	3205400000	3428700000	2639900000	27	27	26	43.6	43.6	42.4	76.149	0	323.31	275850000000	2034	P23246;P23246-2	P23246;P23246-2	Splicing factor, proline- and glutamine-rich	SFPQ
721740000	654250000	611910000	582840000	617700000	624580000	622500000	571650000	716040000	864440000	703710000	802760000	790580000	627810000	715770000	735950000	21	21	21	71.6	71.6	71.6	51.169	0	323.31	74103000000	724	P23258;Q9NRH3	P23258;Q9NRH3	Tubulin gamma-1 chain;Tubulin gamma-2 chain	TUBG1;TUBG2
10559000000	11715000000	13313000000	15057000000	13108000000	11830000000	11839000000	10633000000	12159000000	9840900000	13452000000	11974000000	9735800000	9447700000	10870000000	8582500000	14	14	14	51.9	51.9	51.9	23.742	0	323.31	521380000000	2592	P23284	P23284	Peptidyl-prolyl cis-trans isomerase B	PPIB
2820200000	2895500000	3809100000	3135100000	2957600000	3520400000	3599100000	2417300000	3432000000	2352900000	3426600000	3167900000	2727300000	3143900000	2937500000	2605200000	22	22	22	53.6	53.6	53.6	65.443	0	323.31	121150000000	614	P23368;P23368-2	P23368;P23368-2	NAD-dependent malic enzyme, mitochondrial	ME2
123000000	4822300	97377000	55854000	114030000	65562000	190630000	63815000	108100000	145030000	19850000	39572000	124670000	11819000	28455000	53663000	24	24	24	66.5	66.5	66.5	53.165	0	323.31	133100000000	601	P23381;P23381-2	P23381;P23381-2	Tryptophan--tRNA ligase, cytoplasmic;T1-TrpRS;T2-TrpRS	WARS
7123000000	7911800000	7742100000	7968300000	7718700000	7654300000	7810300000	8685600000	6305800000	7091000000	8374000000	8018900000	5508000000	5369400000	5127900000	5902000000	20	20	20	77	77	77	26.688	0	323.31	624900000000	2871	P23396;P23396-2	P23396;P23396-2	40S ribosomal protein S3	RPS3
NaN	NaN	NaN	NaN	NaN	NaN	NaN	NaN	NaN	NaN	NaN	NaN	NaN	NaN	NaN	NaN	2	2	2	17.3	17.3	17.3	18.884	0	138.63	378240000	27	P23434	P23434	Glycine cleavage system H protein, mitochondrial	GCSH
NaN	NaN	NaN	NaN	NaN	NaN	NaN	NaN	NaN	NaN	NaN	NaN	NaN	NaN	NaN	NaN	7	7	6	17	17	15.4	59.139	0	8.5584	919500000	25	P23443;P23443-2;P23443-4;P23443-3;P23443-5	P23443;P23443-2;P23443-4;P23443-3;P23443-5	Ribosomal protein S6 kinase beta-1	RPS6KB1
205080000	199650000	202350000	205350000	239430000	263570000	274590000	247930000	183940000	182780000	215320000	225400000	182630000	219790000	138660000	195060000	16	16	16	18.8	18.8	18.8	133.28	0	66.03	5331800000	95	P23458	P23458	Tyrosine-protein kinase JAK1	JAK1
380280000	378850000	389400000	358340000	381560000	512050000	436000000	337270000	306320000	415520000	391090000	392120000	374020000	454870000	422610000	537130000	15	15	15	16.3	16.3	16.3	162	0	52.03	9172500000	157	P23470;P23470-2	P23470;P23470-2	Receptor-type tyrosine-protein phosphatase gamma	PTPRG
55602000	49122000	20421000	28438000	106080000	113920000	97486000	86722000	107000000	143540000	26216000	129740000	186380000	167160000	129200000	143270000	25	25	25	64.1	64.1	64.1	47.716	0	323.31	188500000000	1122	P23526;P23526-2	P23526;P23526-2	Adenosylhomocysteinase	AHCY
221140000	392870000	515640000	449110000	629960000	446060000	964490000	441000000	557290000	571610000	438940000	448080000	554440000	653150000	916710000	757680000	19	19	16	75.3	75.3	58.4	18.502	0	323.31	307450000000	1246	P23528	P23528	Cofilin-1	CFL1
675000000	764490000	707190000	804960000	644100000	690250000	731070000	594150000	583450000	749070000	727190000	420270000	233760000	250630000	251540000	288930000	14	14	14	29.8	29.8	29.8	69.15	0	323.31	40215000000	359	P23588;P23588-2	P23588;P23588-2	Eukaryotic translation initiation factor 4B	EIF4B
150830000	173160000	150320000	133960000	66551000	37561000	49705000	29592000	127680000	145560000	196580000	113450000	290450000	206280000	186540000	224190000	28	17	17	31.8	21.8	21.8	137.92	0	161.08	3649900000	155	P23634;P23634-6;P23634-7;P23634-8;P23634-2;P23634-5;P23634-4;P23634-3	P23634;P23634-6;P23634-7;P23634-8;P23634-2;P23634-5;P23634-4;P23634-3	Plasma membrane calcium-transporting ATPase 4	ATP2B4
NaN	NaN	NaN	NaN	NaN	NaN	NaN	NaN	NaN	NaN	NaN	NaN	NaN	NaN	NaN	NaN	5	5	5	16.9	16.9	16.9	51.008	0	16.162	531080000	25	P23677	P23677	Inositol-trisphosphate 3-kinase A	ITPKA
24783000	NaN	NaN	NaN	NaN	NaN	NaN	NaN	NaN	NaN	NaN	NaN	NaN	NaN	NaN	NaN	3	3	3	7.6	7.6	7.6	82.629	0	12.098	2729800000	37	P23743	P23743	Diacylglycerol kinase alpha	DGKA
357420000	345340000	410530000	351890000	450280000	507690000	479300000	478960000	502700000	476410000	435640000	544520000	515430000	646440000	657650000	622950000	23	23	23	50.9	50.9	50.9	73.776	0	323.31	32315000000	659	P23786	P23786	Carnitine O-palmitoyltransferase 2, mitochondrial	CPT2
27800000	6839400	17262000	NaN	40211000	46693000	57385000	63998000	62114000	48916000	NaN	67924000	12070000	57702000	NaN	46118000	13	13	13	63.2	63.2	63.2	23.819	0	35.631	13066000000	231	P23919;P23919-2	P23919;P23919-2	Thymidylate kinase	DTYMK
31407000	11436000	585020	2639900	7214300	31387000	20631000	12616000	27371000	22513000	1512600	18258000	51615000	41178000	16163000	45659000	35	35	35	61	61	61	90.069	0	323.31	83446000000	855	P23921	P23921	Ribonucleoside-diphosphate reductase large subunit	RRM1
NaN	NaN	NaN	NaN	NaN	NaN	NaN	NaN	NaN	NaN	NaN	NaN	NaN	NaN	NaN	NaN	15	15	12	28.5	28.5	25.3	73.475	0	53.697	1943900000	54	P24386;P24386-2	P24386	Rab proteins geranylgeranyltransferase component A 1	CHM
2631800000	1923000000	946700000	897580000	2289500000	1396000000	2150400000	1839500000	1007400000	1398600000	1658900000	2397500000	1616300000	2263400000	995140000	2251300000	3	3	3	22.6	22.6	22.6	24.542	0	120.88	26896000000	92	P24390;P24390-2	P24390	ER lumen protein-retaining receptor 1	KDELR1
127520000	NaN	114810000	NaN	148470000	137250000	129650000	161380000	207940000	175270000	137710000	NaN	160980000	175920000	176660000	191590000	6	6	3	18.6	18.6	10.9	45.571	0	86.58	2802700000	66	P24468;P24468-3;P24468-2	P24468;P24468-3;P24468-2	COUP transcription factor 2	NR2F2
105140000	67610000	90708000	107330000	176100000	56931000	123890000	36701000	101920000	185170000	59579000	101050000	77260000	36269000	142820000	70777000	8	7	7	60.4	55.6	55.6	24.763	0	311.46	63606000000	499	P24534	P24534	Elongation factor 1-beta	EEF1B2
21577000000	19012000000	21289000000	17325000000	16843000000	20050000000	19930000000	17609000000	17807000000	20403000000	22582000000	22483000000	23124000000	24256000000	24823000000	19884000000	16	16	16	57	57	57	28.908	0	323.31	293150000000	826	P24539	P24539	ATP synthase F(0) complex subunit B1, mitochondrial	ATP5F1
NaN	53678000	36446000	NaN	71292000	42058000	73130000	80316000	93748000	105510000	NaN	54940000	80348000	90144000	102360000	52347000	7	7	3	57.6	57.6	25.9	18.042	0	323.31	22239000000	260	P24666;P24666-4;P24666-2	P24666;P24666-4;P24666-2	Low molecular weight phosphotyrosine protein phosphatase	ACP1
3880100000	4499700000	5021800000	4426000000	4031400000	3903300000	4666400000	3392000000	5254700000	2976900000	4055400000	4144900000	3470800000	4226200000	4082400000	2957300000	20	20	20	57.8	57.8	57.8	45.199	0	323.31	134500000000	769	P24752;P24752-2	P24752	Acetyl-CoA acetyltransferase, mitochondrial	ACAT1
135910000	NaN	NaN	NaN	123660000	NaN	137050000	129810000	80634000	NaN	NaN	NaN	NaN	NaN	NaN	157700000	3	3	3	14.5	14.5	14.5	33.242	0	8.3943	2380300000	29	P24863;P24863-2	P24863	Cyclin-C	CCNC
707260000	746380000	751870000	748960000	715960000	674280000	702110000	692590000	608430000	623440000	680040000	702070000	593560000	570840000	629910000	613380000	58	58	58	41.9	41.9	41.9	217.17	0	323.31	73489000000	967	P24928;P24928-2	P24928	DNA-directed RNA polymerase II subunit RPB1	POLR2A
297720000	275840000	216700000	274050000	287240000	386830000	354950000	285240000	236330000	298260000	184630000	266140000	210180000	195960000	220100000	232120000	17	15	15	64.8	58.4	58.4	33.929	0	67.262	22217000000	280	P24941;P24941-2;Q00526	P24941;P24941-2	Cyclin-dependent kinase 2	CDK2
19012000	29297000	NaN	NaN	NaN	33193000	NaN	NaN	40050000	31687000	28014000	46811000	NaN	22469000	NaN	NaN	14	14	14	7.5	7.5	7.5	311.64	0	30.25	566870000	49	P25054;P25054-3;P25054-2	P25054;P25054-3;P25054-2	Adenomatous polyposis coli protein	APC
NaN	NaN	NaN	NaN	45893000	46468000	NaN	NaN	NaN	NaN	NaN	42147000	NaN	NaN	NaN	21122000	14	14	7	27.3	27.3	13.2	79.573	0	104.59	4656900000	121	P25098	P25098	Beta-adrenergic receptor kinase 1	ADRBK1
998550000	1001200000	1206300000	1160800000	919030000	987530000	1338400000	1135700000	1110900000	1009800000	985310000	1205500000	930250000	875920000	884690000	894450000	40	40	40	57.7	57.7	57.7	90.98	0	323.31	121560000000	1236	P25205;P25205-2	P25205;P25205-2	DNA replication licensing factor MCM3	MCM3
NaN	223190000	95137000	120130000	NaN	57584000	169720000	NaN	163390000	141700000	NaN	141170000	NaN	111370000	NaN	NaN	6	6	6	33.7	33.7	33.7	33.178	0	33.799	4632200000	89	P25325;P25325-2	P25325;P25325-2	3-mercaptopyruvate sulfurtransferase	MPST
2404400000	2559800000	3281500000	4280000000	3365700000	3357800000	4010100000	3174100000	2286900000	3179500000	3386900000	3023200000	1667300000	2004300000	2867000000	2512400000	10	10	10	71.2	71.2	71.2	14.515	0	323.31	163110000000	965	P25398	P25398	40S ribosomal protein S12	RPS12
98208000	114420000	91953000	127110000	86436000	100220000	86306000	87071000	100860000	87481000	74778000	87342000	50147000	57951000	46247000	46668000	19	19	16	32	32	29.8	88.06	0	230.13	5313800000	268	P25440;P25440-2;P25440-3;P25440-4	P25440;P25440-2;P25440-3;P25440-4	Bromodomain-containing protein 2	BRD2
56838000	NaN	43457000	43660000	NaN	70614000	52061000	59554000	61740000	88645000	NaN	34593000	NaN	39867000	NaN	61310000	6	6	3	21	21	13.8	44.712	0	35.171	1465200000	55	P25490	P25490	Transcriptional repressor protein YY1	YY1
25248000	17252000	NaN	43090000	27512000	24249000	47871000	36684000	21948000	30699000	NaN	27525000	29691000	25890000	NaN	33729000	11	11	10	32.4	32.4	28.8	38.044	0	91.864	6858100000	176	P25685;P25685-2	P25685;P25685-2	DnaJ homolog subfamily B member 1	DNAJB1
41723000000	45019000000	44365000000	45038000000	39175000000	36182000000	39412000000	44650000000	44618000000	39268000000	49872000000	47712000000	45144000000	47803000000	49357000000	50618000000	32	32	32	62.4	62.4	62.4	59.75	0	323.31	2091300000000	4713	P25705;P25705-2;P25705-3	P25705;P25705-2;P25705-3	ATP synthase subunit alpha, mitochondrial	ATP5A1
482970000	497250000	611000000	583940000	560710000	546240000	970070000	621440000	517920000	1082100000	673240000	475150000	564970000	421580000	485570000	577710000	16	16	16	81.4	81.4	81.4	29.555	0	272.6	185160000000	773	P25786;P25786-2	P25786;P25786-2	Proteasome subunit alpha type-1	PSMA1
638830000	591980000	549850000	520840000	697980000	673650000	1116900000	NaN	635330000	1270200000	616100000	545400000	574000000	523620000	699570000	870820000	12	12	12	71.4	71.4	71.4	25.898	0	323.31	107700000000	421	P25787	P25787	Proteasome subunit alpha type-2	PSMA2
9639200	6066500	5293900	17818000	19601000	17788000	10008000	NaN	32743000	61381000	NaN	14486000	10759000	NaN	NaN	15348000	10	10	10	38	38	38	28.433	0	34.282	28508000000	430	P25788;P25788-2	P25788;P25788-2	Proteasome subunit alpha type-3	PSMA3
173110000	86740000	113280000	103230000	162290000	139470000	135450000	107200000	71417000	263300000	172680000	130560000	126770000	135810000	140610000	156790000	11	11	11	64.8	64.8	64.8	29.483	0	323.31	48608000000	553	P25789;P25789-2	P25789;P25789-2	Proteasome subunit alpha type-4	PSMA4
3667900000	4260900000	3964000000	4763200000	3368400000	2866300000	3037100000	2758700000	3344500000	2769800000	3406600000	3150100000	2815600000	2891200000	2923700000	2791300000	34	34	22	54.2	54.2	37.4	67.819	0	323.31	397160000000	2469	P26038	P26038	Moesin	MSN
1989900000	1742100000	1788200000	1681300000	1552700000	1603600000	1626500000	1570800000	1659400000	2080300000	2135000000	1839600000	1654200000	1845500000	1921600000	1889800000	25	25	25	73.7	73.7	73.7	54.416	0	323.31	116980000000	1283	P26196	P26196	Probable ATP-dependent RNA helicase DDX6	DDX6
5394200000	5040000000	5298300000	5120000000	3390800000	3222500000	3750700000	4258500000	3802700000	3704300000	4938000000	4006600000	2646800000	3329200000	2934000000	2851000000	50	50	50	39.6	39.6	39.6	184.82	0	323.31	118610000000	1058	P26358-2;P26358;P26358-3	P26358-2;P26358;P26358-3	DNA (cytosine-5)-methyltransferase 1	DNMT1
7314800000	7477200000	7171500000	8191900000	6796700000	5764500000	6027600000	4723100000	6361900000	6221900000	6519200000	6237000000	5228100000	4920500000	4256300000	4358300000	14	14	14	46.7	46.7	46.7	53.5	0	323.31	234580000000	1261	P26368;P26368-2	P26368;P26368-2	Splicing factor U2AF 65 kDa subunit	U2AF2
4795400000	4488600000	5418600000	6042600000	4758800000	4811600000	4018500000	5329900000	4862300000	5067900000	5954800000	5462000000	4281500000	4633200000	5088500000	4355400000	12	12	12	49.3	49.3	49.3	24.261	0	308.37	369700000000	1268	P26373;P26373-2	P26373;P26373-2	60S ribosomal protein L13	RPL13
NaN	NaN	NaN	NaN	NaN	NaN	NaN	NaN	NaN	NaN	NaN	NaN	NaN	NaN	NaN	NaN	10	7	7	25.3	22.1	22.1	74.071	0	63.802	1439600000	15	P26374	P26374	Rab proteins geranylgeranyltransferase component A 2	CHML
65897000	57781000	65855000	NaN	70856000	74043000	82108000	80958000	106480000	68143000	63121000	69764000	81415000	64903000	NaN	34713000	8	8	8	27.2	27.2	27.2	46.65	0	128.87	3274100000	118	P26440;P26440-2	P26440;P26440-2	Isovaleryl-CoA dehydrogenase, mitochondrial	IVD
313440000	330900000	341760000	336560000	420540000	378150000	363050000	381680000	250970000	284180000	302100000	367490000	378410000	350150000	NaN	354060000	5	5	5	20.9	20.9	20.9	50.878	0	32.843	4565700000	58	P26572	P26572	Alpha-1,3-mannosyl-glycoprotein 2-beta-N-acetylglucosaminyltransferase	MGAT1
3870500000	4547100000	5009500000	4117600000	4442300000	5071600000	5162600000	3767500000	4037800000	4897400000	3565100000	4197500000	3555700000	3575900000	3383400000	1781500000	10	8	8	38.3	30.1	30.1	24.033	0	146.25	132470000000	650	P26583	P26583	High mobility group protein B2	HMGB2
37775000000	40949000000	45404000000	37848000000	36917000000	27047000000	33069000000	33058000000	33937000000	36080000000	43909000000	32921000000	35602000000	34034000000	38040000000	36317000000	19	19	17	64.6	64.6	61.2	57.221	0	323.31	1876300000000	1986	P26599;P26599-2;P26599-3	P26599;P26599-2;P26599-3	Polypyrimidine tract-binding protein 1	PTBP1
40851000	22453000	43955000	11418000	75071000	147180000	290140000	87113000	85534000	167520000	29225000	155680000	181760000	198640000	20641000	156360000	36	36	33	58.9	58.9	53.4	83.434	0	323.31	130390000000	1070	P26639;P26639-2	P26639;P26639-2	Threonine--tRNA ligase, cytoplasmic	TARS
765150000	700200000	757090000	636690000	851440000	972580000	949380000	1424000000	793260000	1607100000	761720000	919990000	948330000	931900000	1119700000	1167000000	54	54	54	55.9	55.9	55.9	140.47	0	323.31	295840000000	1537	P26640;P26640-2	P26640	Valine--tRNA ligase	VARS
1483700000	1604300000	1982800000	1466600000	1600300000	1567700000	2509300000	1502000000	1259200000	2157900000	1219900000	1230000000	1749200000	1471800000	1657200000	1717500000	24	24	24	60.6	60.6	60.6	50.118	0	323.31	685010000000	1846	P26641;P26641-2	P26641;P26641-2	Elongation factor 1-gamma	EEF1G
NaN	NaN	NaN	87231000	NaN	NaN	NaN	52540000	NaN	59724000	NaN	NaN	NaN	NaN	NaN	NaN	4	4	4	29.6	29.6	29.6	15.649	0	16.597	2757400000	102	P26885	P26885	Peptidyl-prolyl cis-trans isomerase FKBP2	FKBP2
1730300000	1814000000	1754100000	1769700000	1213800000	1092600000	1059200000	1252700000	1204900000	1189400000	1353300000	1427500000	1168400000	1235100000	1555900000	1297300000	11	11	11	58.3	58.3	58.3	31.73	0	302.87	31258000000	402	P27105;P27105-2	P27105	Erythrocyte band 7 integral membrane protein	STOM
154830000	113530000	219350000	145090000	166490000	242440000	185870000	189910000	167110000	165650000	179330000	138440000	216180000	192500000	181160000	140220000	8	8	8	48.9	48.9	48.9	25.268	0	13.447	7002200000	166	P27144	P27144	Adenylate kinase 4, mitochondrial	AK4
73195000	83463000	70802000	73617000	96603000	115650000	114840000	120630000	101240000	126090000	80404000	93048000	134570000	111620000	112050000	145710000	17	13	13	58.8	51.8	51.8	27.764	0	323.31	30990000000	466	P27348	P27348	14-3-3 protein theta	YWHAQ
NaN	NaN	NaN	NaN	NaN	NaN	NaN	NaN	NaN	NaN	NaN	NaN	NaN	NaN	NaN	NaN	15	9	9	56.7	37.5	37.5	43.135	0	32.258	4862600000	39	P27361;P27361-3;P27361-2	P27361;P27361-3;P27361-2	Mitogen-activated protein kinase 3	MAPK3
114910000	71159000	45758000	65897000	72102000	71299000	53918000	58088000	60997000	59423000	86649000	46148000	76555000	41549000	47456000	43975000	18	13	10	31.9	23	20.5	84.428	0	21.694	1969000000	125	P27448;P27448-3;P27448-6;P27448-4;P27448-2;P27448-7;P27448-8	P27448;P27448-3;P27448-6;P27448-4;P27448-2;P27448-7;P27448-8	MAP/microtubule affinity-regulating kinase 3	MARK3
NaN	NaN	NaN	NaN	NaN	NaN	NaN	NaN	NaN	NaN	NaN	NaN	77075000	72256000	98490000	69606000	1	1	1	11.6	11.6	11.6	15.736	0	5.3233	553130000	24	P27449	P27449	V-type proton ATPase 16 kDa proteolipid subunit	ATP6V0C
NaN	45839000	NaN	NaN	88083000	105440000	NaN	66076000	NaN	NaN	103080000	NaN	72847000	NaN	77574000	76573000	3	3	3	14.6	14.6	14.6	39.536	0	18.44	881250000	27	P27544;P27544-2	P27544;P27544-2	Ceramide synthase 1	CERS1
5592600000	7199000000	5125500000	5852300000	5623500000	6732500000	6108000000	6636800000	5628300000	4903100000	5197400000	6405400000	5654200000	5077400000	6058600000	6672000000	11	11	11	43	43	43	24.604	0	275.55	356460000000	1812	P27635;Q96L21	P27635	60S ribosomal protein L10	RPL10
588140000	739930000	605960000	543180000	685590000	636920000	616200000	512730000	715060000	612300000	537510000	527160000	733600000	811030000	546310000	581240000	20	20	20	36.9	36.9	36.9	68.137	0	323.31	53402000000	709	P27694	P27694	Replication protein A 70 kDa DNA-binding subunit;Replication protein A 70 kDa DNA-binding subunit, N-terminally processed	RPA1
2218400000	2514400000	2589300000	2431300000	1654200000	1630500000	1628000000	1958000000	2271700000	3353900000	2519800000	2542700000	1410500000	1260100000	1325600000	1131100000	18	18	18	63.8	63.8	63.8	35.554	0	323.31	99383000000	650	P27695	P27695	DNA-(apurinic or apyrimidinic site) lyase;DNA-(apurinic or apyrimidinic site) lyase, mitochondrial	APEX1
NaN	NaN	NaN	NaN	NaN	NaN	NaN	NaN	NaN	NaN	NaN	NaN	20857000	NaN	NaN	NaN	9	9	9	43.8	43.8	43.8	30.518	0	288.15	3861800000	106	P27707	P27707	Deoxycytidine kinase	DCK
916560000	913610000	787640000	875910000	1111500000	1120600000	1476000000	1326100000	996900000	1763100000	925710000	956800000	1122100000	1210800000	1095900000	1112300000	85	85	82	56.1	56.1	55.1	242.98	0	323.31	357940000000	2637	P27708	P27708	CAD protein;Glutamine-dependent carbamoyl-phosphate synthase;Aspartate carbamoyltransferase;Dihydroorotase	CAD
7290900000	7765600000	7323900000	7790500000	6332800000	6344300000	7358200000	5622300000	7455700000	8146800000	8721400000	6391400000	5856900000	7208300000	8241500000	7823800000	18	18	18	60.2	60.2	60.2	48.141	0	323.31	352390000000	1145	P27797	P27797	Calreticulin	CALR
103990000	100290000	58067000	111210000	45099000	39772000	27075000	43960000	59563000	158980000	78259000	84328000	52136000	66002000	66561000	71297000	38	38	18	42.2	42.2	18.5	121	0	323.31	47434000000	879	P27816;P27816-6;P27816-2;P27816-7	P27816;P27816-6;P27816-2	Microtubule-associated protein 4	MAP4
8716600	6834700	5979700	NaN	NaN	NaN	NaN	NaN	NaN	NaN	NaN	5172900	NaN	NaN	NaN	NaN	16	4	4	26.8	10.4	10.4	91.153	0	16.171	243870000	24	P27816-4	P27816-4	Microtubule-associated protein 4	MAP4
6445200000	5452900000	5759500000	5512400000	6204600000	5928800000	4889600000	5073700000	5392800000	5393800000	5656700000	6603100000	5944100000	5932500000	5341900000	5437600000	21	21	21	36	36	36	67.567	0	292.45	392740000000	1722	P27824;P27824-2;P27824-3	P27824;P27824-2;P27824-3	Calnexin	CANX
147720000	163520000	194480000	59775000	231830000	207670000	167500000	180980000	182790000	367480000	218820000	169100000	121400000	231200000	78834000	235490000	11	11	11	66.4	66.4	66.4	26.411	0	323.31	69143000000	514	P28066;P28066-2	P28066;P28066-2	Proteasome subunit alpha type-5	PSMA5
21670000	20962000	18995000	29108000	22336000	NaN	19119000	4856100	30442000	85286000	38620000	44851000	19692000	29620000	21217000	13058000	10	10	10	60.6	60.6	60.6	29.204	0	235.59	16337000000	438	P28070	P28070	Proteasome subunit beta type-4	PSMB4
893560000	1118200000	1126000000	333910000	1166700000	914410000	1320700000	1044000000	872060000	2339800000	1026300000	1275400000	1121800000	1154900000	1250600000	1189600000	7	7	7	54	54	54	25.357	0	202.7	128350000000	184	P28072	P28072	Proteasome subunit beta type-6	PSMB6
108160000	92866000	NaN	NaN	102040000	129080000	53788000	77667000	95569000	234450000	86049000	51192000	118880000	16211000	43190000	81026000	13	13	13	60.1	60.1	60.1	28.48	0	323.31	50369000000	425	P28074;P28074-3;P28074-2	P28074;P28074-3	Proteasome subunit beta type-5	PSMB5
NaN	NaN	NaN	NaN	NaN	NaN	NaN	NaN	NaN	NaN	NaN	NaN	NaN	NaN	NaN	NaN	7	7	6	42.7	42.7	36.7	25.744	0	13.453	3199400000	23	P28161;P28161-2	P28161;P28161-2	Glutathione S-transferase Mu 2	GSTM2
1781300000	2158000000	1930800000	2029200000	1861700000	2040700000	1727300000	1869400000	2259900000	1876100000	2090900000	2161800000	2182000000	2244800000	2014100000	2049000000	18	18	18	35.7	35.7	35.7	75.475	0	286.31	45444000000	494	P28288;P28288-2;P28288-3	P28288;P28288-2	ATP-binding cassette sub-family D member 3	ABCD3
1759600000	1610300000	1839400000	1912800000	2131600000	1994100000	1776900000	1696200000	1915400000	1607800000	2019600000	1829300000	1683900000	1833600000	1755500000	1603500000	34	34	34	62.9	62.9	62.9	79.467	0	323.31	110350000000	1175	P28331;P28331-2;P28331-4;P28331-5;P28331-3	P28331;P28331-2;P28331-4;P28331-5;P28331-3	NADH-ubiquinone oxidoreductase 75 kDa subunit, mitochondrial	NDUFS1
272840000	239760000	216330000	283090000	272930000	275230000	300990000	316750000	265350000	374090000	194090000	294430000	279380000	238150000	167680000	329230000	44	44	44	55.1	55.1	55.1	123.63	0	323.31	47704000000	591	P28340	P28340	DNA polymerase delta catalytic subunit	POLD1
44921000	49859000	40760000	45745000	42986000	NaN	NaN	NaN	53376000	NaN	37447000	37155000	43926000	43509000	15738000	46783000	5	5	3	12.9	12.9	10.1	47.945	0	12.718	1529500000	78	P28347;P28347-2;Q99594;Q15562;Q15562-2;Q15562-4	P28347;P28347-2;Q99594	Transcriptional enhancer factor TEF-1;Transcriptional enhancer factor TEF-5	TEAD1;TEAD3
783940000	764200000	752610000	815460000	522340000	609250000	528620000	663030000	972330000	819980000	890810000	1113800000	919810000	962640000	985160000	962330000	41	25	2	40	28.4	2.2	122.6	0	173.48	20919000000	336	P28370	P28370	Probable global transcription activator SNF2L1	SMARCA1
31931000	15452000	8770300	6098500	65216000	23654000	68584000	27375000	75806000	142590000	NaN	61893000	101560000	41135000	14465000	103480000	21	21	15	74.2	74.2	53.9	41.389	0	179.52	39380000000	457	P28482;P28482-2	P28482;P28482-2	Mitogen-activated protein kinase 1	MAPK1
54824000	77025000	NaN	NaN	NaN	77571000	NaN	51992000	53317000	56653000	NaN	53829000	NaN	NaN	NaN	61371000	4	4	2	12.6	12.6	7.3	56.921	0	28.418	2029600000	51	P28702;P28702-3	P28702;P28702-3	Retinoic acid receptor RXR-beta	RXRB
NaN	218540000	NaN	NaN	NaN	NaN	NaN	NaN	212150000	NaN	NaN	NaN	92260000	NaN	NaN	NaN	7	7	7	9.3	9.3	9.3	133.11	0	31.708	3675000000	38	P28715;P28715-2;P28715-3	P28715	DNA repair protein complementing XP-G cells	ERCC5
1388600000	1654600000	1753200000	1588800000	1646400000	1824900000	2426600000	1419900000	2006000000	1737100000	1948200000	1869700000	1431600000	1562800000	1487000000	1278000000	25	25	25	64.2	64.2	64.2	56.166	0	323.31	224340000000	1119	P28838;P28838-2	P28838;P28838-2	Cytosol aminopeptidase	LAP3
NaN	NaN	NaN	NaN	NaN	NaN	NaN	NaN	NaN	NaN	NaN	NaN	NaN	NaN	NaN	NaN	6	6	6	22.8	22.8	22.8	49.452	0	134.15	1177700000	43	P29083	P29083	General transcription factor IIE subunit 1	GTF2E1
34271000	NaN	42268000	NaN	NaN	34886000	NaN	53193000	46617000	54266000	29818000	NaN	NaN	32043000	NaN	NaN	7	7	7	32.6	32.6	32.6	33.043	0	72.501	1080800000	84	P29084	P29084	Transcription initiation factor IIE subunit beta	GTF2E2
354180000	412530000	388320000	406310000	381350000	410170000	408970000	414440000	442190000	379790000	482150000	414300000	451290000	392970000	465590000	434970000	44	44	44	45.8	45.8	45.8	138.35	0	323.31	29823000000	833	P29144	P29144	Tripeptidyl-peptidase 2	TPP2
NaN	NaN	NaN	NaN	NaN	NaN	NaN	NaN	NaN	NaN	NaN	NaN	25811000	NaN	NaN	NaN	10	10	10	40.1	40.1	40.1	30.188	0	35.826	4556800000	135	P29218;P29218-3;P29218-2	P29218;P29218-3;P29218-2	Inositol monophosphatase 1	IMPA1
89766000	72415000	68718000	78372000	95186000	133280000	127920000	95443000	102130000	96079000	116100000	124610000	131060000	103010000	113910000	99568000	17	17	16	23	23	21.8	108.27	0	67.267	3678500000	181	P29317;P29317-2	P29317	Ephrin type-A receptor 2	EPHA2
NaN	NaN	15463000	NaN	NaN	NaN	NaN	NaN	23955000	21952000	NaN	25234000	44230000	52013000	43085000	57472000	11	10	9	15.5	14.4	13.5	117.49	0	30.782	317070000	35	P29323;P29323-2;P29323-3;P54762;P54762-5	P29323;P29323-2;P29323-3	Ephrin type-B receptor 2	EPHB2
NaN	NaN	NaN	NaN	NaN	NaN	NaN	NaN	NaN	NaN	NaN	NaN	NaN	NaN	NaN	NaN	7	7	7	24.5	24.5	24.5	62.821	0	95.875	2905400000	25	P29353;P29353-2;P29353-3;P29353-7;P29353-6;P29353-5;P98077	P29353;P29353-2;P29353-3;P29353-7;P29353-6;P29353-5	SHC-transforming protein 1	SHC1
278110000	236860000	340620000	210000000	304810000	299050000	243310000	358580000	301310000	256770000	273860000	241430000	195090000	259370000	216280000	234760000	10	10	10	48	48	48	32.868	0	69.919	8187900000	228	P29372;P29372-5;P29372-4;P29372-2	P29372;P29372-5;P29372-4;P29372-2	DNA-3-methyladenine glycosylase	MPG
NaN	NaN	NaN	NaN	NaN	NaN	NaN	NaN	NaN	NaN	NaN	NaN	NaN	NaN	NaN	NaN	5	5	5	50	50	50	15.693	0	7.6666	581070000	22	P29373	P29373	Cellular retinoic acid-binding protein 2	CRABP2
477730000	445600000	421550000	341990000	333790000	391970000	387470000	430570000	445580000	427930000	557980000	444210000	325890000	361900000	344220000	398250000	14	13	12	13	12.2	11.1	192.09	0	44.292	7092200000	113	P29375;P29375-2	P29375;P29375-2	Lysine-specific demethylase 5A	KDM5A
109080000	7501900	139770000	11920000	123850000	63866000	887970000	63613000	63046000	356430000	71717000	179850000	122880000	137660000	99602000	72099000	31	31	31	70.5	70.5	70.5	67.877	0	323.31	488140000000	1575	P29401;P29401-2	P29401;P29401-2	Transketolase	TKT
111930000	114760000	83475000	NaN	160560000	133590000	89694000	NaN	89575000	NaN	NaN	85962000	173830000	101140000	NaN	107550000	3	3	3	10.6	10.6	10.6	44.505	0	12.167	2917300000	86	P29558;P29558-2;Q6XE24;Q6XE24-3;Q6XE24-4;Q6XE24-5;Q6XE24-2	P29558;P29558-2	RNA-binding motif, single-stranded-interacting protein 1	RBMS1
NaN	NaN	NaN	NaN	NaN	NaN	NaN	NaN	NaN	8923400	NaN	NaN	15211000	8821900	NaN	9385900	6	6	1	8.4	8.4	1.9	97.55	0	58.063	1587000000	61	P29590;P29590-11;P29590-4;P29590-2;P29590-3;P29590-14;P29590-8;P29590-10;P29590-12;P29590-5;P29590-13	P29590;P29590-11;P29590-4;P29590-2;P29590-3;P29590-14;P29590-8;P29590-10;P29590-12;P29590-5;P29590-13	Protein PML	PML
65141000	61042000	53607000	69018000	107090000	84240000	83790000	58965000	30548000	150400000	23636000	55878000	73020000	67223000	41952000	52884000	18	18	3	36.3	36.3	6.5	71.407	0	323.31	76094000000	748	P29692-2	P29692-2	Elongation factor 1-delta	EEF1D
NaN	NaN	NaN	NaN	NaN	NaN	NaN	NaN	NaN	NaN	NaN	NaN	NaN	NaN	NaN	NaN	5	5	5	51.1	51.1	51.1	15.565	0	23.287	652170000	25	P29762	P29762	Cellular retinoic acid-binding protein 1	CRABP1
1095600000	910990000	1072100000	1251500000	828890000	737850000	932310000	1002300000	754590000	421870000	747560000	709540000	659610000	449310000	564810000	594410000	5	5	5	34.9	34.9	34.9	31.554	0	143.45	13771000000	254	P29966	P29966	Myristoylated alanine-rich C-kinase substrate	MARCKS
1732100000	1723400000	1986400000	1572000000	1564300000	1583300000	1634300000	1743900000	1544600000	1327600000	1913100000	1889400000	1681300000	1920300000	1721400000	1808700000	12	12	6	46.8	46.8	24.2	42.123	0	213.24	44397000000	386	P29992;O95837	P29992	Guanine nucleotide-binding protein subunit alpha-11	GNA11
32403000	35131000	49146000	39254000	36708000	46287000	64009000	38019000	59764000	58570000	48878000	60845000	57023000	79103000	63263000	38659000	11	11	11	30.2	30.2	30.2	61.719	0	98.313	2353400000	101	P30038;P30038-2;P30038-3	P30038;P30038-2;P30038-3	Delta-1-pyrroline-5-carboxylate dehydrogenase, mitochondrial	ALDH4A1
872950000	1012900000	739360000	1021600000	737420000	1124400000	975920000	753360000	1107800000	832690000	1161600000	939160000	762470000	911380000	1120100000	785360000	12	12	12	53.3	53.3	53.3	28.993	0	323.31	75251000000	619	P30040;P30040-2	P30040	Endoplasmic reticulum resident protein 29	ERP29
529040000	559930000	735180000	647460000	693590000	619940000	1266000000	667470000	824250000	1357000000	711620000	997690000	1204800000	1130700000	1031300000	1065400000	18	18	18	76.8	76.8	76.8	25.035	0	323.31	351740000000	873	P30041	P30041	Peroxiredoxin-6	PRDX6
NaN	NaN	NaN	NaN	NaN	NaN	NaN	NaN	NaN	29957000	NaN	27099000	34604000	22571000	NaN	69289000	8	8	8	59.2	59.2	59.2	22.119	0	51.462	7334700000	121	P30043	P30043	Flavin reductase (NADPH)	BLVRB
449770000	515460000	543760000	609370000	645210000	642040000	760600000	510030000	867100000	599100000	614200000	587350000	635270000	761010000	729680000	589690000	11	11	11	56.5	56.5	56.5	22.086	0	151.76	66945000000	679	P30044;P30044-2;P30044-3;P30044-4	P30044;P30044-2;P30044-3;P30044-4	Peroxiredoxin-5, mitochondrial	PRDX5
77141000	NaN	NaN	NaN	NaN	NaN	NaN	NaN	NaN	NaN	NaN	NaN	106590000	NaN	NaN	NaN	6	6	6	39.8	39.8	39.8	12.712	0	68.413	24668000000	132	P30046;A6NHG4;P30046-2	P30046;A6NHG4;P30046-2	D-dopachrome decarboxylase;D-dopachrome decarboxylase-like protein	DDT;DDTL
2157700000	2624600000	1984400000	2149600000	2328200000	2273700000	2270900000	1323800000	2461200000	1779000000	1972600000	2046600000	2104200000	2083900000	1746300000	1184300000	10	10	10	52.3	52.3	52.3	27.692	0	211.23	110450000000	689	P30048;P30048-2	P30048;P30048-2	Thioredoxin-dependent peroxide reductase, mitochondrial	PRDX3
14357000000	14841000000	16526000000	16645000000	15938000000	12779000000	11619000000	12818000000	14310000000	14639000000	12932000000	12164000000	15667000000	14075000000	15584000000	12842000000	5	5	5	37.5	37.5	37.5	17.49	0	184.84	228770000000	286	P30049	P30049	ATP synthase subunit delta, mitochondrial	ATP5D
12067000000	12264000000	12542000000	13981000000	12412000000	10797000000	11732000000	12566000000	10087000000	9243500000	13714000000	12366000000	10518000000	11695000000	12302000000	11384000000	8	8	8	61.2	61.2	61.2	17.818	0	323.31	358420000000	1266	P30050;P30050-2	P30050;P30050-2	60S ribosomal protein L12	RPL12
198350000	225350000	232020000	238850000	235020000	262490000	262040000	147560000	306740000	199220000	255030000	256810000	230060000	275090000	277240000	192780000	15	15	15	64.5	64.5	64.5	31.387	0	323.31	23438000000	611	P30084	P30084	Enoyl-CoA hydratase, mitochondrial	ECHS1
9515900	NaN	11874000	NaN	120200000	72199000	NaN	83000000	58986000	8874300	NaN	NaN	150930000	114250000	NaN	154770000	10	10	10	51	51	51	22.222	0	316.42	30550000000	297	P30085;P30085-3;P30085-2	P30085;P30085-3;P30085-2	UMP-CMP kinase	CMPK1
992080	1681500	8228000	728590	1817600	677170	49794000	NaN	2949400	24180000	583650	5165900	2678500	2528400	1486700	11377000	12	12	12	75.9	75.9	75.9	21.057	0	323.31	105350000000	1040	P30086	P30086	Phosphatidylethanolamine-binding protein 1;Hippocampal cholinergic neurostimulating peptide	PEBP1
3137300000	3435900000	4366000000	4863900000	3168300000	3521000000	3764900000	3260700000	4076900000	3204100000	3868500000	2739000000	3151700000	3183800000	3707700000	3077500000	40	40	39	74.1	74.1	71.1	56.782	0	323.31	264280000000	2036	P30101	P30101	Protein disulfide-isomerase A3	PDIA3
2520600000	2135100000	2630100000	2303700000	2485900000	2225200000	3074200000	2073100000	2658600000	3255900000	2851200000	2505600000	2763400000	2529100000	2391300000	2826400000	30	30	23	61.8	61.8	44.8	65.308	0	323.31	446810000000	1168	P30153	P30153	Serine/threonine-protein phosphatase 2A 65 kDa regulatory subunit A alpha isoform	PPP2R1A
324990000	257940000	310520000	235930000	290100000	389360000	366050000	334680000	301590000	476380000	364720000	295700000	371290000	295900000	223190000	358000000	20	13	13	46.4	29.8	29.8	66.213	0	70.143	29935000000	148	P30154;P30154-2;P30154-3;P30154-4;P30154-5	P30154;P30154-2;P30154-3;P30154-4;P30154-5	Serine/threonine-protein phosphatase 2A 65 kDa regulatory subunit A beta isoform	PPP2R1B
586010000	442560000	356850000	287780000	534880000	554600000	455230000	483280000	438740000	500190000	545890000	606570000	403750000	471800000	490950000	534620000	15	15	15	31.6	31.6	31.6	91.866	0	154.83	21245000000	226	P30260;P30260-2	P30260;P30260-2	Cell division cycle protein 27 homolog	CDC27
121450000	NaN	NaN	NaN	NaN	NaN	NaN	NaN	NaN	124460000	NaN	NaN	135660000	NaN	114490000	97370000	5	5	5	20.1	20.1	20.1	33.067	0	16.598	7351600000	61	P30279;P30279-2	P30279;P30279-2	G1/S-specific cyclin-D2	CCND2
1960800	NaN	NaN	NaN	NaN	NaN	NaN	NaN	NaN	NaN	NaN	NaN	NaN	NaN	NaN	NaN	5	5	5	19.9	19.9	19.9	32.519	0	122.05	779770000	50	P30281;P30281-2;P30281-3;P30281-4	P30281;P30281-2;P30281-3	G1/S-specific cyclin-D3	CCND3
NaN	NaN	NaN	NaN	NaN	NaN	NaN	NaN	NaN	NaN	NaN	NaN	NaN	NaN	NaN	NaN	5	5	5	15	15	15	53.364	0	14.896	4350500000	65	P30307;P30307-2;P30307-3;P30307-4	P30307;P30307-2;P30307-3;P30307-4	M-phase inducer phosphatase 3	CDC25C
182260000	273060000	156250000	226700000	201670000	203620000	165560000	97068000	198260000	139480000	143650000	179030000	165340000	143800000	150170000	123170000	7	7	7	50.7	50.7	50.7	22.04	0	84.749	7476300000	245	P30405;P30405-2	P30405	Peptidyl-prolyl cis-trans isomerase F, mitochondrial	PPIF
2253600000	2299000000	2483000000	2575600000	2107800000	2557000000	2955200000	2306500000	1865500000	2415100000	2623900000	2092300000	819100000	773040000	794580000	824440000	17	17	13	42.3	42.3	31.9	56.806	0	323.31	86486000000	448	P30419;P30419-2	P30419;P30419-2	Glycylpeptide N-tetradecanoyltransferase 1	NMT1
2034700000	2000100000	2020300000	2105000000	1563700000	1518300000	1378000000	1425600000	1521200000	1332500000	1477300000	1771800000	1701100000	1694600000	1595300000	1520700000	10	10	10	48.1	48.1	48.1	36.032	0	323.31	48187000000	586	P30519;P30519-2	P30519;P30519-2	Heme oxygenase 2	HMOX2
NaN	NaN	NaN	NaN	NaN	NaN	NaN	NaN	NaN	NaN	NaN	NaN	NaN	NaN	NaN	NaN	15	15	13	45.8	45.8	41.2	50.097	0	160.63	10547000000	320	P30520	P30520	Adenylosuccinate synthetase isozyme 2	ADSS
97953000	108710000	88302000	131710000	123350000	120570000	105150000	89418000	131030000	119900000	111530000	107870000	118130000	122950000	118570000	106560000	10	10	10	29.1	29.1	29.1	41.465	0	177.46	4888800000	196	P30533	P30533	Alpha-2-macroglobulin receptor-associated protein	LRPAP1
794980000	NaN	NaN	NaN	548270000	782370000	656160000	NaN	446370000	NaN	NaN	580140000	NaN	926600000	842230000	670830000	2	2	2	17.8	17.8	17.8	18.828	0	37.059	9605400000	50	P30536	P30536	Translocator protein	TSPO
70025000	9896800	11740000	NaN	103170000	117940000	228710000	48482000	80776000	174960000	100820000	66201000	178010000	110860000	90592000	126400000	17	17	17	50.8	50.8	50.8	54.889	0	323.31	155380000000	632	P30566;P30566-2	P30566;P30566-2	Adenylosuccinate lyase	ADSL
NaN	NaN	NaN	NaN	NaN	NaN	NaN	NaN	NaN	NaN	NaN	NaN	NaN	NaN	NaN	NaN	26	26	25	24.6	24.6	23.7	156.78	0	146.65	2167400000	121	P30622-2;P30622;P30622-1	P30622-2;P30622;P30622-1	CAP-Gly domain-containing linker protein 1	CLIP1
15615000	41685000	NaN	NaN	NaN	NaN	67148000	16146000	34097000	34189000	NaN	18315000	69986000	NaN	55283000	70399000	9	9	9	51.5	51.5	51.5	21.676	0	65.074	16467000000	188	P30626;P30626-3;P30626-2	P30626;P30626-3;P30626-2	Sorcin	SRI
NaN	NaN	NaN	NaN	NaN	NaN	NaN	NaN	NaN	NaN	NaN	NaN	NaN	NaN	NaN	NaN	11	10	10	37.5	34.8	34.8	42.741	0	19.282	2756600000	42	P30740;P30740-2	P30740;P30740-2	Leukocyte elastase inhibitor	SERPINB1
1671800000	1301700000	1548300000	1740600000	1659900000	1621800000	1483800000	1630000000	1371600000	1634900000	1558700000	1691300000	1297300000	1642000000	1222800000	1385600000	7	7	6	12.1	12.1	10	67.638	0	106.86	27517000000	188	P30825	P30825	High affinity cationic amino acid transporter 1	SLC7A1
1081700000	1193300000	1194800000	1090200000	1133900000	1413000000	1646800000	1304400000	1842500000	1532900000	1605000000	1424100000	1290200000	1505700000	1773400000	1316200000	15	15	14	49.3	49.3	47.8	57.206	0	260.9	71429000000	634	P30837	P30837	Aldehyde dehydrogenase X, mitochondrial	ALDH1B1
277770000	253170000	241050000	276770000	232410000	277540000	274850000	280170000	246790000	281020000	260790000	265120000	224470000	234960000	231570000	236800000	41	41	41	45.1	45.1	45.1	133.9	0	323.31	48952000000	968	P30876	P30876	DNA-directed RNA polymerase II subunit RPB2	POLR2B
10736000000	10772000000	10076000000	10109000000	10448000000	9434500000	10390000000	10103000000	9231500000	8344200000	9378500000	9447900000	8863700000	9424200000	8732100000	8105500000	25	25	25	60.1	60.1	60.1	72.691	0	323.31	208170000000	1376	P31040;P31040-2;P31040-3	P31040;P31040-2;P31040-3	Succinate dehydrogenase [ubiquinone] flavoprotein subunit, mitochondrial	SDHA
NaN	NaN	NaN	NaN	NaN	NaN	NaN	NaN	NaN	NaN	NaN	NaN	NaN	NaN	NaN	NaN	4	4	4	11.7	11.7	11.7	51.026	0	8.4258	3357100000	36	P31146	P31146	Coronin-1A	CORO1A
493780	NaN	NaN	NaN	NaN	NaN	NaN	NaN	NaN	NaN	NaN	NaN	737170	377640	NaN	NaN	25	16	16	67.8	48.1	48.1	50.582	0	323.31	16830000000	348	P31150	P31150	Rab GDP dissociation inhibitor alpha	GDI1
7469400	NaN	NaN	NaN	22491000	18877000	2121900	NaN	20499000	40719000	1459400	25896000	28651000	1272200	2917900	32673000	13	13	13	38	38	38	43.66	0	217.31	35858000000	429	P31153;P31153-2;Q00266	P31153;P31153-2	S-adenosylmethionine synthase isoform type-2	MAT2A
NaN	NaN	NaN	NaN	NaN	48121000	NaN	NaN	78714000	NaN	NaN	NaN	62910000	62385000	67380000	NaN	6	5	5	27.6	25.3	25.3	39.726	0	13.694	1126500000	41	P31271;P31276	P31271	Homeobox protein Hox-A13	HOXA13
9811500	1890200	NaN	NaN	1027000	2591600	NaN	2360200	1134100	2808700	216090	NaN	2527900	992420	NaN	8936500	19	19	17	61.4	61.4	55.3	44.877	0	294.52	44086000000	436	P31350;P31350-2	P31350;P31350-2	Ribonucleoside-diphosphate reductase subunit M2	RRM2
51434000	41758000	71788000	40649000	71513000	48180000	54023000	44302000	NaN	42731000	NaN	NaN	NaN	NaN	NaN	60618000	10	1	1	39.9	5.7	5.7	42.963	0	7.0243	533430000	35	P31483;P31483-3	P31483;P31483-3	Nucleolysin TIA-1 isoform p40	TIA1
632420000	826230000	917100000	886530000	674710000	1079300000	815170000	582670000	863250000	921670000	1007200000	1050900000	1015500000	1295700000	520840000	614350000	11	6	0	41.6	26.4	0	41.8	0	319.13	22215000000	145	P31483-2	P31483-2	Nucleolysin TIA-1 isoform p40	TIA1
5208300000	4710500000	5269100000	5027500000	5400800000	4330200000	5276200000	5517200000	4071100000	3807200000	4384200000	3919200000	4080800000	3284800000	3988900000	4537800000	18	18	18	64.2	64.2	64.2	44.868	0	323.31	151630000000	776	P31689;P31689-2	P31689;P31689-2	DnaJ homolog subfamily A member 1	DNAJA1
NaN	NaN	NaN	NaN	NaN	NaN	NaN	NaN	NaN	NaN	NaN	NaN	31926000	NaN	NaN	NaN	9	9	7	22.1	22.1	18.1	55.686	0	11.96	1096500000	44	P31749;P31749-2	P31749;P31749-2	RAC-alpha serine/threonine-protein kinase	AKT1
38611000	51321000	NaN	NaN	NaN	NaN	NaN	NaN	45778000	NaN	NaN	64865000	93769000	NaN	NaN	NaN	7	5	5	18.3	13.9	13.9	51.083	0	9.9124	3170600000	60	P31751-2;P31751	P31751-2;P31751	RAC-beta serine/threonine-protein kinase	AKT2
7024000000	7458100000	7056100000	7398700000	7734100000	7127700000	6958300000	8057900000	5261000000	4253000000	6124300000	6100600000	5709000000	5357700000	5751100000	5522200000	20	20	20	60.8	60.8	60.8	52.645	0	323.31	212940000000	1371	P31930	P31930	Cytochrome b-c1 complex subunit 1, mitochondrial	UQCRC1
189000000	212390000	149340000	169770000	202560000	255160000	242730000	171880000	298960000	238680000	223730000	222390000	240770000	266340000	251640000	201130000	10	10	10	43.8	43.8	43.8	35.329	0	323.31	14348000000	331	P31937	P31937	3-hydroxyisobutyrate dehydrogenase, mitochondrial	HIBADH
62632000	43998000	26032000	53854000	135660000	146470000	166460000	148410000	120660000	144120000	69794000	127020000	146340000	190480000	158880000	116840000	35	35	35	74.5	74.5	74.5	64.615	0	323.31	112790000000	1183	P31939;P31939-2	P31939;P31939-2	Bifunctional purine biosynthesis protein PURH;Phosphoribosylaminoimidazolecarboxamide formyltransferase;IMP cyclohydrolase	ATIC
4478600000	4910900000	5585300000	4721700000	5297600000	5269200000	4624000000	4302900000	5806300000	4934700000	5762300000	5070100000	5597300000	6095500000	5377400000	4454400000	15	14	14	72	69.7	69.7	36.926	0	323.31	198970000000	1547	P31942;P31942-2;P31942-3;P31942-4;P31942-5;P31942-6	P31942;P31942-2;P31942-3;P31942-4	Heterogeneous nuclear ribonucleoprotein H3	HNRNPH3
7371000000	8328100000	10065000000	10289000000	8194000000	8520800000	9178900000	8157000000	7819400000	8318600000	8834500000	9628700000	6896600000	8106500000	6628900000	7419200000	20	20	12	57.7	57.7	37.9	49.229	0	323.31	371890000000	2775	P31943	P31943	Heterogeneous nuclear ribonucleoprotein H;Heterogeneous nuclear ribonucleoprotein H, N-terminally processed	HNRNPH1
71336000	108810000	99415000	124400000	95921000	123180000	161250000	114300000	85337000	134740000	125960000	114190000	101390000	106050000	186910000	144300000	13	8	8	66.3	50.8	50.8	28.082	0	323.31	17653000000	304	P31946;P31946-2	P31946;P31946-2	14-3-3 protein beta/alpha;14-3-3 protein beta/alpha, N-terminally processed	YWHAB
73754000	72170000	41810000	21178000	113690000	130400000	103490000	70967000	64635000	144340000	13976000	50170000	80424000	148420000	15259000	132150000	35	35	35	57.1	57.1	57.1	62.639	0	323.31	106290000000	1011	P31948;P31948-2;P31948-3	P31948;P31948-2;P31948-3	Stress-induced-phosphoprotein 1	STIP1
NaN	NaN	NaN	NaN	NaN	NaN	NaN	NaN	NaN	NaN	NaN	NaN	NaN	NaN	NaN	NaN	3	3	3	45.7	45.7	45.7	11.74	0	188.9	18169000000	63	P31949	P31949	Protein S100-A11;Protein S100-A11, N-terminally processed	S100A11
NaN	NaN	NaN	NaN	NaN	NaN	NaN	NaN	275190000	NaN	NaN	NaN	NaN	NaN	NaN	NaN	5	4	4	6.4	5.3	5.3	112.85	0	5.9953	1291700000	20	P32019;P32019-3;P32019-2;P32019-4	P32019;P32019-3;P32019-2;P32019-4	Type II inositol 1,4,5-trisphosphate 5-phosphatase	INPP5B
128480000	15525000	161300000	109180000	205870000	195230000	490370000	167450000	331700000	431110000	199310000	160000000	422140000	401000000	344020000	168620000	13	12	12	62.6	57.1	57.1	21.892	0	323.31	243590000000	635	P32119;P32119-2	P32119	Peroxiredoxin-2	PRDX2
371220000	421810000	582090000	478280000	496450000	630170000	708630000	638330000	419830000	663540000	477920000	441020000	367580000	510470000	421650000	486450000	15	15	15	49.6	49.6	49.6	46.105	0	90.258	21310000000	174	P32121;P32121-3;P32121-4;P32121-5;P32121-2	P32121;P32121-3;P32121-4;P32121-5;P32121-2	Beta-arrestin-2	ARRB2
447930000	421940000	413620000	540600000	335170000	351800000	320740000	330500000	387890000	281160000	359090000	383450000	306620000	283090000	317410000	287330000	12	12	9	27.5	27.5	21.6	61.244	0	34.809	11997000000	284	P32189;P32189-1;P32189-4;P32189-2;Q14409	P32189;P32189-1;P32189-4;P32189-2;Q14409	Glycerol kinase;Putative glycerol kinase 3	GK;GK3P
NaN	NaN	NaN	NaN	NaN	NaN	NaN	NaN	NaN	NaN	NaN	NaN	NaN	NaN	NaN	NaN	7	7	7	51.7	51.7	51.7	20.016	0	19.466	2679300000	40	P32321;P32321-2	P32321;P32321-2	Deoxycytidylate deaminase	DCTD
332420000	310700000	527720000	405540000	354780000	498940000	491310000	486630000	461070000	351700000	444350000	424960000	370120000	417610000	422110000	353530000	11	11	10	52.4	52.4	48.3	33.36	0	279.28	29478000000	769	P32322;P32322-3;P32322-2	P32322;P32322-3;P32322-2	Pyrroline-5-carboxylate reductase 1, mitochondrial	PYCR1
462780000	478110000	517730000	377780000	475420000	458440000	378460000	395180000	504130000	502690000	512210000	460440000	479920000	552060000	427420000	516930000	6	6	6	15.7	15.7	15.7	62.031	0	92.217	10291000000	143	P32780;P32780-2	P32780;P32780-2	General transcription factor IIH subunit 1	GTF2H1
42163000	30862000	NaN	32514000	NaN	42528000	NaN	NaN	NaN	34436000	NaN	46659000	32374000	36124000	40989000	27327000	6	6	6	27.1	27.1	27.1	33.341	0	6.5671	515560000	24	P32856;P32856-3;P32856-2	P32856;P32856-3;P32856-2	Syntaxin-2	STX2
NaN	NaN	NaN	NaN	NaN	NaN	45317000	3164100	NaN	NaN	NaN	NaN	NaN	NaN	NaN	NaN	14	14	14	55.8	55.8	55.8	44.508	0	286.79	36263000000	237	P32929;P32929-3;P32929-2	P32929;P32929-3;P32929-2	Cystathionine gamma-lyase	CTH
6346100000	7063200000	6339400000	6584500000	6715400000	5794000000	6200400000	6058700000	5131300000	5053200000	5876200000	5312600000	6301500000	5323800000	5338900000	5587200000	9	9	9	62	62	62	21.863	0	323.31	265540000000	1417	P32969	P32969	60S ribosomal protein L9	RPL9
190000000	204090000	200440000	146670000	23479000	29080000	36291000	71721000	56373000	24814000	91200000	62121000	72425000	82875000	90352000	34279000	5	5	5	33.2	33.2	33.2	21.118	0	99.928	2632200000	100	P32970;P32970-2	P32970;P32970-2	CD70 antigen	CD70
1458400000	1570900000	1493700000	1726200000	1601300000	1664400000	1748600000	1548400000	1463200000	1283800000	1763700000	1913400000	1747400000	1825200000	1805200000	1824300000	24	24	23	38	38	36.8	77.942	0	107.95	49169000000	456	P33121;P33121-3;P33121-2;Q9ULC5;Q9ULC5-3;Q9ULC5-4	P33121;P33121-3;P33121-2	Long-chain-fatty-acid--CoA ligase 1	ACSL1
208170000	87542000	64596000	37874000	217460000	185570000	118270000	202730000	225610000	307950000	111160000	183830000	324140000	186870000	191790000	290590000	44	44	36	58.7	58.7	50.9	109.68	0	323.31	68116000000	852	P33176	P33176	Kinesin-1 heavy chain	KIF5B
80989000	74779000	70792000	84920000	21868000	74861000	99115000	26888000	74253000	149170000	80384000	52355000	52933000	119010000	99305000	46698000	15	6	6	35.4	16.5	16.5	60.959	0	70.115	12223000000	274	P33240;P33240-2	P33240;P33240-2	Cleavage stimulation factor subunit 2	CSTF2
59684000	22598000	31717000	64169000	168450000	119450000	NaN	84891000	99059000	24625000	NaN	50545000	13195000	46378000	89395000	91601000	11	11	11	53.6	53.6	53.6	26.563	0	294.04	62422000000	397	P33316;P33316-2	P33316;P33316-2	Deoxyuridine 5-triphosphate nucleotidohydrolase, mitochondrial	DUT
280080000	282390000	251940000	313070000	228380000	278670000	248470000	260880000	273020000	252250000	313980000	377580000	306180000	317510000	306910000	295990000	35	35	35	31.3	31.3	31.3	171.59	0	204.29	14336000000	445	P33527;P33527-9;P33527-2;P33527-3;P33527-4;P33527-5;P33527-6;P33527-7;P33527-8;O15438;O15438-4	P33527;P33527-9;P33527-2;P33527-3;P33527-4;P33527-5;P33527-6;P33527-7;P33527-8	Multidrug resistance-associated protein 1	ABCC1
NaN	NaN	NaN	NaN	NaN	NaN	NaN	NaN	NaN	NaN	NaN	NaN	NaN	NaN	NaN	NaN	3	3	3	55.7	55.7	55.7	9.8602	0	63.468	3963800000	47	P33552	P33552	Cyclin-dependent kinases regulatory subunit 2	CKS2
NaN	NaN	14441000	NaN	NaN	NaN	NaN	NaN	19813000	21579000	NaN	37191000	25024000	34720000	NaN	NaN	11	11	11	22.7	22.7	22.7	82.936	0	14.739	367710000	23	P33897;Q9UBJ2	P33897	ATP-binding cassette sub-family D member 1	ABCD1
300460000	272640000	293300000	203650000	400520000	551110000	465390000	451330000	215900000	421100000	247730000	341970000	393400000	308030000	327230000	358760000	9	9	9	28.3	28.3	28.3	72.968	0	102.84	6081200000	100	P33908;P33908-2	P33908;P33908-2	Mannosyl-oligosaccharide 1,2-alpha-mannosidase IA	MAN1A1
551800000	NaN	792830000	359890000	425470000	225370000	265300000	662120000	226660000	669580000	493800000	2229000000	234090000	495240000	1735800000	1828500000	3	3	2	25	25	16	24.422	0	16.039	8692500000	64	P33947;P33947-2	P33947;P33947-2	ER lumen protein-retaining receptor 2	KDELR2
382130000	383130000	439050000	555240000	421170000	305400000	431730000	441590000	390160000	466600000	368450000	393650000	376630000	272480000	285430000	354610000	20	20	20	38.4	38.4	38.4	97.071	0	186.66	15249000000	250	P33981;P33981-2	P33981;P33981-2	Dual specificity protein kinase TTK	TTK
814880000	935720000	998620000	984150000	968700000	1194400000	1467500000	1217100000	1257500000	1832900000	1170300000	1258500000	871780000	932460000	850870000	850780000	36	36	35	55.6	55.6	54.8	96.557	0	323.31	162710000000	1151	P33991	P33991	DNA replication licensing factor MCM4	MCM4
612980000	575780000	665390000	741780000	686460000	720180000	731510000	744370000	793050000	733630000	714760000	902610000	591100000	606370000	630670000	644140000	34	34	34	51.5	51.5	51.5	82.285	0	323.31	107670000000	927	P33992	P33992	DNA replication licensing factor MCM5	MCM5
2554300000	2548700000	2977900000	3338100000	2998600000	3335600000	4416600000	3255500000	3107600000	4269700000	3620800000	4173400000	2514000000	2605600000	2844100000	2773200000	35	35	35	54.1	54.1	54.1	81.307	0	323.31	327680000000	1239	P33993;P33993-3;P33993-2	P33993;P33993-3	DNA replication licensing factor MCM7	MCM7
16571000	13833000	32316000	15911000	12702000	14690000	NaN	12939000	12415000	NaN	10994000	16025000	20397000	20969000	27529000	17139000	1	1	1	7	7	7	22.16	0	6.6117	282250000	59	P34741	P34741	Syndecan-2	SDC2
NaN	NaN	NaN	NaN	NaN	NaN	NaN	NaN	NaN	NaN	NaN	NaN	NaN	NaN	NaN	NaN	12	11	11	41.6	38.7	38.7	53.082	0	141.31	4361900000	71	P34896;P34896-2;P34896-3;P34896-4	P34896;P34896-2;P34896-3;P34896-4	Serine hydroxymethyltransferase, cytosolic	SHMT1
5697900000	6169400000	6611400000	5801300000	5588700000	6463300000	6600900000	4951700000	5527600000	4981400000	5921700000	5759700000	4389000000	5170900000	4807000000	3956400000	25	25	24	62.9	62.9	62.9	55.992	0	323.31	369900000000	1965	P34897;P34897-3;P34897-2	P34897;P34897-3;P34897-2	Serine hydroxymethyltransferase, mitochondrial	SHMT2
14700000	19762000	9855200	17422000	15400000	24019000	61766000	30602000	28939000	31433000	26305000	24244000	26436000	11347000	19023000	7761800	39	38	37	56.9	55.2	53.3	94.33	0	323.31	97070000000	1308	P34932;P34932-2	P34932	Heat shock 70 kDa protein 4	HSPA4
NaN	NaN	NaN	NaN	NaN	NaN	NaN	NaN	NaN	NaN	NaN	NaN	NaN	NaN	NaN	NaN	10	10	10	38.8	38.8	38.8	46.655	0	45.077	6397100000	88	P34949;P34949-2	P34949;P34949-2	Mannose-6-phosphate isomerase	MPI
50918000	40808000	45753000	40608000	30739000	38332000	33716000	39358000	48883000	51859000	55603000	48776000	66249000	76901000	71505000	53251000	10	10	10	27.1	27.1	27.1	61.68	0	29.843	1494700000	142	P35052;P35052-2	P35052;P35052-2	Glypican-1;Secreted glypican-1	GPC1
NaN	NaN	NaN	NaN	NaN	NaN	NaN	NaN	NaN	NaN	NaN	NaN	NaN	NaN	NaN	NaN	4	1	1	43.6	5.7	5.7	15.046	1	-2	1488500000	32	P35080	P35080	Profilin-2	PFN2
NaN	NaN	NaN	NaN	NaN	NaN	24852000	NaN	NaN	12092000	NaN	NaN	NaN	NaN	16688000	19066000	5	5	2	50	50	12.1	15.088	0	215.58	12292000000	183	P35080-2	P35080-2	Profilin-2	PFN2
NaN	NaN	NaN	NaN	NaN	NaN	NaN	NaN	NaN	NaN	NaN	NaN	NaN	NaN	NaN	NaN	5	5	5	30.3	30.3	30.3	32.973	0	26.538	266380000	24	P35219	P35219	Carbonic anhydrase-related protein	CA8
4096700000	4042700000	4178000000	4337300000	4481600000	4215700000	3676200000	3861500000	4365500000	3692100000	4292600000	4109500000	3799800000	3588800000	3633200000	3423300000	36	36	26	56.3	56.3	44.4	100.07	0	323.31	106700000000	1227	P35221;P35221-2;P35221-3	P35221;P35221-2;P35221-3	Catenin alpha-1	CTNNA1
4754900000	4865600000	4811400000	5102300000	5092900000	5264400000	5148300000	5310400000	3642700000	3692400000	4676800000	4267800000	3872800000	4286700000	4281100000	4380600000	29	29	25	53	53	48.9	85.496	0	323.31	122960000000	1069	P35222	P35222	Catenin beta-1	CTNNB1
24414000000	25729000000	26268000000	25846000000	20666000000	19701000000	19935000000	22005000000	21191000000	19288000000	24981000000	27823000000	24114000000	24692000000	24911000000	25831000000	20	20	20	84.9	84.9	84.9	29.804	0	323.31	908250000000	2132	P35232;P35232-2	P35232;P35232-2	Prohibitin	PHB
10762000	4997000	10544000	NaN	3528100	2214600	13887000	3274000	3799500	19254000	NaN	14617000	15262000	16684000	6307600	6084400	16	16	15	59.3	59.3	57.2	42.621	0	309.55	28866000000	369	P35237	P35237	Serpin B6	SERPINB6
66930000	78638000	103560000	NaN	51076000	70314000	NaN	77654000	57708000	71030000	76880000	63402000	61630000	61511000	NaN	74928000	9	9	9	20.7	20.7	20.7	69.689	0	15.204	1571200000	40	P35240;P35240-6;P35240-8;P35240-3;P35240-2;P35240-4;P35240-5;P35240-7;P35240-9;P35240-10	P35240;P35240-6;P35240-8;P35240-3;P35240-2;P35240-4;P35240-5	Merlin	NF2
209940000	271850000	246280000	242310000	274020000	141890000	203120000	170290000	209000000	222290000	159130000	227920000	208390000	175490000	176360000	184980000	30	16	16	45.5	27.4	27.4	68.563	0	298.66	12312000000	237	P35241;P35241-5;P35241-4;P35241-3;P35241-2	P35241;P35241-5;P35241-4	Radixin	RDX
1740000000	875280000	1735000000	3112900000	1783800000	2417000000	1270600000	1929500000	2378800000	1878400000	2338400000	2303100000	1711900000	2510100000	2615800000	1923000000	7	7	7	86.8	86.8	86.8	13.569	0	280.72	110680000000	208	P35244	P35244	Replication protein A 14 kDa subunit	RPA3
302340000	325020000	343070000	287950000	382480000	316410000	337750000	336370000	346580000	283640000	271320000	250420000	273310000	281680000	238430000	233690000	15	15	15	53.2	53.2	53.2	39.681	0	323.31	15878000000	459	P35249;P35249-2	P35249;P35249-2	Replication factor C subunit 4	RFC4
2323800000	2185600000	2242700000	1961100000	2048500000	2401900000	2206300000	2329200000	2162500000	1895900000	1958500000	2616800000	2032100000	2007200000	2360100000	1924800000	14	14	14	59.3	59.3	59.3	39.157	0	323.31	48895000000	407	P35250;P35250-2	P35250;P35250-2	Replication factor C subunit 2	RFC2
2987700000	3396000000	3384600000	3373600000	2956500000	2922900000	3368300000	3258500000	2982900000	2907400000	2713400000	3190000000	2675200000	2900400000	2639100000	2543700000	29	29	29	33.1	33.1	33.1	128.25	0	323.31	86123000000	632	P35251;P35251-2	P35251;P35251-2	Replication factor C subunit 1	RFC1
4158000000	5646200000	6929600000	7636500000	7248800000	6713100000	9362900000	9638200000	4129800000	3974600000	6207900000	6175700000	5044500000	4938500000	6251900000	5651100000	4	4	4	50.8	50.8	50.8	14.787	0	135.08	184060000000	427	P35268	P35268	60S ribosomal protein L22	RPL22
16724000	11664000	21540000	6100500	13393000	13546000	NaN	11041000	NaN	7894000	9883700	14645000	4052700	NaN	NaN	2730100	9	9	9	21.7	21.7	21.7	58.24	0	174.55	3653700000	174	P35269	P35269	General transcription factor IIF subunit 1	GTF2F1
34930000	21472000	6259800	NaN	22517000	7802600	8754800	NaN	22544000	NaN	NaN	19897000	36189000	14011000	10864000	8881200	7	7	7	39.1	39.1	39.1	28.048	0	72.281	2166500000	63	P35270	P35270	Sepiapterin reductase	SPR
155770000	142700000	133690000	206610000	102540000	82101000	82208000	94618000	66332000	NaN	NaN	NaN	85660000	NaN	NaN	67952000	6	6	5	34.4	34.4	31.8	36.101	0	118.8	2777300000	74	P35453	P35453	Homeobox protein Hox-D13	HOXD13
NaN	NaN	NaN	7702200	7910100	NaN	NaN	NaN	NaN	NaN	5828300	9146000	NaN	NaN	NaN	NaN	10	10	8	5.4	5.4	4.3	314.77	0	23.134	173470000	36	P35556;P35556-2	P35556;P35556-2	Fibrillin-2	FBN2
4468300000	4390200000	4725700000	4554800000	831670000	846020000	866160000	1128400000	1560300000	1710900000	2275500000	1808200000	1165500000	1268700000	1208000000	1127000000	71	71	71	60.4	60.4	60.4	174.76	0	323.31	186940000000	1607	P35573;P35573-2;P35573-3	P35573;P35573-2;P35573-3	Glycogen debranching enzyme;4-alpha-glucanotransferase;Amylo-alpha-1,6-glucosidase	AGL
1522100000	1550200000	1480800000	1578800000	1577700000	1613400000	2160900000	2046800000	2157900000	2233600000	1753800000	1789200000	2449100000	2727500000	2679400000	4214200000	99	99	81	51.8	51.8	42.9	226.53	0	323.31	415270000000	4081	P35579;P35579-2;P12882;A7E2Y1	P35579;P35579-2	Myosin-9	MYH9
777670000	847610000	842560000	807970000	751310000	778240000	932490000	981770000	1025900000	1161500000	853530000	985410000	937290000	1039600000	1124900000	1427500000	85	73	67	48.5	42.3	39.8	229	0	323.31	139370000000	1752	P35580;P35580-3;P35580-2;P35580-5;P35580-4	P35580;P35580-3;P35580-2;P35580-5;P35580-4	Myosin-10	MYH10
1858700000	1668700000	1839100000	1879800000	1611200000	1729500000	1458400000	1926200000	1854900000	2604300000	1890600000	1871200000	2023000000	2230000000	1930600000	2109600000	35	35	35	60.9	60.9	60.9	102.49	0	288.64	86634000000	906	P35606;P35606-2	P35606;P35606-2	Coatomer subunit beta	COPB2
614710000	487290000	518960000	720590000	587820000	574460000	762190000	597180000	492010000	489650000	545690000	467450000	425130000	425930000	531620000	443550000	10	10	10	20.4	20.4	20.4	64.734	0	323.31	17908000000	278	P35610;P35610-3;P35610-2	P35610;P35610-3;P35610-2	Sterol O-acyltransferase 1	SOAT1
120380000	124300000	80998000	74465000	129240000	114400000	103560000	56853000	115930000	105040000	53286000	99299000	134370000	90834000	99370000	108200000	19	19	18	44.1	44.1	43	80.954	0	227.25	14840000000	357	P35611;P35611-2;P35611-6;P35611-3;P35611-4;P35611-5	P35611;P35611-2;P35611-6;P35611-3;P35611-4;P35611-5	Alpha-adducin	ADD1
25158000	23128000	26398000	20473000	NaN	NaN	NaN	26817000	NaN	30377000	24612000	20878000	14701000	NaN	NaN	NaN	14	13	13	29.1	28	28	80.853	0	41.322	1922600000	86	P35612;P35612-4;P35612-3;P35612-2;P35612-8;P35612-9;P35612-5;P35612-6;P35612-7	P35612;P35612-4;P35612-3;P35612-2;P35612-8;P35612-9	Beta-adducin	ADD2
2703700000	2590500000	1716900000	2366900000	2313600000	2005300000	1884800000	1930500000	1775000000	2033300000	2690700000	2333800000	1899700000	1832500000	1478900000	1905800000	9	9	2	33.8	33.8	11.7	42.2	0	323.31	84257000000	602	P35613;P35613-2;P35613-4	P35613;P35613-2;P35613-4	Basigin	BSG
NaN	NaN	284290000	157260000	100130000	154990000	193910000	64335000	52994000	NaN	NaN	2141100	38474000	1851100	NaN	54635000	8	1	1	55.1	6.8	6.8	19.438	0.00028245	2.9008	952220000	24	P35613-3	P35613-3	Basigin	BSG
1067600000	2198200000	1069100000	970770000	970400000	1158000000	921480000	1836500000	1543800000	1677300000	1933300000	1591500000	893160000	657160000	920700000	1343700000	10	8	8	22.2	19.6	19.6	53.425	0	162.14	36349000000	571	P35637;P35637-2	P35637;P35637-2	RNA-binding protein FUS	FUS
652800000	592050000	553430000	512170000	461850000	497040000	487380000	548700000	617580000	580580000	496010000	576660000	578100000	495820000	612720000	584670000	39	39	39	32	32	32	213.62	0	323.31	36503000000	806	P35658;P35658-3;P35658-4;P35658-2;P35658-5	P35658;P35658-3;P35658-4;P35658-2;P35658-5	Nuclear pore complex protein Nup214	NUP214
3894500000	3676100000	4991000000	4396100000	5039600000	4462800000	4001600000	3755700000	4120000000	3307800000	3975900000	4405100000	3357400000	2679500000	2927500000	2781600000	12	12	12	29.6	29.6	29.6	42.674	0	170.8	137100000000	1097	P35659;P35659-2	P35659;P35659-2	Protein DEK	DEK
NaN	NaN	NaN	NaN	NaN	NaN	NaN	NaN	NaN	NaN	NaN	NaN	NaN	NaN	NaN	NaN	11	11	9	49	49	43.2	42.447	0	43.054	2288300000	96	P35813;P35813-3;P35813-2	P35813;P35813-3;P35813-2	Protein phosphatase 1A	PPM1A
87944000	NaN	163850000	NaN	81197000	208220000	191970000	103930000	287920000	199300000	244590000	178350000	158310000	289030000	NaN	170730000	6	6	6	23.7	23.7	23.7	34.36	0	153.76	5828500000	68	P35914;P35914-3;P35914-2	P35914;P35914-3;P35914-2	Hydroxymethylglutaryl-CoA lyase, mitochondrial	HMGCL
201530000	171010000	158980000	164530000	231200000	279930000	200730000	216000000	237800000	292140000	163640000	230820000	262400000	297600000	239920000	237270000	22	22	22	57.7	57.7	57.7	48.633	0	316.12	40715000000	692	P35998;P35998-2	P35998;P35998-2	26S protease regulatory subunit 7	PSMC2
34408000	38545000	47960000	NaN	57248000	74553000	61565000	50636000	42024000	42198000	49677000	55980000	50578000	NaN	NaN	67815000	3	3	3	13.1	13.1	13.1	45.469	0	40.281	487010000	21	P36383	P36383	Gap junction gamma-1 protein	GJC1
126550000	115240000	NaN	NaN	189790000	103480000	119130000	184110000	190090000	223790000	NaN	NaN	126030000	123130000	NaN	116600000	9	9	9	67.4	67.4	67.4	20.878	0	119.88	12484000000	132	P36404;P36404-2	P36404;P36404-2	ADP-ribosylation factor-like protein 2	ARL2
12089000	NaN	16628000	NaN	28829000	NaN	NaN	NaN	54313000	42321000	NaN	NaN	NaN	47726000	27776000	87148000	7	7	7	50	50	50	20.455	0	33.64	9053400000	82	P36405	P36405	ADP-ribosylation factor-like protein 3	ARL3
24569000	43232000	42912000	14875000	26475000	42596000	33754000	33914000	46308000	NaN	33642000	15832000	38561000	49511000	85995000	128920000	22	15	15	66.8	50.8	50.8	44.424	0	282.94	10622000000	196	P36507	P36507	Dual specificity mitogen-activated protein kinase kinase 2	MAP2K2
9573100000	10169000000	11918000000	8740100000	8434700000	8635100000	8318500000	10536000000	9676500000	8158300000	10484000000	9607500000	9617700000	10826000000	11367000000	11459000000	9	9	9	39.3	39.3	39.3	32.996	0	253.67	278350000000	772	P36542;P36542-2	P36542;P36542-2	ATP synthase subunit gamma, mitochondrial	ATP5C1
247380000	365590000	305550000	273610000	179690000	233870000	218830000	242780000	305550000	448020000	457710000	262110000	472590000	419600000	524470000	433820000	7	7	7	35.4	35.4	35.4	26.145	0	203.01	9919200000	179	P36543;P36543-2;P36543-3;Q96A05	P36543;P36543-2;P36543-3	V-type proton ATPase subunit E 1	ATP6V1E1
228440000	234040000	228050000	216190000	376710000	420920000	524760000	288680000	295540000	153810000	310220000	237960000	382440000	332330000	320830000	309220000	17	17	17	44.3	44.3	44.3	50.151	0	115.04	18718000000	207	P36551;P36551-2	P36551	Oxygen-dependent coproporphyrinogen-III oxidase, mitochondrial	CPOX
47368000000	48554000000	41426000000	53988000000	47354000000	52193000000	43555000000	57518000000	41712000000	43846000000	53234000000	56418000000	51819000000	51098000000	59938000000	56666000000	23	23	23	48.7	48.7	48.7	47.697	0	323.31	1494700000000	2528	P36578	P36578	60S ribosomal protein L4	RPL4
NaN	37967000	NaN	NaN	41966000	NaN	NaN	NaN	36245000	NaN	NaN	NaN	126390000	46266000	NaN	46087000	4	4	4	28.4	28.4	28.4	22.519	0	64.991	10009000000	86	P36639;P36639-4;P36639-3;P36639-2	P36639;P36639-4;P36639-3;P36639-2	7,8-dihydro-8-oxoguanine triphosphatase	NUDT1
1807300000	2118800000	2119600000	1967600000	1799700000	1979700000	2223200000	2012900000	1932400000	1990700000	1819600000	1923400000	1762300000	2175000000	2006700000	1828800000	37	37	37	52.6	52.6	52.6	106.49	0	323.31	151680000000	1086	P36776;P36776-2;P36776-3	P36776;P36776-2;P36776-3	Lon protease homolog, mitochondrial	LONP1
NaN	NaN	NaN	NaN	NaN	NaN	883420	NaN	NaN	NaN	NaN	2473400	23375000	954140	NaN	4669200	22	22	22	56.2	56.2	56.2	61.448	0	174.99	29124000000	309	P36871;P36871-2;P36871-3	P36871;P36871-2;P36871-3	Phosphoglucomutase-1	PGM1
492580000	554440000	478610000	698870000	545790000	673900000	594750000	513930000	504010000	496500000	443620000	458780000	446440000	446410000	425300000	419640000	18	4	4	70	17.6	17.6	36.983	0	202.01	11974000000	188	P36873;P36873-2	P36873;P36873-2	Serine/threonine-protein phosphatase PP1-gamma catalytic subunit	PPP1CC
NaN	NaN	69572000	77961000	128670000	104030000	132290000	140260000	NaN	NaN	NaN	89192000	106600000	96082000	83090000	97695000	5	5	5	14.1	14.1	14.1	60.197	0	24.429	740290000	35	P36894;O00238;O00238-2	P36894	Bone morphogenetic protein receptor type-1A	BMPR1A
NaN	NaN	NaN	29068000	NaN	NaN	NaN	NaN	61515000	NaN	NaN	NaN	NaN	NaN	NaN	NaN	13	13	13	28.2	28.2	28.2	68.66	0	79.08	7447400000	140	P36915;P36915-2	P36915;P36915-2	Guanine nucleotide-binding protein-like 1	GNL1
526760000	573220000	641680000	553340000	592980000	775230000	745590000	739960000	927580000	891290000	924090000	854320000	788810000	908500000	950150000	788690000	11	11	11	30.9	30.9	30.9	48.755	0	323.31	42424000000	549	P36957;P36957-2	P36957;P36957-2	Dihydrolipoyllysine-residue succinyltransferase component of 2-oxoglutarate dehydrogenase complex, mitochondrial	DLST
34577000	33389000	44300000	46923000	65022000	56913000	NaN	19432000	69776000	107770000	NaN	67032000	84082000	89865000	NaN	62008000	7	7	7	41.1	41.1	41.1	22.174	0	27.374	7147000000	142	P36969;P36969-2	P36969;P36969-2	Phospholipid hydroperoxide glutathione peroxidase, mitochondrial	GPX4
1159500000	928650000	1101400000	1082400000	1067500000	1321600000	1000400000	1127700000	1166100000	1212000000	1480400000	1214200000	1150800000	1262100000	1306500000	1283200000	7	7	7	36	36	36	14.57	0	195.09	62785000000	491	P37108	P37108	Signal recognition particle 14 kDa protein	SRP14
616590000	587500000	762140000	837700000	812440000	747690000	453100000	562130000	643730000	491550000	601450000	555010000	668760000	555200000	730780000	485050000	10	10	10	23.8	23.8	23.8	53.254	0	135.11	20447000000	456	P37198	P37198	Nuclear pore glycoprotein p62	NUP62
262760000	280630000	276050000	300440000	213570000	205540000	256870000	305080000	226660000	170870000	254850000	259240000	220620000	200950000	325750000	271300000	8	8	8	46.1	46.1	46.1	22.313	0	48.249	6421000000	175	P37235;P84074;P61601	P37235;P84074	Hippocalcin-like protein 1;Neuron-specific calcium-binding protein hippocalcin	HPCAL1;HPCA
422480000	383170000	427390000	392970000	416080000	500420000	377280000	358320000	503350000	393820000	462800000	417940000	411240000	466610000	399680000	347110000	19	19	19	53.5	53.5	53.5	48.115	0	323.31	27369000000	636	P37268;P37268-2;P37268-3;P37268-5;P37268-4	P37268;P37268-2;P37268-3;P37268-5;P37268-4	Squalene synthase	FDFT1
121010000	152290000	154910000	167020000	91324000	75813000	140280000	57184000	108020000	109480000	32738000	108950000	100510000	78926000	30788000	125850000	12	12	11	76.4	76.4	69.3	22.391	0	323.31	95274000000	791	P37802;P37802-2	P37802;P37802-2	Transgelin-2	TAGLN2
NaN	NaN	2878000	NaN	NaN	NaN	NaN	NaN	1004700	NaN	NaN	3422800	1997200	NaN	7461600	NaN	16	16	16	40.4	40.4	40.4	37.54	0	121.1	74120000000	521	P37837	P37837	Transaldolase	TALDO1
NaN	NaN	NaN	NaN	NaN	NaN	NaN	NaN	NaN	NaN	NaN	NaN	NaN	NaN	NaN	NaN	3	3	3	35	35	35	14.46	0	57.025	215270000	30	P37840;P37840-2;P37840-3	P37840;P37840-2;P37840-3	Alpha-synuclein	SNCA
455330000	484620000	412710000	526990000	459380000	524650000	435070000	401300000	660750000	593670000	607450000	545140000	493820000	696220000	613450000	507080000	13	13	13	51.8	51.8	51.8	27.843	0	304.15	62134000000	838	P38117;P38117-2	P38117;P38117-2	Electron transfer flavoprotein subunit beta	ETFB
5392900000	5834600000	5896000000	7060700000	5378900000	4670100000	5313200000	5956100000	4957900000	4783600000	5577300000	6744000000	5593000000	5125800000	6503900000	5414300000	13	13	4	33.8	33.8	9.5	42.331	0	323.31	232220000000	1529	P38159;P38159-2;P38159-3;O75526;Q8N7X1	P38159;P38159-2	RNA-binding motif protein, X chromosome;RNA-binding motif protein, X chromosome, N-terminally processed	RBMX
478070000	519260000	491450000	539240000	429620000	387520000	431210000	420890000	407740000	375820000	437840000	361360000	268010000	345040000	338690000	290570000	11	11	11	26.4	26.4	26.4	62.608	0	72.521	9453100000	262	P38432	P38432	Coilin	COIL
239160000	209060000	221330000	226880000	207570000	241100000	199490000	153380000	267280000	279540000	238650000	275110000	356260000	277810000	225740000	219930000	9	9	9	13.6	13.6	13.6	87.56	0	19.76	2908000000	69	P38435;P38435-2	P38435;P38435-2	Vitamin K-dependent gamma-carboxylase	GGCX
43858000	NaN	NaN	NaN	26062000	NaN	NaN	NaN	NaN	NaN	NaN	NaN	NaN	NaN	NaN	45335000	5	5	5	23.8	23.8	23.8	45.418	0	24.842	1119400000	36	P38571;P38571-2	P38571;P38571-2	Lysosomal acid lipase/cholesteryl ester hydrolase	LIPA
705270000	765970000	703930000	629090000	456390000	546060000	579220000	600670000	933920000	1235000000	1065000000	1183200000	1223500000	1136700000	1384900000	1369800000	30	30	30	63.9	63.9	63.9	68.303	0	323.31	77815000000	837	P38606;P38606-2	P38606;P38606-2	V-type proton ATPase catalytic subunit A	ATP6V1A
14531000000	15018000000	16235000000	16332000000	16905000000	15002000000	15461000000	11981000000	14631000000	10782000000	15370000000	13796000000	10166000000	12506000000	13816000000	11087000000	31	31	31	51	51	51	73.68	0	323.31	697130000000	3318	P38646	P38646	Stress-70 protein, mitochondrial	HSPA9
22287000000	23935000000	25473000000	22471000000	20820000000	21748000000	21967000000	24095000000	22347000000	23252000000	25910000000	21386000000	22791000000	24472000000	21897000000	20706000000	25	21	21	66.9	61.1	61.1	46.871	0	323.31	500630000000	1465	P38919	P38919	Eukaryotic initiation factor 4A-III;Eukaryotic initiation factor 4A-III, N-terminally processed	EIF4A3
482100000	407240000	170420000	444450000	438600000	216630000	145840000	150850000	229360000	511650000	211200000	355970000	345450000	161980000	175560000	315070000	13	13	13	22.7	22.7	22.7	109.15	0	25.03	4920300000	75	P38935	P38935	DNA-binding protein SMUBP-2	IGHMBP2
4067500000	4405900000	5086100000	5278700000	4724500000	4546500000	4082500000	4681200000	4527900000	4778500000	6383500000	4571500000	2989600000	3185200000	3644800000	3441500000	9	9	9	50.3	50.3	50.3	16.06	0	98.045	149550000000	788	P39019	P39019	40S ribosomal protein S19	RPS19
53231000000	59360000000	66085000000	64063000000	56414000000	55844000000	56890000000	70131000000	56184000000	50252000000	60959000000	54796000000	47870000000	53175000000	55544000000	62269000000	21	21	21	51.6	51.6	51.6	46.108	0	323.31	1344500000000	2276	P39023;Q92901	P39023	60S ribosomal protein L3	RPL3
NaN	195220000	NaN	165610000	348960000	330250000	366820000	255320000	447080000	350770000	370900000	393150000	318560000	328100000	291510000	295670000	8	8	8	7.7	7.7	7.7	178.19	0	15.983	4364000000	51	P39060;P39060-1;P39060-2	P39060;P39060-1;P39060-2	Collagen alpha-1(XVIII) chain;Endostatin	COL18A1
10376000000	12342000000	10533000000	11209000000	9526500000	8450800000	9046300000	10391000000	10071000000	9507000000	10042000000	10491000000	11711000000	11338000000	11873000000	11582000000	16	16	16	52	52	52	50.8	0	323.31	363180000000	1491	P39656;P39656-3;P39656-2	P39656;P39656-3;P39656-2	Dolichyl-diphosphooligosaccharide--protein glycosyltransferase 48 kDa subunit	DDOST
6171800	7095100	NaN	NaN	19343000	NaN	81170000	16841000	9182400	21542000	NaN	13762000	14229000	5305900	6854200	NaN	11	11	6	46.2	46.2	39	28.585	0	323.31	104240000000	390	P39687;O95626	P39687	Acidic leucine-rich nuclear phosphoprotein 32 family member A	ANP32A
398650000	394990000	415720000	401720000	365300000	354680000	373830000	483760000	360330000	540310000	377080000	420150000	358970000	277820000	345890000	371400000	14	14	14	47.4	47.4	47.4	42.592	0	323.31	53459000000	489	P39748;P39748-2	P39748;P39748-2	Flap endonuclease 1	FEN1
281620000	292200000	247010000	307300000	228150000	250420000	258560000	179530000	272580000	222400000	234520000	216360000	175770000	209090000	223260000	238180000	26	26	15	24.9	24.9	15	165.69	0	256.58	13503000000	264	P39880-3;P39880;P39880-5;P39880-2;P39880-6;P39880-4;O14529	P39880-3;P39880;P39880-5;P39880-2;P39880-6;P39880-4	Homeobox protein cut-like 1	CUX1
NaN	NaN	NaN	NaN	NaN	NaN	NaN	NaN	NaN	NaN	NaN	NaN	NaN	NaN	NaN	NaN	10	9	9	34.2	32.5	32.5	52.823	0	58.775	4939700000	61	P40123;P40123-2;P40123-3	P40123;P40123-2	Adenylyl cyclase-associated protein 2	CAP2
34470000	22827000	84336000	55578000	27300000	NaN	57751000	28843000	35054000	16692000	27888000	NaN	25696000	NaN	NaN	NaN	17	17	17	37.7	37.7	37.7	61.89	0	323.31	7255900000	161	P40222	P40222	Alpha-taxilin	TXLNA
3408800000	3622700000	3370400000	3137200000	3095100000	3095300000	4234000000	3575100000	3570800000	4783800000	2858100000	3354900000	3895500000	3627500000	3403200000	3638500000	27	27	20	65.3	65.3	52.2	58.024	0	323.31	424710000000	1813	P40227;P40227-2	P40227;P40227-2	T-complex protein 1 subunit zeta	CCT6A
NaN	NaN	NaN	NaN	NaN	NaN	NaN	NaN	NaN	NaN	NaN	NaN	NaN	NaN	NaN	NaN	3	3	3	14.6	14.6	14.6	24.152	0.0096884	1.5551	314910000	9	P40337;P40337-3;P40337-2	P40337;P40337-3;P40337-2	Von Hippel-Lindau disease tumor suppressor	VHL
18822000	NaN	25477000	NaN	NaN	NaN	NaN	11106000	23023000	16210000	17293000	33993000	NaN	NaN	13662000	17506000	10	10	3	32.3	32.3	13	46.625	0	65.85	1353300000	93	P40424;P40424-2;P40424-3	P40424;P40424-2;P40424-3	Pre-B-cell leukemia transcription factor 1	PBX1
6593000000	6701900000	5908300000	5580000000	6844900000	6652200000	6147000000	6147000000	4846000000	6064900000	7198800000	6667700000	5542800000	6624000000	7138700000	6737500000	11	11	11	41.4	41.4	41.4	23.577	0	49.668	191830000000	841	P40429;Q6NVV1	P40429	60S ribosomal protein L13a	RPL13A
360040000	331170000	262420000	364790000	352390000	345790000	361420000	450540000	270560000	382720000	365550000	439370000	472240000	389180000	411680000	450680000	9	9	9	60.8	60.8	60.8	20.417	0	232.64	21619000000	342	P40616;P40616-2	P40616;P40616-2	ADP-ribosylation factor-like protein 1	ARL1
22222000	9760300	NaN	19750000	NaN	12654000	22823000	NaN	NaN	29594000	NaN	36782000	24726000	19174000	NaN	13959000	21	21	21	41.4	41.4	41.4	84.6	0	97.163	5868800000	183	P40692;P40692-3;P40692-2	P40692;P40692-3;P40692-2	DNA mismatch repair protein Mlh1	MLH1
137980000	129260000	58739000	9695500	88591000	226700000	175740000	206540000	260430000	357850000	NaN	37258000	270590000	252800000	266210000	263270000	29	29	1	56.2	56.2	2.9	88.067	0	319.96	46217000000	373	P40763;P40763-3	P40763;P40763-3	Signal transducer and activator of transcription 3	STAT3
NaN	NaN	NaN	NaN	NaN	NaN	NaN	NaN	NaN	NaN	NaN	NaN	NaN	NaN	NaN	NaN	15	15	15	19.8	19.8	19.8	127.52	0	32.215	1605000000	66	P40818;P40818-2	P40818;P40818-2	Ubiquitin carboxyl-terminal hydrolase 8	USP8
NaN	NaN	NaN	203590000	143990000	NaN	165720000	230470000	NaN	NaN	NaN	NaN	NaN	NaN	NaN	NaN	8	8	8	38.5	38.5	38.5	32.806	0	323.31	4685800000	93	P40855;P40855-5	P40855;P40855-5	Peroxisomal biogenesis factor 19	PEX19
7534400	9661500	2294500	4720300	5776300	9632200	12903000	1572600	8083200	10673000	6828200	800610	9270300	4700200	3607900	5054900	12	12	12	44.9	44.9	44.9	36.426	0	323.31	33284000000	541	P40925;P40925-3;P40925-2	P40925;P40925-3;P40925-2	Malate dehydrogenase, cytoplasmic	MDH1
25028000000	27354000000	22401000000	24317000000	21534000000	24323000000	23297000000	13457000000	33994000000	21396000000	24833000000	22760000000	19032000000	21367000000	22271000000	12689000000	18	18	18	65.7	65.7	65.7	35.503	0	323.31	977690000000	1934	P40926;P40926-2	P40926;P40926-2	Malate dehydrogenase, mitochondrial	MDH2
1452400000	1434400000	1201800000	1363500000	1242100000	1396500000	1295900000	1230800000	1398900000	1183500000	1220800000	1457100000	1245700000	1337800000	1227900000	1278600000	16	16	16	63.5	63.5	63.5	38.496	0	323.31	74835000000	647	P40937;P40937-2	P40937;P40937-2	Replication factor C subunit 5	RFC5
810120000	863130000	915250000	877920000	773330000	712650000	680250000	1039300000	903900000	753940000	536940000	955900000	735970000	637580000	772220000	724570000	15	15	15	53.7	53.7	53.7	40.556	0	94.314	25720000000	356	P40938;P40938-2	P40938;P40938-2	Replication factor C subunit 3	RFC3
9690000000	9657600000	10080000000	9146500000	9155300000	8915500000	8441500000	10420000000	10943000000	9375100000	11463000000	10329000000	11656000000	11270000000	11190000000	11214000000	32	32	32	57.8	57.8	57.8	82.999	0	323.31	284940000000	2413	P40939	P40939	Trifunctional enzyme subunit alpha, mitochondrial;Long-chain enoyl-CoA hydratase;Long chain 3-hydroxyacyl-CoA dehydrogenase	HADHA
NaN	NaN	NaN	NaN	NaN	NaN	NaN	NaN	NaN	NaN	NaN	NaN	NaN	NaN	NaN	NaN	3	3	3	5	5	5	87.639	0.00014257	3.1031	476330000	18	P41002	P41002	Cyclin-F	CCNF
14617000000	14605000000	16146000000	15363000000	15120000000	13861000000	15584000000	17353000000	12525000000	12515000000	14460000000	13528000000	12707000000	12630000000	13090000000	12157000000	19	19	19	54	54	54	51.109	0	323.31	371270000000	1445	P41091;Q2VIR3;Q2VIR3-2	P41091;Q2VIR3;Q2VIR3-2	Eukaryotic translation initiation factor 2 subunit 3;Putative eukaryotic translation initiation factor 2 subunit 3-like protein	EIF2S3;EIF2S3L
981840000	1381600000	2013900000	1718400000	1314200000	912230000	1840900000	1361800000	1814400000	1585500000	1598200000	1376700000	1411400000	1424200000	1320800000	2137800000	3	3	3	36.6	36.6	36.6	19.738	0	213.41	25477000000	73	P41208	P41208	Centrin-2	CETN2
1398400000	1318600000	1170500000	1319000000	1104300000	1088600000	997300000	941920000	986880000	1053900000	1007800000	1064700000	778920000	589830000	695950000	742800000	22	22	22	65.4	65.4	65.4	64.706	0	204.07	45060000000	416	P41214;P41214-2	P41214;P41214-2	Eukaryotic translation initiation factor 2D	EIF2D
22873000	27128000	25271000	NaN	NaN	NaN	NaN	NaN	53507000	NaN	NaN	60274000	25270000	23959000	35821000	25971000	3	3	3	14.7	14.7	14.7	31.264	0	4.1175	444960000	24	P41217;P41217-2;P41217-3	P41217;P41217-2;P41217-3	OX-2 membrane glycoprotein	CD200
1743000000	1721400000	2001300000	2328200000	1695200000	1749000000	1753200000	1649000000	1382200000	1809200000	1730700000	1870700000	1511100000	1453600000	1490900000	1593000000	8	8	8	46.5	46.5	46.5	17	0	73.558	48859000000	185	P41223;P41223-2	P41223;P41223-2	Protein BUD31 homolog	BUD31
119060000	250220000	250310000	221340000	255370000	277680000	55111000	53831000	214930000	302520000	265110000	224300000	209020000	188020000	76647000	139880000	12	12	12	68.5	68.5	68.5	26.458	0	323.31	28571000000	295	P41227;P41227-2;Q9BSU3	P41227;P41227-2	N-alpha-acetyltransferase 10	NAA10
NaN	NaN	NaN	NaN	NaN	NaN	NaN	NaN	46950000	NaN	NaN	NaN	NaN	NaN	NaN	NaN	20	20	12	21.5	21.5	13.4	175.72	0	135.59	4854200000	138	P41229;P41229-5;P41229-3;P41229-2;P41229-4	P41229;P41229-5;P41229-3;P41229-2;P41229-4	Lysine-specific demethylase 5C	KDM5C
81227000	12250000	123540000	NaN	222240000	247930000	322480000	233020000	186160000	236560000	113440000	167480000	300080000	292500000	296370000	243720000	23	23	23	65.6	65.6	65.6	50.704	0	171.04	39021000000	387	P41240;P42679;P42679-2;P42679-3	P41240	Tyrosine-protein kinase CSK	CSK
374880000	358080000	423670000	302120000	474910000	543700000	780760000	471300000	483780000	342520000	355690000	367230000	575160000	564000000	418830000	455670000	26	26	26	47.9	47.9	47.9	83.165	0	323.31	231360000000	1238	P41250	P41250	Glycine--tRNA ligase	GARS
1302800000	1205000000	1237300000	1097900000	1262500000	1357600000	1445600000	1314600000	1310700000	1972900000	1436800000	1395800000	1614000000	1606000000	1734800000	1812300000	53	53	53	50.9	50.9	50.9	144.5	0	323.31	232580000000	1533	P41252	P41252	Isoleucine--tRNA ligase, cytoplasmic	IARS
1422600000	2356900000	585150000	1038800000	1914500000	953050000	1472300000	922890000	1131500000	1485600000	1077900000	1080400000	575530000	656150000	683300000	893350000	7	7	3	75.2	75.2	40.7	12.732	0	323.31	52746000000	261	P41567	P41567	Eukaryotic translation initiation factor 1	EIF1
60061000	76520000	107650000	114940000	160110000	139050000	174360000	146110000	130480000	124390000	129040000	110530000	124820000	191970000	138220000	143730000	14	14	14	38.6	38.6	38.6	68.262	0	116.49	9802200000	239	P41743	P41743	Protein kinase C iota type	PRKCI
NaN	NaN	NaN	NaN	NaN	NaN	NaN	NaN	NaN	NaN	NaN	NaN	NaN	NaN	NaN	NaN	13	5	5	49.7	26.3	26.3	42.293	0	30.008	1964000000	102	P42025	P42025	Beta-centractin	ACTR1B
629280000	613730000	850450000	755660000	466380000	663830000	860580000	575260000	586310000	522670000	744870000	633740000	449430000	582110000	583100000	421910000	10	10	10	42.4	42.4	42.4	32.816	0	140.1	46129000000	367	P42126;P42126-2	P42126;P42126-2	Enoyl-CoA delta isomerase 1, mitochondrial	ECI1
2756400000	2895700000	2895900000	2799900000	2841800000	2310700000	2827100000	3417200000	2449400000	2531700000	2645900000	2744000000	2341100000	2198900000	2719100000	2853200000	26	26	16	53.2	53.2	34	75.491	0	323.31	146470000000	1449	P42166	P42166	Lamina-associated polypeptide 2, isoform alpha;Thymopoietin;Thymopentin	TMPO
1418800000	1581300000	1414300000	1284100000	1394300000	1153700000	1240800000	1415700000	1348200000	1358400000	1156900000	1458200000	1336600000	1639200000	1740800000	1274000000	19	9	9	54.8	25.6	25.6	50.67	0	262.1	89908000000	948	P42167;P42167-2;P42167-3	P42167;P42167-2;P42167-3	Lamina-associated polypeptide 2, isoforms beta/gamma;Thymopoietin;Thymopentin	TMPO
22032000	17193000	NaN	NaN	2568900	47475000	62591000	34314000	39756000	51713000	NaN	50295000	75587000	55431000	NaN	45919000	20	20	20	32.8	32.8	32.8	87.334	0	142.59	13269000000	284	P42224;P42224-2	P42224;P42224-2	Signal transducer and activator of transcription 1-alpha/beta	STAT1
NaN	NaN	NaN	NaN	NaN	NaN	NaN	NaN	NaN	NaN	NaN	NaN	NaN	NaN	NaN	NaN	3	3	3	4.5	4.5	4.5	94.134	0.00014209	3.0405	664300000	24	P42226;P42226-2;P42226-3	P42226;P42226-2;P42226-3	Signal transducer and activator of transcription 6	STAT6
2212400000	2271400000	2114600000	1968100000	1917900000	2104600000	2018900000	2024400000	2033700000	2227700000	2237800000	1888300000	1787300000	2038100000	1763000000	2000300000	44	44	44	57.4	57.4	57.4	117.8	0	323.31	137060000000	1413	P42285	P42285	Superkiller viralicidic activity 2-like 2	SKIV2L2
NaN	NaN	NaN	NaN	NaN	NaN	NaN	NaN	NaN	NaN	NaN	NaN	NaN	NaN	NaN	NaN	7	7	7	8.5	8.5	8.5	124.28	0	17.725	1499600000	22	P42336	P42336	Phosphatidylinositol 4,5-bisphosphate 3-kinase catalytic subunit alpha isoform	PIK3CA
NaN	NaN	NaN	NaN	NaN	NaN	NaN	NaN	NaN	NaN	NaN	NaN	NaN	NaN	NaN	NaN	3	3	3	4.3	4.3	4.3	122.76	0	7.3492	1065700000	25	P42338	P42338	Phosphatidylinositol 4,5-bisphosphate 3-kinase catalytic subunit beta isoform	PIK3CB
330060000	337510000	304850000	332490000	444250000	405230000	432510000	420680000	343710000	419830000	336690000	317500000	411670000	347430000	379780000	418920000	60	60	60	35.8	35.8	35.8	288.89	0	323.31	47453000000	684	P42345	P42345	Serine/threonine-protein kinase mTOR	MTOR
426550000	402280000	417960000	342520000	414160000	410570000	447890000	413550000	373670000	424360000	413310000	459230000	526090000	491410000	474750000	470600000	38	38	38	25.5	25.5	25.5	236.83	0	252.24	28590000000	447	P42356;P42356-2;A4QPH2-4;A4QPH2;A4QPH2-2;Q8N8J0	P42356	Phosphatidylinositol 4-kinase alpha	PI4KA
46400000	58270000	128810000	49257000	58361000	56902000	42958000	31431000	90022000	93804000	55366000	73892000	91238000	96205000	65230000	58091000	15	15	15	24.8	24.8	24.8	98.655	0	275.34	3204200000	110	P42566;P42566-2	P42566;P42566-2	Epidermal growth factor receptor substrate 15	EPS15
NaN	NaN	NaN	NaN	NaN	NaN	NaN	NaN	NaN	NaN	NaN	NaN	21984000	NaN	NaN	NaN	10	10	10	44.8	44.8	44.8	31.608	0	83.739	10696000000	136	P42574	P42574	Caspase-3;Caspase-3 subunit p17;Caspase-3 subunit p12	CASP3
NaN	NaN	NaN	NaN	43417000	NaN	NaN	NaN	NaN	NaN	NaN	NaN	NaN	NaN	NaN	27452000	14	14	14	43.1	43.1	43.1	50.685	0	35.883	4154700000	93	P42575;P42575-2;P42575-3	P42575;P42575-2	Caspase-2;Caspase-2 subunit p18;Caspase-2 subunit p13;Caspase-2 subunit p12	CASP2
[truncated: 4,269 more rows]

## Sheet: DEPs
				one-way ANOVA		FMR1 vs. C		FXR1 vs. C		FXR2 vs. C		FMR1 vs. FXR1		FMR1 vs. FXR2		FXR1 vs. FXR2
[truncated: 861 more rows]

[truncated: 3 more sheets: KEGG FMR1-ko vs. Ctrl, KEGG FXR1-ko vs. Ctrl, KEGG FXR2-ko vs. Ctrl]
